# Supplementary material for: Microbial occurrence and symbiont detection in a global sample of lichen metagenomes
Source: PLoS Biol. 2024 Nov 7;22(11):e3002862. doi: 10.1371/journal.pbio.3002862 (PMC11542873; doi:10.1371/journal.pbio.3002862)
Supplement: S1 Data — (XLSX) [file pbio.3002862.s008.xlsx]

## Sheet: 3
Numeric values behind Fig. 3.
Mode_of_detection	Organismal_group	occurrence_rate	n	lichen_group	grouped_by	symbiont_status
MAG	CAIMSN01	0	6	Arthoniomycetes	mycobiont	non-established
MAG	CAIMSN01	0.3	10	Baeomycetales	mycobiont	non-established
MAG	CAIMSN01	0	35	Caliciales	mycobiont	non-established
MAG	CAIMSN01	0	32	Cladoniaceae	mycobiont	non-established
MAG	CAIMSN01	0.17	6	Eurotiomycetes	mycobiont	non-established
MAG	CAIMSN01	0	19	Gyalectales	mycobiont	non-established
MAG	CAIMSN01	0.25	36	Lecanorales_rest	mycobiont	non-established
MAG	CAIMSN01	0	7	Lecideales	mycobiont	non-established
MAG	CAIMSN01	0.17	108	Parmeliaceae	mycobiont	non-established
MAG	CAIMSN01	0	26	Peltigerales	mycobiont	non-established
MAG	CAIMSN01	0	15	Pertusariales	mycobiont	non-established
MAG	CAIMSN01	0.25	4	Teloschistales	mycobiont	non-established
MAG	CAIMSN01	0	7	Umbilicariales	mycobiont	non-established
MAG	EB88	0.17	6	Arthoniomycetes	mycobiont	non-established
MAG	EB88	0.5	10	Baeomycetales	mycobiont	non-established
MAG	EB88	0.11	35	Caliciales	mycobiont	non-established
MAG	EB88	0.5	32	Cladoniaceae	mycobiont	non-established
MAG	EB88	0	6	Eurotiomycetes	mycobiont	non-established
MAG	EB88	0	19	Gyalectales	mycobiont	non-established
MAG	EB88	0.17	36	Lecanorales_rest	mycobiont	non-established
MAG	EB88	0.57	7	Lecideales	mycobiont	non-established
MAG	EB88	0.06	108	Parmeliaceae	mycobiont	non-established
MAG	EB88	0	26	Peltigerales	mycobiont	non-established
MAG	EB88	0.4	15	Pertusariales	mycobiont	non-established
MAG	EB88	0	4	Teloschistales	mycobiont	non-established
MAG	EB88	0.57	7	Umbilicariales	mycobiont	non-established
MAG	LMUY01	0	6	Arthoniomycetes	mycobiont	non-established
MAG	LMUY01	0.5	10	Baeomycetales	mycobiont	non-established
MAG	LMUY01	0	35	Caliciales	mycobiont	non-established
MAG	LMUY01	0.19	32	Cladoniaceae	mycobiont	non-established
MAG	LMUY01	0	6	Eurotiomycetes	mycobiont	non-established
MAG	LMUY01	0.05	19	Gyalectales	mycobiont	non-established
MAG	LMUY01	0.22	36	Lecanorales_rest	mycobiont	non-established
MAG	LMUY01	0.29	7	Lecideales	mycobiont	non-established
MAG	LMUY01	0.19	108	Parmeliaceae	mycobiont	non-established
MAG	LMUY01	0	26	Peltigerales	mycobiont	non-established
MAG	LMUY01	0	15	Pertusariales	mycobiont	non-established
MAG	LMUY01	0	4	Teloschistales	mycobiont	non-established
MAG	LMUY01	0	7	Umbilicariales	mycobiont	non-established
MAG	Lichenihabitans	0	6	Arthoniomycetes	mycobiont	non-established
MAG	Lichenihabitans	0.5	10	Baeomycetales	mycobiont	non-established
MAG	Lichenihabitans	0.26	35	Caliciales	mycobiont	non-established
MAG	Lichenihabitans	0.19	32	Cladoniaceae	mycobiont	non-established
MAG	Lichenihabitans	0.17	6	Eurotiomycetes	mycobiont	non-established
MAG	Lichenihabitans	0.16	19	Gyalectales	mycobiont	non-established
MAG	Lichenihabitans	0.5	36	Lecanorales_rest	mycobiont	non-established
MAG	Lichenihabitans	0.14	7	Lecideales	mycobiont	non-established
MAG	Lichenihabitans	0.27	108	Parmeliaceae	mycobiont	non-established
MAG	Lichenihabitans	0.27	26	Peltigerales	mycobiont	non-established
MAG	Lichenihabitans	0.13	15	Pertusariales	mycobiont	non-established
MAG	Lichenihabitans	0.75	4	Teloschistales	mycobiont	non-established
MAG	Lichenihabitans	0.14	7	Umbilicariales	mycobiont	non-established
MAG	Nostoc	0	6	Arthoniomycetes	mycobiont	non-established
MAG	Nostoc	0	10	Baeomycetales	mycobiont	non-established
MAG	Nostoc	0.11	35	Caliciales	mycobiont	non-established
MAG	Nostoc	0	32	Cladoniaceae	mycobiont	non-established
MAG	Nostoc	0	6	Eurotiomycetes	mycobiont	non-established
MAG	Nostoc	0	19	Gyalectales	mycobiont	non-established
MAG	Nostoc	0	36	Lecanorales_rest	mycobiont	non-established
MAG	Nostoc	0	7	Lecideales	mycobiont	non-established
MAG	Nostoc	0	108	Parmeliaceae	mycobiont	non-established
MAG	Nostoc	0.88	26	Peltigerales	mycobiont	non-established
MAG	Nostoc	0	15	Pertusariales	mycobiont	non-established
MAG	Nostoc	0	4	Teloschistales	mycobiont	non-established
MAG	Nostoc	0	7	Umbilicariales	mycobiont	non-established
MAG	RH-AL1	0	6	Arthoniomycetes	mycobiont	non-established
MAG	RH-AL1	0.1	10	Baeomycetales	mycobiont	non-established
MAG	RH-AL1	0	35	Caliciales	mycobiont	non-established
MAG	RH-AL1	0.31	32	Cladoniaceae	mycobiont	non-established
MAG	RH-AL1	0	6	Eurotiomycetes	mycobiont	non-established
MAG	RH-AL1	0.05	19	Gyalectales	mycobiont	non-established
MAG	RH-AL1	0.14	36	Lecanorales_rest	mycobiont	non-established
MAG	RH-AL1	0	7	Lecideales	mycobiont	non-established
MAG	RH-AL1	0.19	108	Parmeliaceae	mycobiont	non-established
MAG	RH-AL1	0.08	26	Peltigerales	mycobiont	non-established
MAG	RH-AL1	0	15	Pertusariales	mycobiont	non-established
MAG	RH-AL1	0	4	Teloschistales	mycobiont	non-established
MAG	RH-AL1	0	7	Umbilicariales	mycobiont	non-established
MAG	Sphingomonas	0	6	Arthoniomycetes	mycobiont	non-established
MAG	Sphingomonas	0	10	Baeomycetales	mycobiont	non-established
MAG	Sphingomonas	0.14	35	Caliciales	mycobiont	non-established
MAG	Sphingomonas	0.03	32	Cladoniaceae	mycobiont	non-established
MAG	Sphingomonas	0	6	Eurotiomycetes	mycobiont	non-established
MAG	Sphingomonas	0	19	Gyalectales	mycobiont	non-established
MAG	Sphingomonas	0.03	36	Lecanorales_rest	mycobiont	non-established
MAG	Sphingomonas	0	7	Lecideales	mycobiont	non-established
MAG	Sphingomonas	0.07	108	Parmeliaceae	mycobiont	non-established
MAG	Sphingomonas	0.46	26	Peltigerales	mycobiont	non-established
MAG	Sphingomonas	0	15	Pertusariales	mycobiont	non-established
MAG	Sphingomonas	0.25	4	Teloschistales	mycobiont	non-established
MAG	Sphingomonas	0	7	Umbilicariales	mycobiont	non-established
MAG	Terriglobus	0	6	Arthoniomycetes	mycobiont	non-established
MAG	Terriglobus	0.3	10	Baeomycetales	mycobiont	non-established
MAG	Terriglobus	0.11	35	Caliciales	mycobiont	non-established
MAG	Terriglobus	0.19	32	Cladoniaceae	mycobiont	non-established
MAG	Terriglobus	0	6	Eurotiomycetes	mycobiont	non-established
MAG	Terriglobus	0	19	Gyalectales	mycobiont	non-established
MAG	Terriglobus	0.19	36	Lecanorales_rest	mycobiont	non-established
MAG	Terriglobus	0.29	7	Lecideales	mycobiont	non-established
MAG	Terriglobus	0.06	108	Parmeliaceae	mycobiont	non-established
MAG	Terriglobus	0.15	26	Peltigerales	mycobiont	non-established
MAG	Terriglobus	0	15	Pertusariales	mycobiont	non-established
MAG	Terriglobus	0.25	4	Teloschistales	mycobiont	non-established
MAG	Terriglobus	0.14	7	Umbilicariales	mycobiont	non-established
MAG	VCDI01	0.33	6	Arthoniomycetes	mycobiont	non-established
MAG	VCDI01	0.3	10	Baeomycetales	mycobiont	non-established
MAG	VCDI01	0	35	Caliciales	mycobiont	non-established
MAG	VCDI01	0	32	Cladoniaceae	mycobiont	non-established
MAG	VCDI01	0	6	Eurotiomycetes	mycobiont	non-established
MAG	VCDI01	0.05	19	Gyalectales	mycobiont	non-established
MAG	VCDI01	0.19	36	Lecanorales_rest	mycobiont	non-established
MAG	VCDI01	0	7	Lecideales	mycobiont	non-established
MAG	VCDI01	0.06	108	Parmeliaceae	mycobiont	non-established
MAG	VCDI01	0	26	Peltigerales	mycobiont	non-established
MAG	VCDI01	0	15	Pertusariales	mycobiont	non-established
MAG	VCDI01	0.25	4	Teloschistales	mycobiont	non-established
MAG	VCDI01	0.14	7	Umbilicariales	mycobiont	non-established
assembly	CAIMSN01	0	6	Arthoniomycetes	mycobiont	non-established
assembly	CAIMSN01	0.1	10	Baeomycetales	mycobiont	non-established
assembly	CAIMSN01	0	35	Caliciales	mycobiont	non-established
assembly	CAIMSN01	0	32	Cladoniaceae	mycobiont	non-established
assembly	CAIMSN01	0	6	Eurotiomycetes	mycobiont	non-established
assembly	CAIMSN01	0	19	Gyalectales	mycobiont	non-established
assembly	CAIMSN01	0.06	36	Lecanorales_rest	mycobiont	non-established
assembly	CAIMSN01	0	7	Lecideales	mycobiont	non-established
assembly	CAIMSN01	0.06	108	Parmeliaceae	mycobiont	non-established
assembly	CAIMSN01	0	26	Peltigerales	mycobiont	non-established
assembly	CAIMSN01	0	15	Pertusariales	mycobiont	non-established
assembly	CAIMSN01	0	4	Teloschistales	mycobiont	non-established
assembly	CAIMSN01	0.14	7	Umbilicariales	mycobiont	non-established
assembly	EB88	0.17	6	Arthoniomycetes	mycobiont	non-established
assembly	EB88	0.3	10	Baeomycetales	mycobiont	non-established
assembly	EB88	0.06	35	Caliciales	mycobiont	non-established
assembly	EB88	0.06	32	Cladoniaceae	mycobiont	non-established
assembly	EB88	0	6	Eurotiomycetes	mycobiont	non-established
assembly	EB88	0	19	Gyalectales	mycobiont	non-established
assembly	EB88	0.11	36	Lecanorales_rest	mycobiont	non-established
assembly	EB88	0.14	7	Lecideales	mycobiont	non-established
assembly	EB88	0.06	108	Parmeliaceae	mycobiont	non-established
assembly	EB88	0	26	Peltigerales	mycobiont	non-established
assembly	EB88	0.07	15	Pertusariales	mycobiont	non-established
assembly	EB88	0	4	Teloschistales	mycobiont	non-established
assembly	EB88	0.29	7	Umbilicariales	mycobiont	non-established
assembly	LMUY01	0	6	Arthoniomycetes	mycobiont	non-established
assembly	LMUY01	0.1	10	Baeomycetales	mycobiont	non-established
assembly	LMUY01	0.03	35	Caliciales	mycobiont	non-established
assembly	LMUY01	0.28	32	Cladoniaceae	mycobiont	non-established
assembly	LMUY01	0.17	6	Eurotiomycetes	mycobiont	non-established
assembly	LMUY01	0.16	19	Gyalectales	mycobiont	non-established
assembly	LMUY01	0.08	36	Lecanorales_rest	mycobiont	non-established
assembly	LMUY01	0	7	Lecideales	mycobiont	non-established
assembly	LMUY01	0.12	108	Parmeliaceae	mycobiont	non-established
assembly	LMUY01	0.08	26	Peltigerales	mycobiont	non-established
assembly	LMUY01	0.07	15	Pertusariales	mycobiont	non-established
assembly	LMUY01	0.25	4	Teloschistales	mycobiont	non-established
assembly	LMUY01	0	7	Umbilicariales	mycobiont	non-established
assembly	Lichenihabitans	0.33	6	Arthoniomycetes	mycobiont	non-established
assembly	Lichenihabitans	0.4	10	Baeomycetales	mycobiont	non-established
assembly	Lichenihabitans	0.57	35	Caliciales	mycobiont	non-established
assembly	Lichenihabitans	0.53	32	Cladoniaceae	mycobiont	non-established
assembly	Lichenihabitans	0.17	6	Eurotiomycetes	mycobiont	non-established
assembly	Lichenihabitans	0.32	19	Gyalectales	mycobiont	non-established
assembly	Lichenihabitans	0.47	36	Lecanorales_rest	mycobiont	non-established
assembly	Lichenihabitans	0.57	7	Lecideales	mycobiont	non-established
assembly	Lichenihabitans	0.58	108	Parmeliaceae	mycobiont	non-established
assembly	Lichenihabitans	0.5	26	Peltigerales	mycobiont	non-established
assembly	Lichenihabitans	0.27	15	Pertusariales	mycobiont	non-established
assembly	Lichenihabitans	0.25	4	Teloschistales	mycobiont	non-established
assembly	Lichenihabitans	0.29	7	Umbilicariales	mycobiont	non-established
assembly	Nostoc	0	6	Arthoniomycetes	mycobiont	non-established
assembly	Nostoc	0	10	Baeomycetales	mycobiont	non-established
assembly	Nostoc	0.17	35	Caliciales	mycobiont	non-established
assembly	Nostoc	0	32	Cladoniaceae	mycobiont	non-established
assembly	Nostoc	0.17	6	Eurotiomycetes	mycobiont	non-established
assembly	Nostoc	0	19	Gyalectales	mycobiont	non-established
assembly	Nostoc	0	36	Lecanorales_rest	mycobiont	non-established
assembly	Nostoc	0	7	Lecideales	mycobiont	non-established
assembly	Nostoc	0	108	Parmeliaceae	mycobiont	non-established
assembly	Nostoc	0.88	26	Peltigerales	mycobiont	non-established
assembly	Nostoc	0	15	Pertusariales	mycobiont	non-established
assembly	Nostoc	0	4	Teloschistales	mycobiont	non-established
assembly	Nostoc	0.14	7	Umbilicariales	mycobiont	non-established
assembly	RH-AL1	0.17	6	Arthoniomycetes	mycobiont	non-established
assembly	RH-AL1	0	10	Baeomycetales	mycobiont	non-established
assembly	RH-AL1	0.11	35	Caliciales	mycobiont	non-established
assembly	RH-AL1	0.19	32	Cladoniaceae	mycobiont	non-established
assembly	RH-AL1	0	6	Eurotiomycetes	mycobiont	non-established
assembly	RH-AL1	0.05	19	Gyalectales	mycobiont	non-established
assembly	RH-AL1	0.11	36	Lecanorales_rest	mycobiont	non-established
assembly	RH-AL1	0.14	7	Lecideales	mycobiont	non-established
assembly	RH-AL1	0.07	108	Parmeliaceae	mycobiont	non-established
assembly	RH-AL1	0.19	26	Peltigerales	mycobiont	non-established
assembly	RH-AL1	0.07	15	Pertusariales	mycobiont	non-established
assembly	RH-AL1	0	4	Teloschistales	mycobiont	non-established
assembly	RH-AL1	0	7	Umbilicariales	mycobiont	non-established
assembly	Sphingomonas	0.17	6	Arthoniomycetes	mycobiont	non-established
assembly	Sphingomonas	0.2	10	Baeomycetales	mycobiont	non-established
assembly	Sphingomonas	0.26	35	Caliciales	mycobiont	non-established
assembly	Sphingomonas	0.16	32	Cladoniaceae	mycobiont	non-established
assembly	Sphingomonas	0.33	6	Eurotiomycetes	mycobiont	non-established
assembly	Sphingomonas	0.11	19	Gyalectales	mycobiont	non-established
assembly	Sphingomonas	0.14	36	Lecanorales_rest	mycobiont	non-established
assembly	Sphingomonas	0	7	Lecideales	mycobiont	non-established
assembly	Sphingomonas	0.07	108	Parmeliaceae	mycobiont	non-established
assembly	Sphingomonas	0.38	26	Peltigerales	mycobiont	non-established
assembly	Sphingomonas	0	15	Pertusariales	mycobiont	non-established
assembly	Sphingomonas	0	4	Teloschistales	mycobiont	non-established
assembly	Sphingomonas	0	7	Umbilicariales	mycobiont	non-established
assembly	Terriglobus	0.17	6	Arthoniomycetes	mycobiont	non-established
assembly	Terriglobus	0.1	10	Baeomycetales	mycobiont	non-established
assembly	Terriglobus	0.2	35	Caliciales	mycobiont	non-established
assembly	Terriglobus	0	32	Cladoniaceae	mycobiont	non-established
assembly	Terriglobus	0	6	Eurotiomycetes	mycobiont	non-established
assembly	Terriglobus	0.16	19	Gyalectales	mycobiont	non-established
assembly	Terriglobus	0.08	36	Lecanorales_rest	mycobiont	non-established
assembly	Terriglobus	0	7	Lecideales	mycobiont	non-established
assembly	Terriglobus	0.02	108	Parmeliaceae	mycobiont	non-established
assembly	Terriglobus	0.15	26	Peltigerales	mycobiont	non-established
assembly	Terriglobus	0	15	Pertusariales	mycobiont	non-established
assembly	Terriglobus	0	4	Teloschistales	mycobiont	non-established
assembly	Terriglobus	0	7	Umbilicariales	mycobiont	non-established
assembly	VCDI01	0	6	Arthoniomycetes	mycobiont	non-established
assembly	VCDI01	0.2	10	Baeomycetales	mycobiont	non-established
assembly	VCDI01	0	35	Caliciales	mycobiont	non-established
assembly	VCDI01	0.06	32	Cladoniaceae	mycobiont	non-established
assembly	VCDI01	0	6	Eurotiomycetes	mycobiont	non-established
assembly	VCDI01	0.11	19	Gyalectales	mycobiont	non-established
assembly	VCDI01	0.11	36	Lecanorales_rest	mycobiont	non-established
assembly	VCDI01	0	7	Lecideales	mycobiont	non-established
assembly	VCDI01	0.06	108	Parmeliaceae	mycobiont	non-established
assembly	VCDI01	0	26	Peltigerales	mycobiont	non-established
assembly	VCDI01	0	15	Pertusariales	mycobiont	non-established
assembly	VCDI01	0	4	Teloschistales	mycobiont	non-established
assembly	VCDI01	0	7	Umbilicariales	mycobiont	non-established
reads	CAIMSN01	0	6	Arthoniomycetes	mycobiont	non-established
reads	CAIMSN01	0.5	10	Baeomycetales	mycobiont	non-established
reads	CAIMSN01	0.17	35	Caliciales	mycobiont	non-established
reads	CAIMSN01	0.09	32	Cladoniaceae	mycobiont	non-established
reads	CAIMSN01	0	6	Eurotiomycetes	mycobiont	non-established
reads	CAIMSN01	0	19	Gyalectales	mycobiont	non-established
reads	CAIMSN01	0.36	36	Lecanorales_rest	mycobiont	non-established
reads	CAIMSN01	0	7	Lecideales	mycobiont	non-established
reads	CAIMSN01	0.33	108	Parmeliaceae	mycobiont	non-established
reads	CAIMSN01	0.08	26	Peltigerales	mycobiont	non-established
reads	CAIMSN01	0.13	15	Pertusariales	mycobiont	non-established
reads	CAIMSN01	0.25	4	Teloschistales	mycobiont	non-established
reads	CAIMSN01	0.14	7	Umbilicariales	mycobiont	non-established
reads	EB88	0.5	6	Arthoniomycetes	mycobiont	non-established
reads	EB88	0.8	10	Baeomycetales	mycobiont	non-established
reads	EB88	0.29	35	Caliciales	mycobiont	non-established
reads	EB88	0.78	32	Cladoniaceae	mycobiont	non-established
reads	EB88	0	6	Eurotiomycetes	mycobiont	non-established
reads	EB88	0.21	19	Gyalectales	mycobiont	non-established
reads	EB88	0.33	36	Lecanorales_rest	mycobiont	non-established
reads	EB88	0.71	7	Lecideales	mycobiont	non-established
reads	EB88	0.45	108	Parmeliaceae	mycobiont	non-established
reads	EB88	0.04	26	Peltigerales	mycobiont	non-established
reads	EB88	0.6	15	Pertusariales	mycobiont	non-established
reads	EB88	0	4	Teloschistales	mycobiont	non-established
reads	EB88	0.86	7	Umbilicariales	mycobiont	non-established
reads	LMUY01	0.17	6	Arthoniomycetes	mycobiont	non-established
reads	LMUY01	0.6	10	Baeomycetales	mycobiont	non-established
reads	LMUY01	0.46	35	Caliciales	mycobiont	non-established
reads	LMUY01	0.97	32	Cladoniaceae	mycobiont	non-established
reads	LMUY01	0.17	6	Eurotiomycetes	mycobiont	non-established
reads	LMUY01	0.42	19	Gyalectales	mycobiont	non-established
reads	LMUY01	0.69	36	Lecanorales_rest	mycobiont	non-established
reads	LMUY01	0.86	7	Lecideales	mycobiont	non-established
reads	LMUY01	0.7	108	Parmeliaceae	mycobiont	non-established
reads	LMUY01	0.54	26	Peltigerales	mycobiont	non-established
reads	LMUY01	0.53	15	Pertusariales	mycobiont	non-established
reads	LMUY01	0.5	4	Teloschistales	mycobiont	non-established
reads	LMUY01	0.57	7	Umbilicariales	mycobiont	non-established
reads	Lichenihabitans	0.67	6	Arthoniomycetes	mycobiont	non-established
reads	Lichenihabitans	0.9	10	Baeomycetales	mycobiont	non-established
reads	Lichenihabitans	0.89	35	Caliciales	mycobiont	non-established
reads	Lichenihabitans	0.94	32	Cladoniaceae	mycobiont	non-established
reads	Lichenihabitans	0.67	6	Eurotiomycetes	mycobiont	non-established
reads	Lichenihabitans	0.79	19	Gyalectales	mycobiont	non-established
reads	Lichenihabitans	0.86	36	Lecanorales_rest	mycobiont	non-established
reads	Lichenihabitans	1	7	Lecideales	mycobiont	non-established
reads	Lichenihabitans	0.9	108	Parmeliaceae	mycobiont	non-established
reads	Lichenihabitans	0.85	26	Peltigerales	mycobiont	non-established
reads	Lichenihabitans	0.87	15	Pertusariales	mycobiont	non-established
reads	Lichenihabitans	1	4	Teloschistales	mycobiont	non-established
reads	Lichenihabitans	0.86	7	Umbilicariales	mycobiont	non-established
reads	Nostoc	0	6	Arthoniomycetes	mycobiont	non-established
reads	Nostoc	0.1	10	Baeomycetales	mycobiont	non-established
reads	Nostoc	0.29	35	Caliciales	mycobiont	non-established
reads	Nostoc	0.06	32	Cladoniaceae	mycobiont	non-established
reads	Nostoc	0.33	6	Eurotiomycetes	mycobiont	non-established
reads	Nostoc	0.05	19	Gyalectales	mycobiont	non-established
reads	Nostoc	0.08	36	Lecanorales_rest	mycobiont	non-established
reads	Nostoc	0.14	7	Lecideales	mycobiont	non-established
reads	Nostoc	0.08	108	Parmeliaceae	mycobiont	non-established
reads	Nostoc	0.96	26	Peltigerales	mycobiont	non-established
reads	Nostoc	0.07	15	Pertusariales	mycobiont	non-established
reads	Nostoc	0.25	4	Teloschistales	mycobiont	non-established
reads	Nostoc	0.14	7	Umbilicariales	mycobiont	non-established
reads	RH-AL1	0.5	6	Arthoniomycetes	mycobiont	non-established
reads	RH-AL1	0.7	10	Baeomycetales	mycobiont	non-established
reads	RH-AL1	0.43	35	Caliciales	mycobiont	non-established
reads	RH-AL1	0.78	32	Cladoniaceae	mycobiont	non-established
reads	RH-AL1	0.17	6	Eurotiomycetes	mycobiont	non-established
reads	RH-AL1	0.63	19	Gyalectales	mycobiont	non-established
reads	RH-AL1	0.67	36	Lecanorales_rest	mycobiont	non-established
reads	RH-AL1	0.71	7	Lecideales	mycobiont	non-established
reads	RH-AL1	0.66	108	Parmeliaceae	mycobiont	non-established
reads	RH-AL1	0.35	26	Peltigerales	mycobiont	non-established
reads	RH-AL1	0.33	15	Pertusariales	mycobiont	non-established
reads	RH-AL1	0.5	4	Teloschistales	mycobiont	non-established
reads	RH-AL1	0.43	7	Umbilicariales	mycobiont	non-established
reads	Sphingomonas	0.5	6	Arthoniomycetes	mycobiont	non-established
reads	Sphingomonas	0.5	10	Baeomycetales	mycobiont	non-established
reads	Sphingomonas	0.83	35	Caliciales	mycobiont	non-established
reads	Sphingomonas	0.5	32	Cladoniaceae	mycobiont	non-established
reads	Sphingomonas	0.67	6	Eurotiomycetes	mycobiont	non-established
reads	Sphingomonas	0.63	19	Gyalectales	mycobiont	non-established
reads	Sphingomonas	0.64	36	Lecanorales_rest	mycobiont	non-established
reads	Sphingomonas	0.29	7	Lecideales	mycobiont	non-established
reads	Sphingomonas	0.46	108	Parmeliaceae	mycobiont	non-established
reads	Sphingomonas	0.96	26	Peltigerales	mycobiont	non-established
reads	Sphingomonas	0.4	15	Pertusariales	mycobiont	non-established
reads	Sphingomonas	1	4	Teloschistales	mycobiont	non-established
reads	Sphingomonas	0.29	7	Umbilicariales	mycobiont	non-established
reads	Terriglobus	0.5	6	Arthoniomycetes	mycobiont	non-established
reads	Terriglobus	0.8	10	Baeomycetales	mycobiont	non-established
reads	Terriglobus	0.69	35	Caliciales	mycobiont	non-established
reads	Terriglobus	0.88	32	Cladoniaceae	mycobiont	non-established
reads	Terriglobus	0.33	6	Eurotiomycetes	mycobiont	non-established
reads	Terriglobus	0.53	19	Gyalectales	mycobiont	non-established
reads	Terriglobus	0.64	36	Lecanorales_rest	mycobiont	non-established
reads	Terriglobus	0.71	7	Lecideales	mycobiont	non-established
reads	Terriglobus	0.71	108	Parmeliaceae	mycobiont	non-established
reads	Terriglobus	0.65	26	Peltigerales	mycobiont	non-established
reads	Terriglobus	0.53	15	Pertusariales	mycobiont	non-established
reads	Terriglobus	0.5	4	Teloschistales	mycobiont	non-established
reads	Terriglobus	0.57	7	Umbilicariales	mycobiont	non-established
reads	VCDI01	0.5	6	Arthoniomycetes	mycobiont	non-established
reads	VCDI01	0.6	10	Baeomycetales	mycobiont	non-established
reads	VCDI01	0.14	35	Caliciales	mycobiont	non-established
reads	VCDI01	0.59	32	Cladoniaceae	mycobiont	non-established
reads	VCDI01	0.17	6	Eurotiomycetes	mycobiont	non-established
reads	VCDI01	0.11	19	Gyalectales	mycobiont	non-established
reads	VCDI01	0.5	36	Lecanorales_rest	mycobiont	non-established
reads	VCDI01	0.43	7	Lecideales	mycobiont	non-established
reads	VCDI01	0.55	108	Parmeliaceae	mycobiont	non-established
reads	VCDI01	0.08	26	Peltigerales	mycobiont	non-established
reads	VCDI01	0.27	15	Pertusariales	mycobiont	non-established
reads	VCDI01	0.5	4	Teloschistales	mycobiont	non-established
reads	VCDI01	0.43	7	Umbilicariales	mycobiont	non-established
MAG	CAIMSN01	0	4	NA	photobiont	non-established
MAG	CAIMSN01	0	23	Cyanobacterial	photobiont	non-established
MAG	CAIMSN01	0.12	278	Trebouxioid	photobiont	non-established
MAG	CAIMSN01	0	4	Trebouxioid + Cyanobacterial	photobiont	non-established
MAG	CAIMSN01	0	20	Trentepohlioid (Ulvophyceae)	photobiont	non-established
MAG	EB88	0	4	NA	photobiont	non-established
MAG	EB88	0	23	Cyanobacterial	photobiont	non-established
MAG	EB88	0.19	278	Trebouxioid	photobiont	non-established
MAG	EB88	0	4	Trebouxioid + Cyanobacterial	photobiont	non-established
MAG	EB88	0.05	20	Trentepohlioid (Ulvophyceae)	photobiont	non-established
MAG	LMUY01	0	4	NA	photobiont	non-established
MAG	LMUY01	0	23	Cyanobacterial	photobiont	non-established
MAG	LMUY01	0.17	278	Trebouxioid	photobiont	non-established
MAG	LMUY01	0	4	Trebouxioid + Cyanobacterial	photobiont	non-established
MAG	LMUY01	0.05	20	Trentepohlioid (Ulvophyceae)	photobiont	non-established
MAG	Lichenihabitans	0.25	4	NA	photobiont	non-established
MAG	Lichenihabitans	0.17	23	Cyanobacterial	photobiont	non-established
MAG	Lichenihabitans	0.29	278	Trebouxioid	photobiont	non-established
MAG	Lichenihabitans	0.75	4	Trebouxioid + Cyanobacterial	photobiont	non-established
MAG	Lichenihabitans	0.1	20	Trentepohlioid (Ulvophyceae)	photobiont	non-established
MAG	Nostoc	0.25	4	NA	photobiont	non-established
MAG	Nostoc	0.83	23	Cyanobacterial	photobiont	non-established
MAG	Nostoc	0.01	278	Trebouxioid	photobiont	non-established
MAG	Nostoc	0.75	4	Trebouxioid + Cyanobacterial	photobiont	non-established
MAG	Nostoc	0	20	Trentepohlioid (Ulvophyceae)	photobiont	non-established
MAG	RH-AL1	0	4	NA	photobiont	non-established
MAG	RH-AL1	0	23	Cyanobacterial	photobiont	non-established
MAG	RH-AL1	0.13	278	Trebouxioid	photobiont	non-established
MAG	RH-AL1	0.5	4	Trebouxioid + Cyanobacterial	photobiont	non-established
MAG	RH-AL1	0.05	20	Trentepohlioid (Ulvophyceae)	photobiont	non-established
MAG	Sphingomonas	0	4	NA	photobiont	non-established
MAG	Sphingomonas	0.35	23	Cyanobacterial	photobiont	non-established
MAG	Sphingomonas	0.06	278	Trebouxioid	photobiont	non-established
MAG	Sphingomonas	1	4	Trebouxioid + Cyanobacterial	photobiont	non-established
MAG	Sphingomonas	0	20	Trentepohlioid (Ulvophyceae)	photobiont	non-established
MAG	Terriglobus	0.25	4	NA	photobiont	non-established
MAG	Terriglobus	0.09	23	Cyanobacterial	photobiont	non-established
MAG	Terriglobus	0.12	278	Trebouxioid	photobiont	non-established
MAG	Terriglobus	0.25	4	Trebouxioid + Cyanobacterial	photobiont	non-established
MAG	Terriglobus	0	20	Trentepohlioid (Ulvophyceae)	photobiont	non-established
MAG	VCDI01	0	4	NA	photobiont	non-established
MAG	VCDI01	0	23	Cyanobacterial	photobiont	non-established
MAG	VCDI01	0.08	278	Trebouxioid	photobiont	non-established
MAG	VCDI01	0	4	Trebouxioid + Cyanobacterial	photobiont	non-established
MAG	VCDI01	0.2	20	Trentepohlioid (Ulvophyceae)	photobiont	non-established
assembly	CAIMSN01	0	4	NA	photobiont	non-established
assembly	CAIMSN01	0	23	Cyanobacterial	photobiont	non-established
assembly	CAIMSN01	0.04	278	Trebouxioid	photobiont	non-established
assembly	CAIMSN01	0	4	Trebouxioid + Cyanobacterial	photobiont	non-established
assembly	CAIMSN01	0	20	Trentepohlioid (Ulvophyceae)	photobiont	non-established
assembly	EB88	0	4	NA	photobiont	non-established
assembly	EB88	0	23	Cyanobacterial	photobiont	non-established
assembly	EB88	0.08	278	Trebouxioid	photobiont	non-established
assembly	EB88	0	4	Trebouxioid + Cyanobacterial	photobiont	non-established
assembly	EB88	0.05	20	Trentepohlioid (Ulvophyceae)	photobiont	non-established
assembly	LMUY01	0.5	4	NA	photobiont	non-established
assembly	LMUY01	0	23	Cyanobacterial	photobiont	non-established
assembly	LMUY01	0.11	278	Trebouxioid	photobiont	non-established
assembly	LMUY01	0.25	4	Trebouxioid + Cyanobacterial	photobiont	non-established
assembly	LMUY01	0.1	20	Trentepohlioid (Ulvophyceae)	photobiont	non-established
assembly	Lichenihabitans	0.5	4	NA	photobiont	non-established
assembly	Lichenihabitans	0.39	23	Cyanobacterial	photobiont	non-established
assembly	Lichenihabitans	0.51	278	Trebouxioid	photobiont	non-established
assembly	Lichenihabitans	0.75	4	Trebouxioid + Cyanobacterial	photobiont	non-established
assembly	Lichenihabitans	0.35	20	Trentepohlioid (Ulvophyceae)	photobiont	non-established
assembly	Nostoc	0.25	4	NA	photobiont	non-established
assembly	Nostoc	0.83	23	Cyanobacterial	photobiont	non-established
assembly	Nostoc	0.03	278	Trebouxioid	photobiont	non-established
assembly	Nostoc	0.75	4	Trebouxioid + Cyanobacterial	photobiont	non-established
assembly	Nostoc	0	20	Trentepohlioid (Ulvophyceae)	photobiont	non-established
assembly	RH-AL1	0.25	4	NA	photobiont	non-established
assembly	RH-AL1	0.09	23	Cyanobacterial	photobiont	non-established
assembly	RH-AL1	0.09	278	Trebouxioid	photobiont	non-established
assembly	RH-AL1	0.5	4	Trebouxioid + Cyanobacterial	photobiont	non-established
assembly	RH-AL1	0.1	20	Trentepohlioid (Ulvophyceae)	photobiont	non-established
assembly	Sphingomonas	0	4	NA	photobiont	non-established
assembly	Sphingomonas	0.26	23	Cyanobacterial	photobiont	non-established
assembly	Sphingomonas	0.12	278	Trebouxioid	photobiont	non-established
assembly	Sphingomonas	1	4	Trebouxioid + Cyanobacterial	photobiont	non-established
assembly	Sphingomonas	0.15	20	Trentepohlioid (Ulvophyceae)	photobiont	non-established
assembly	Terriglobus	0.25	4	NA	photobiont	non-established
assembly	Terriglobus	0.13	23	Cyanobacterial	photobiont	non-established
assembly	Terriglobus	0.06	278	Trebouxioid	photobiont	non-established
assembly	Terriglobus	0.25	4	Trebouxioid + Cyanobacterial	photobiont	non-established
assembly	Terriglobus	0.1	20	Trentepohlioid (Ulvophyceae)	photobiont	non-established
assembly	VCDI01	0	4	NA	photobiont	non-established
assembly	VCDI01	0	23	Cyanobacterial	photobiont	non-established
assembly	VCDI01	0.06	278	Trebouxioid	photobiont	non-established
assembly	VCDI01	0	4	Trebouxioid + Cyanobacterial	photobiont	non-established
assembly	VCDI01	0.05	20	Trentepohlioid (Ulvophyceae)	photobiont	non-established
reads	CAIMSN01	0	4	NA	photobiont	non-established
reads	CAIMSN01	0.04	23	Cyanobacterial	photobiont	non-established
reads	CAIMSN01	0.25	278	Trebouxioid	photobiont	non-established
reads	CAIMSN01	0.25	4	Trebouxioid + Cyanobacterial	photobiont	non-established
reads	CAIMSN01	0	20	Trentepohlioid (Ulvophyceae)	photobiont	non-established
reads	EB88	0.5	4	NA	photobiont	non-established
reads	EB88	0.04	23	Cyanobacterial	photobiont	non-established
reads	EB88	0.47	278	Trebouxioid	photobiont	non-established
reads	EB88	0.25	4	Trebouxioid + Cyanobacterial	photobiont	non-established
reads	EB88	0.2	20	Trentepohlioid (Ulvophyceae)	photobiont	non-established
reads	LMUY01	0.5	4	NA	photobiont	non-established
reads	LMUY01	0.43	23	Cyanobacterial	photobiont	non-established
reads	LMUY01	0.67	278	Trebouxioid	photobiont	non-established
reads	LMUY01	1	4	Trebouxioid + Cyanobacterial	photobiont	non-established
reads	LMUY01	0.35	20	Trentepohlioid (Ulvophyceae)	photobiont	non-established
reads	Lichenihabitans	0.75	4	NA	photobiont	non-established
reads	Lichenihabitans	0.87	23	Cyanobacterial	photobiont	non-established
reads	Lichenihabitans	0.89	278	Trebouxioid	photobiont	non-established
reads	Lichenihabitans	0.75	4	Trebouxioid + Cyanobacterial	photobiont	non-established
reads	Lichenihabitans	0.8	20	Trentepohlioid (Ulvophyceae)	photobiont	non-established
reads	Nostoc	0.25	4	NA	photobiont	non-established
reads	Nostoc	0.91	23	Cyanobacterial	photobiont	non-established
reads	Nostoc	0.12	278	Trebouxioid	photobiont	non-established
reads	Nostoc	1	4	Trebouxioid + Cyanobacterial	photobiont	non-established
reads	Nostoc	0.05	20	Trentepohlioid (Ulvophyceae)	photobiont	non-established
reads	RH-AL1	0.5	4	NA	photobiont	non-established
reads	RH-AL1	0.26	23	Cyanobacterial	photobiont	non-established
reads	RH-AL1	0.59	278	Trebouxioid	photobiont	non-established
reads	RH-AL1	0.75	4	Trebouxioid + Cyanobacterial	photobiont	non-established
reads	RH-AL1	0.55	20	Trentepohlioid (Ulvophyceae)	photobiont	non-established
reads	Sphingomonas	0.25	4	NA	photobiont	non-established
reads	Sphingomonas	0.96	23	Cyanobacterial	photobiont	non-established
reads	Sphingomonas	0.55	278	Trebouxioid	photobiont	non-established
reads	Sphingomonas	1	4	Trebouxioid + Cyanobacterial	photobiont	non-established
reads	Sphingomonas	0.65	20	Trentepohlioid (Ulvophyceae)	photobiont	non-established
reads	Terriglobus	0.5	4	NA	photobiont	non-established
reads	Terriglobus	0.61	23	Cyanobacterial	photobiont	non-established
reads	Terriglobus	0.7	278	Trebouxioid	photobiont	non-established
reads	Terriglobus	0.75	4	Trebouxioid + Cyanobacterial	photobiont	non-established
reads	Terriglobus	0.55	20	Trentepohlioid (Ulvophyceae)	photobiont	non-established
reads	VCDI01	0.25	4	NA	photobiont	non-established
reads	VCDI01	0	23	Cyanobacterial	photobiont	non-established
reads	VCDI01	0.44	278	Trebouxioid	photobiont	non-established
reads	VCDI01	0.5	4	Trebouxioid + Cyanobacterial	photobiont	non-established
reads	VCDI01	0.2	20	Trentepohlioid (Ulvophyceae)	photobiont	non-established
MAG	Acetobacteraceae	0.67	3	Acarosporales	mycobiont	non-established
MAG	Acetobacteraceae	0.5	6	Arthoniomycetes	mycobiont	non-established
MAG	Acetobacteraceae	0.7	10	Baeomycetales	mycobiont	non-established
MAG	Acetobacteraceae	0.2	35	Caliciales	mycobiont	non-established
MAG	Acetobacteraceae	0.5	32	Cladoniaceae	mycobiont	non-established
MAG	Acetobacteraceae	0.33	3	Dothideomycetes	mycobiont	non-established
MAG	Acetobacteraceae	0.17	6	Eurotiomycetes	mycobiont	non-established
MAG	Acetobacteraceae	0.11	19	Gyalectales	mycobiont	non-established
MAG	Acetobacteraceae	0.58	36	Lecanorales_rest	mycobiont	non-established
MAG	Acetobacteraceae	0.71	7	Lecideales	mycobiont	non-established
MAG	Acetobacteraceae	1	2	Leprocaulales	mycobiont	non-established
MAG	Acetobacteraceae	0.33	3	Lichinomycetes	mycobiont	non-established
MAG	Acetobacteraceae	0	1	Ostropales	mycobiont	non-established
MAG	Acetobacteraceae	1	1	Ostropomycetidae ins. ced.	mycobiont	non-established
MAG	Acetobacteraceae	0.44	108	Parmeliaceae	mycobiont	non-established
MAG	Acetobacteraceae	0.38	26	Peltigerales	mycobiont	non-established
MAG	Acetobacteraceae	0.13	15	Pertusariales	mycobiont	non-established
MAG	Acetobacteraceae	1	3	Rhizocarpales	mycobiont	non-established
MAG	Acetobacteraceae	0	1	Sarrameanales	mycobiont	non-established
MAG	Acetobacteraceae	1	2	Schaereriales	mycobiont	non-established
MAG	Acetobacteraceae	0.25	4	Teloschistales	mycobiont	non-established
MAG	Acetobacteraceae	0.57	7	Umbilicariales	mycobiont	non-established
MAG	Acidobacteriaceae	0.67	3	Acarosporales	mycobiont	non-established
MAG	Acidobacteriaceae	0.33	6	Arthoniomycetes	mycobiont	non-established
MAG	Acidobacteriaceae	0.8	10	Baeomycetales	mycobiont	non-established
MAG	Acidobacteriaceae	0.29	35	Caliciales	mycobiont	non-established
MAG	Acidobacteriaceae	0.78	32	Cladoniaceae	mycobiont	non-established
MAG	Acidobacteriaceae	0	3	Dothideomycetes	mycobiont	non-established
MAG	Acidobacteriaceae	0	6	Eurotiomycetes	mycobiont	non-established
MAG	Acidobacteriaceae	0.05	19	Gyalectales	mycobiont	non-established
MAG	Acidobacteriaceae	0.5	36	Lecanorales_rest	mycobiont	non-established
MAG	Acidobacteriaceae	0.86	7	Lecideales	mycobiont	non-established
MAG	Acidobacteriaceae	0	2	Leprocaulales	mycobiont	non-established
MAG	Acidobacteriaceae	0	3	Lichinomycetes	mycobiont	non-established
MAG	Acidobacteriaceae	0	1	Ostropales	mycobiont	non-established
MAG	Acidobacteriaceae	1	1	Ostropomycetidae ins. ced.	mycobiont	non-established
MAG	Acidobacteriaceae	0.4	108	Parmeliaceae	mycobiont	non-established
MAG	Acidobacteriaceae	0.23	26	Peltigerales	mycobiont	non-established
MAG	Acidobacteriaceae	0.47	15	Pertusariales	mycobiont	non-established
MAG	Acidobacteriaceae	1	3	Rhizocarpales	mycobiont	non-established
MAG	Acidobacteriaceae	0	1	Sarrameanales	mycobiont	non-established
MAG	Acidobacteriaceae	0.5	2	Schaereriales	mycobiont	non-established
MAG	Acidobacteriaceae	0.25	4	Teloschistales	mycobiont	non-established
MAG	Acidobacteriaceae	0.57	7	Umbilicariales	mycobiont	non-established
MAG	Beijerinckiaceae	0.67	3	Acarosporales	mycobiont	non-established
MAG	Beijerinckiaceae	0	6	Arthoniomycetes	mycobiont	non-established
MAG	Beijerinckiaceae	0.5	10	Baeomycetales	mycobiont	non-established
MAG	Beijerinckiaceae	0.29	35	Caliciales	mycobiont	non-established
MAG	Beijerinckiaceae	0.41	32	Cladoniaceae	mycobiont	non-established
MAG	Beijerinckiaceae	0	3	Dothideomycetes	mycobiont	non-established
MAG	Beijerinckiaceae	0.17	6	Eurotiomycetes	mycobiont	non-established
MAG	Beijerinckiaceae	0.16	19	Gyalectales	mycobiont	non-established
MAG	Beijerinckiaceae	0.53	36	Lecanorales_rest	mycobiont	non-established
MAG	Beijerinckiaceae	0.14	7	Lecideales	mycobiont	non-established
MAG	Beijerinckiaceae	0	2	Leprocaulales	mycobiont	non-established
MAG	Beijerinckiaceae	0	3	Lichinomycetes	mycobiont	non-established
MAG	Beijerinckiaceae	0	1	Ostropales	mycobiont	non-established
MAG	Beijerinckiaceae	1	1	Ostropomycetidae ins. ced.	mycobiont	non-established
MAG	Beijerinckiaceae	0.41	108	Parmeliaceae	mycobiont	non-established
MAG	Beijerinckiaceae	0.5	26	Peltigerales	mycobiont	non-established
MAG	Beijerinckiaceae	0.13	15	Pertusariales	mycobiont	non-established
MAG	Beijerinckiaceae	0.67	3	Rhizocarpales	mycobiont	non-established
MAG	Beijerinckiaceae	0	1	Sarrameanales	mycobiont	non-established
MAG	Beijerinckiaceae	1	2	Schaereriales	mycobiont	non-established
MAG	Beijerinckiaceae	0.75	4	Teloschistales	mycobiont	non-established
MAG	Beijerinckiaceae	0.14	7	Umbilicariales	mycobiont	non-established
MAG	Cyanobacteria	0.33	3	Acarosporales	mycobiont	established
MAG	Cyanobacteria	0	6	Arthoniomycetes	mycobiont	established
MAG	Cyanobacteria	0.1	10	Baeomycetales	mycobiont	established
MAG	Cyanobacteria	0.14	35	Caliciales	mycobiont	established
MAG	Cyanobacteria	0	32	Cladoniaceae	mycobiont	established
MAG	Cyanobacteria	0	3	Dothideomycetes	mycobiont	established
MAG	Cyanobacteria	0	6	Eurotiomycetes	mycobiont	established
MAG	Cyanobacteria	0.05	19	Gyalectales	mycobiont	established
MAG	Cyanobacteria	0	36	Lecanorales_rest	mycobiont	established
MAG	Cyanobacteria	0	7	Lecideales	mycobiont	established
MAG	Cyanobacteria	0	2	Leprocaulales	mycobiont	established
MAG	Cyanobacteria	1	3	Lichinomycetes	mycobiont	established
MAG	Cyanobacteria	0	1	Ostropales	mycobiont	established
MAG	Cyanobacteria	0	1	Ostropomycetidae ins. ced.	mycobiont	established
MAG	Cyanobacteria	0	108	Parmeliaceae	mycobiont	established
MAG	Cyanobacteria	0.96	26	Peltigerales	mycobiont	established
MAG	Cyanobacteria	0	15	Pertusariales	mycobiont	established
MAG	Cyanobacteria	0	3	Rhizocarpales	mycobiont	established
MAG	Cyanobacteria	0	1	Sarrameanales	mycobiont	established
MAG	Cyanobacteria	0	2	Schaereriales	mycobiont	established
MAG	Cyanobacteria	0.25	4	Teloschistales	mycobiont	established
MAG	Cyanobacteria	0	7	Umbilicariales	mycobiont	established
MAG	Cystobasidiomycetes	0	3	Acarosporales	mycobiont	non-established
MAG	Cystobasidiomycetes	0	6	Arthoniomycetes	mycobiont	non-established
MAG	Cystobasidiomycetes	0	10	Baeomycetales	mycobiont	non-established
MAG	Cystobasidiomycetes	0	35	Caliciales	mycobiont	non-established
MAG	Cystobasidiomycetes	0	32	Cladoniaceae	mycobiont	non-established
MAG	Cystobasidiomycetes	0	3	Dothideomycetes	mycobiont	non-established
MAG	Cystobasidiomycetes	0	6	Eurotiomycetes	mycobiont	non-established
MAG	Cystobasidiomycetes	0	19	Gyalectales	mycobiont	non-established
MAG	Cystobasidiomycetes	0	36	Lecanorales_rest	mycobiont	non-established
MAG	Cystobasidiomycetes	0	7	Lecideales	mycobiont	non-established
MAG	Cystobasidiomycetes	0	2	Leprocaulales	mycobiont	non-established
MAG	Cystobasidiomycetes	0	3	Lichinomycetes	mycobiont	non-established
MAG	Cystobasidiomycetes	0	1	Ostropales	mycobiont	non-established
MAG	Cystobasidiomycetes	0	1	Ostropomycetidae ins. ced.	mycobiont	non-established
MAG	Cystobasidiomycetes	0.04	108	Parmeliaceae	mycobiont	non-established
MAG	Cystobasidiomycetes	0	26	Peltigerales	mycobiont	non-established
MAG	Cystobasidiomycetes	0	15	Pertusariales	mycobiont	non-established
MAG	Cystobasidiomycetes	0	3	Rhizocarpales	mycobiont	non-established
MAG	Cystobasidiomycetes	0	1	Sarrameanales	mycobiont	non-established
MAG	Cystobasidiomycetes	0	2	Schaereriales	mycobiont	non-established
MAG	Cystobasidiomycetes	0	4	Teloschistales	mycobiont	non-established
MAG	Cystobasidiomycetes	0	7	Umbilicariales	mycobiont	non-established
MAG	Sphingomonadaceae	0	3	Acarosporales	mycobiont	non-established
MAG	Sphingomonadaceae	0.17	6	Arthoniomycetes	mycobiont	non-established
MAG	Sphingomonadaceae	0.2	10	Baeomycetales	mycobiont	non-established
MAG	Sphingomonadaceae	0.2	35	Caliciales	mycobiont	non-established
MAG	Sphingomonadaceae	0.06	32	Cladoniaceae	mycobiont	non-established
MAG	Sphingomonadaceae	0	3	Dothideomycetes	mycobiont	non-established
MAG	Sphingomonadaceae	0	6	Eurotiomycetes	mycobiont	non-established
MAG	Sphingomonadaceae	0.05	19	Gyalectales	mycobiont	non-established
MAG	Sphingomonadaceae	0.11	36	Lecanorales_rest	mycobiont	non-established
MAG	Sphingomonadaceae	0.14	7	Lecideales	mycobiont	non-established
MAG	Sphingomonadaceae	0.5	2	Leprocaulales	mycobiont	non-established
MAG	Sphingomonadaceae	0	3	Lichinomycetes	mycobiont	non-established
MAG	Sphingomonadaceae	0	1	Ostropales	mycobiont	non-established
MAG	Sphingomonadaceae	0	1	Ostropomycetidae ins. ced.	mycobiont	non-established
MAG	Sphingomonadaceae	0.08	108	Parmeliaceae	mycobiont	non-established
MAG	Sphingomonadaceae	0.62	26	Peltigerales	mycobiont	non-established
MAG	Sphingomonadaceae	0.07	15	Pertusariales	mycobiont	non-established
MAG	Sphingomonadaceae	0.33	3	Rhizocarpales	mycobiont	non-established
MAG	Sphingomonadaceae	0	1	Sarrameanales	mycobiont	non-established
MAG	Sphingomonadaceae	0.5	2	Schaereriales	mycobiont	non-established
MAG	Sphingomonadaceae	0.25	4	Teloschistales	mycobiont	non-established
MAG	Sphingomonadaceae	0.14	7	Umbilicariales	mycobiont	non-established
MAG	Trebouxiophyceae	0.33	3	Acarosporales	mycobiont	established
MAG	Trebouxiophyceae	0	6	Arthoniomycetes	mycobiont	established
MAG	Trebouxiophyceae	0.5	10	Baeomycetales	mycobiont	established
MAG	Trebouxiophyceae	0.09	35	Caliciales	mycobiont	established
MAG	Trebouxiophyceae	0	32	Cladoniaceae	mycobiont	established
MAG	Trebouxiophyceae	0.33	3	Dothideomycetes	mycobiont	established
MAG	Trebouxiophyceae	0.17	6	Eurotiomycetes	mycobiont	established
MAG	Trebouxiophyceae	0.05	19	Gyalectales	mycobiont	established
MAG	Trebouxiophyceae	0.19	36	Lecanorales_rest	mycobiont	established
MAG	Trebouxiophyceae	0.14	7	Lecideales	mycobiont	established
MAG	Trebouxiophyceae	0	2	Leprocaulales	mycobiont	established
MAG	Trebouxiophyceae	0	3	Lichinomycetes	mycobiont	established
MAG	Trebouxiophyceae	0	1	Ostropales	mycobiont	established
MAG	Trebouxiophyceae	1	1	Ostropomycetidae ins. ced.	mycobiont	established
MAG	Trebouxiophyceae	0.27	108	Parmeliaceae	mycobiont	established
MAG	Trebouxiophyceae	0.12	26	Peltigerales	mycobiont	established
MAG	Trebouxiophyceae	0.2	15	Pertusariales	mycobiont	established
MAG	Trebouxiophyceae	0.33	3	Rhizocarpales	mycobiont	established
MAG	Trebouxiophyceae	0	1	Sarrameanales	mycobiont	established
MAG	Trebouxiophyceae	0	2	Schaereriales	mycobiont	established
MAG	Trebouxiophyceae	0	4	Teloschistales	mycobiont	established
MAG	Trebouxiophyceae	0.29	7	Umbilicariales	mycobiont	established
MAG	Tremellomycetes	0	3	Acarosporales	mycobiont	non-established
MAG	Tremellomycetes	0	6	Arthoniomycetes	mycobiont	non-established
MAG	Tremellomycetes	0	10	Baeomycetales	mycobiont	non-established
MAG	Tremellomycetes	0	35	Caliciales	mycobiont	non-established
MAG	Tremellomycetes	0	32	Cladoniaceae	mycobiont	non-established
MAG	Tremellomycetes	0	3	Dothideomycetes	mycobiont	non-established
MAG	Tremellomycetes	0	6	Eurotiomycetes	mycobiont	non-established
MAG	Tremellomycetes	0	19	Gyalectales	mycobiont	non-established
MAG	Tremellomycetes	0.03	36	Lecanorales_rest	mycobiont	non-established
MAG	Tremellomycetes	0	7	Lecideales	mycobiont	non-established
MAG	Tremellomycetes	0	2	Leprocaulales	mycobiont	non-established
MAG	Tremellomycetes	0	3	Lichinomycetes	mycobiont	non-established
MAG	Tremellomycetes	0	1	Ostropales	mycobiont	non-established
MAG	Tremellomycetes	0	1	Ostropomycetidae ins. ced.	mycobiont	non-established
MAG	Tremellomycetes	0.06	108	Parmeliaceae	mycobiont	non-established
MAG	Tremellomycetes	0	26	Peltigerales	mycobiont	non-established
MAG	Tremellomycetes	0	15	Pertusariales	mycobiont	non-established
MAG	Tremellomycetes	0	3	Rhizocarpales	mycobiont	non-established
MAG	Tremellomycetes	0	1	Sarrameanales	mycobiont	non-established
MAG	Tremellomycetes	0	2	Schaereriales	mycobiont	non-established
MAG	Tremellomycetes	0	4	Teloschistales	mycobiont	non-established
MAG	Tremellomycetes	0	7	Umbilicariales	mycobiont	non-established
MAG	Ulvophyceae	0	3	Acarosporales	mycobiont	established
MAG	Ulvophyceae	0	6	Arthoniomycetes	mycobiont	established
MAG	Ulvophyceae	0	10	Baeomycetales	mycobiont	established
MAG	Ulvophyceae	0	35	Caliciales	mycobiont	established
MAG	Ulvophyceae	0	32	Cladoniaceae	mycobiont	established
MAG	Ulvophyceae	0	3	Dothideomycetes	mycobiont	established
MAG	Ulvophyceae	0	6	Eurotiomycetes	mycobiont	established
MAG	Ulvophyceae	0	19	Gyalectales	mycobiont	established
MAG	Ulvophyceae	0	36	Lecanorales_rest	mycobiont	established
MAG	Ulvophyceae	0	7	Lecideales	mycobiont	established
MAG	Ulvophyceae	0	2	Leprocaulales	mycobiont	established
MAG	Ulvophyceae	0	3	Lichinomycetes	mycobiont	established
MAG	Ulvophyceae	0	1	Ostropales	mycobiont	established
MAG	Ulvophyceae	0	1	Ostropomycetidae ins. ced.	mycobiont	established
MAG	Ulvophyceae	0	108	Parmeliaceae	mycobiont	established
MAG	Ulvophyceae	0	26	Peltigerales	mycobiont	established
MAG	Ulvophyceae	0	15	Pertusariales	mycobiont	established
MAG	Ulvophyceae	0	3	Rhizocarpales	mycobiont	established
MAG	Ulvophyceae	0	1	Sarrameanales	mycobiont	established
MAG	Ulvophyceae	0	2	Schaereriales	mycobiont	established
MAG	Ulvophyceae	0	4	Teloschistales	mycobiont	established
MAG	Ulvophyceae	0	7	Umbilicariales	mycobiont	established
assembly	Acetobacteraceae	0.67	3	Acarosporales	mycobiont	non-established
assembly	Acetobacteraceae	1	6	Arthoniomycetes	mycobiont	non-established
assembly	Acetobacteraceae	0.9	10	Baeomycetales	mycobiont	non-established
assembly	Acetobacteraceae	0.89	35	Caliciales	mycobiont	non-established
assembly	Acetobacteraceae	1	32	Cladoniaceae	mycobiont	non-established
assembly	Acetobacteraceae	0.67	3	Dothideomycetes	mycobiont	non-established
assembly	Acetobacteraceae	0.83	6	Eurotiomycetes	mycobiont	non-established
assembly	Acetobacteraceae	0.68	19	Gyalectales	mycobiont	non-established
assembly	Acetobacteraceae	0.97	36	Lecanorales_rest	mycobiont	non-established
assembly	Acetobacteraceae	1	7	Lecideales	mycobiont	non-established
assembly	Acetobacteraceae	1	2	Leprocaulales	mycobiont	non-established
assembly	Acetobacteraceae	1	3	Lichinomycetes	mycobiont	non-established
assembly	Acetobacteraceae	0	1	Ostropales	mycobiont	non-established
assembly	Acetobacteraceae	1	1	Ostropomycetidae ins. ced.	mycobiont	non-established
assembly	Acetobacteraceae	0.93	108	Parmeliaceae	mycobiont	non-established
assembly	Acetobacteraceae	0.92	26	Peltigerales	mycobiont	non-established
assembly	Acetobacteraceae	0.93	15	Pertusariales	mycobiont	non-established
assembly	Acetobacteraceae	1	3	Rhizocarpales	mycobiont	non-established
assembly	Acetobacteraceae	0	1	Sarrameanales	mycobiont	non-established
assembly	Acetobacteraceae	1	2	Schaereriales	mycobiont	non-established
assembly	Acetobacteraceae	1	4	Teloschistales	mycobiont	non-established
assembly	Acetobacteraceae	0.86	7	Umbilicariales	mycobiont	non-established
assembly	Acidobacteriaceae	0.67	3	Acarosporales	mycobiont	non-established
assembly	Acidobacteriaceae	1	6	Arthoniomycetes	mycobiont	non-established
assembly	Acidobacteriaceae	0.9	10	Baeomycetales	mycobiont	non-established
assembly	Acidobacteriaceae	0.8	35	Caliciales	mycobiont	non-established
assembly	Acidobacteriaceae	1	32	Cladoniaceae	mycobiont	non-established
assembly	Acidobacteriaceae	1	3	Dothideomycetes	mycobiont	non-established
assembly	Acidobacteriaceae	0.5	6	Eurotiomycetes	mycobiont	non-established
assembly	Acidobacteriaceae	0.53	19	Gyalectales	mycobiont	non-established
assembly	Acidobacteriaceae	0.86	36	Lecanorales_rest	mycobiont	non-established
assembly	Acidobacteriaceae	0.86	7	Lecideales	mycobiont	non-established
assembly	Acidobacteriaceae	1	2	Leprocaulales	mycobiont	non-established
assembly	Acidobacteriaceae	0.67	3	Lichinomycetes	mycobiont	non-established
assembly	Acidobacteriaceae	0	1	Ostropales	mycobiont	non-established
assembly	Acidobacteriaceae	1	1	Ostropomycetidae ins. ced.	mycobiont	non-established
assembly	Acidobacteriaceae	0.82	108	Parmeliaceae	mycobiont	non-established
assembly	Acidobacteriaceae	0.69	26	Peltigerales	mycobiont	non-established
assembly	Acidobacteriaceae	0.87	15	Pertusariales	mycobiont	non-established
assembly	Acidobacteriaceae	1	3	Rhizocarpales	mycobiont	non-established
assembly	Acidobacteriaceae	0	1	Sarrameanales	mycobiont	non-established
assembly	Acidobacteriaceae	1	2	Schaereriales	mycobiont	non-established
assembly	Acidobacteriaceae	0.5	4	Teloschistales	mycobiont	non-established
assembly	Acidobacteriaceae	0.86	7	Umbilicariales	mycobiont	non-established
assembly	Beijerinckiaceae	0.33	3	Acarosporales	mycobiont	non-established
assembly	Beijerinckiaceae	0.5	6	Arthoniomycetes	mycobiont	non-established
assembly	Beijerinckiaceae	0.6	10	Baeomycetales	mycobiont	non-established
assembly	Beijerinckiaceae	0.83	35	Caliciales	mycobiont	non-established
assembly	Beijerinckiaceae	0.84	32	Cladoniaceae	mycobiont	non-established
assembly	Beijerinckiaceae	0.67	3	Dothideomycetes	mycobiont	non-established
assembly	Beijerinckiaceae	0.83	6	Eurotiomycetes	mycobiont	non-established
assembly	Beijerinckiaceae	0.63	19	Gyalectales	mycobiont	non-established
assembly	Beijerinckiaceae	0.83	36	Lecanorales_rest	mycobiont	non-established
assembly	Beijerinckiaceae	0.71	7	Lecideales	mycobiont	non-established
assembly	Beijerinckiaceae	1	2	Leprocaulales	mycobiont	non-established
assembly	Beijerinckiaceae	1	3	Lichinomycetes	mycobiont	non-established
assembly	Beijerinckiaceae	0	1	Ostropales	mycobiont	non-established
assembly	Beijerinckiaceae	1	1	Ostropomycetidae ins. ced.	mycobiont	non-established
assembly	Beijerinckiaceae	0.81	108	Parmeliaceae	mycobiont	non-established
assembly	Beijerinckiaceae	0.96	26	Peltigerales	mycobiont	non-established
assembly	Beijerinckiaceae	0.53	15	Pertusariales	mycobiont	non-established
assembly	Beijerinckiaceae	1	3	Rhizocarpales	mycobiont	non-established
assembly	Beijerinckiaceae	0	1	Sarrameanales	mycobiont	non-established
assembly	Beijerinckiaceae	1	2	Schaereriales	mycobiont	non-established
assembly	Beijerinckiaceae	1	4	Teloschistales	mycobiont	non-established
assembly	Beijerinckiaceae	0.43	7	Umbilicariales	mycobiont	non-established
assembly	Cyanobacteria	0.33	3	Acarosporales	mycobiont	established
assembly	Cyanobacteria	0	6	Arthoniomycetes	mycobiont	established
assembly	Cyanobacteria	0.1	10	Baeomycetales	mycobiont	established
assembly	Cyanobacteria	0.31	35	Caliciales	mycobiont	established
assembly	Cyanobacteria	0.16	32	Cladoniaceae	mycobiont	established
assembly	Cyanobacteria	0.33	3	Dothideomycetes	mycobiont	established
assembly	Cyanobacteria	0.17	6	Eurotiomycetes	mycobiont	established
assembly	Cyanobacteria	0.11	19	Gyalectales	mycobiont	established
assembly	Cyanobacteria	0.11	36	Lecanorales_rest	mycobiont	established
assembly	Cyanobacteria	0.14	7	Lecideales	mycobiont	established
assembly	Cyanobacteria	0	2	Leprocaulales	mycobiont	established
assembly	Cyanobacteria	1	3	Lichinomycetes	mycobiont	established
assembly	Cyanobacteria	0	1	Ostropales	mycobiont	established
assembly	Cyanobacteria	0	1	Ostropomycetidae ins. ced.	mycobiont	established
assembly	Cyanobacteria	0.07	108	Parmeliaceae	mycobiont	established
assembly	Cyanobacteria	1	26	Peltigerales	mycobiont	established
assembly	Cyanobacteria	0	15	Pertusariales	mycobiont	established
assembly	Cyanobacteria	0.67	3	Rhizocarpales	mycobiont	established
assembly	Cyanobacteria	0	1	Sarrameanales	mycobiont	established
assembly	Cyanobacteria	0	2	Schaereriales	mycobiont	established
assembly	Cyanobacteria	0.75	4	Teloschistales	mycobiont	established
assembly	Cyanobacteria	0.14	7	Umbilicariales	mycobiont	established
assembly	Cystobasidiomycetes	0	3	Acarosporales	mycobiont	non-established
assembly	Cystobasidiomycetes	0	6	Arthoniomycetes	mycobiont	non-established
assembly	Cystobasidiomycetes	0	10	Baeomycetales	mycobiont	non-established
assembly	Cystobasidiomycetes	0.03	35	Caliciales	mycobiont	non-established
assembly	Cystobasidiomycetes	0.03	32	Cladoniaceae	mycobiont	non-established
assembly	Cystobasidiomycetes	0	3	Dothideomycetes	mycobiont	non-established
assembly	Cystobasidiomycetes	0	6	Eurotiomycetes	mycobiont	non-established
assembly	Cystobasidiomycetes	0	19	Gyalectales	mycobiont	non-established
assembly	Cystobasidiomycetes	0.08	36	Lecanorales_rest	mycobiont	non-established
assembly	Cystobasidiomycetes	0	7	Lecideales	mycobiont	non-established
assembly	Cystobasidiomycetes	0	2	Leprocaulales	mycobiont	non-established
assembly	Cystobasidiomycetes	0	3	Lichinomycetes	mycobiont	non-established
assembly	Cystobasidiomycetes	0	1	Ostropales	mycobiont	non-established
assembly	Cystobasidiomycetes	0	1	Ostropomycetidae ins. ced.	mycobiont	non-established
assembly	Cystobasidiomycetes	0.19	108	Parmeliaceae	mycobiont	non-established
assembly	Cystobasidiomycetes	0.08	26	Peltigerales	mycobiont	non-established
assembly	Cystobasidiomycetes	0	15	Pertusariales	mycobiont	non-established
assembly	Cystobasidiomycetes	0	3	Rhizocarpales	mycobiont	non-established
assembly	Cystobasidiomycetes	0	1	Sarrameanales	mycobiont	non-established
assembly	Cystobasidiomycetes	0	2	Schaereriales	mycobiont	non-established
assembly	Cystobasidiomycetes	0	4	Teloschistales	mycobiont	non-established
assembly	Cystobasidiomycetes	0	7	Umbilicariales	mycobiont	non-established
assembly	Sphingomonadaceae	0.67	3	Acarosporales	mycobiont	non-established
assembly	Sphingomonadaceae	0.67	6	Arthoniomycetes	mycobiont	non-established
assembly	Sphingomonadaceae	0.5	10	Baeomycetales	mycobiont	non-established
assembly	Sphingomonadaceae	0.86	35	Caliciales	mycobiont	non-established
assembly	Sphingomonadaceae	0.53	32	Cladoniaceae	mycobiont	non-established
assembly	Sphingomonadaceae	0.67	3	Dothideomycetes	mycobiont	non-established
assembly	Sphingomonadaceae	0.83	6	Eurotiomycetes	mycobiont	non-established
assembly	Sphingomonadaceae	0.79	19	Gyalectales	mycobiont	non-established
assembly	Sphingomonadaceae	0.53	36	Lecanorales_rest	mycobiont	non-established
assembly	Sphingomonadaceae	0.29	7	Lecideales	mycobiont	non-established
assembly	Sphingomonadaceae	1	2	Leprocaulales	mycobiont	non-established
assembly	Sphingomonadaceae	0.67	3	Lichinomycetes	mycobiont	non-established
assembly	Sphingomonadaceae	0	1	Ostropales	mycobiont	non-established
assembly	Sphingomonadaceae	0	1	Ostropomycetidae ins. ced.	mycobiont	non-established
assembly	Sphingomonadaceae	0.53	108	Parmeliaceae	mycobiont	non-established
assembly	Sphingomonadaceae	0.96	26	Peltigerales	mycobiont	non-established
assembly	Sphingomonadaceae	0.27	15	Pertusariales	mycobiont	non-established
assembly	Sphingomonadaceae	0	3	Rhizocarpales	mycobiont	non-established
assembly	Sphingomonadaceae	0	1	Sarrameanales	mycobiont	non-established
assembly	Sphingomonadaceae	0.5	2	Schaereriales	mycobiont	non-established
assembly	Sphingomonadaceae	1	4	Teloschistales	mycobiont	non-established
assembly	Sphingomonadaceae	0.29	7	Umbilicariales	mycobiont	non-established
assembly	Trebouxiophyceae	1	3	Acarosporales	mycobiont	established
assembly	Trebouxiophyceae	0.33	6	Arthoniomycetes	mycobiont	established
assembly	Trebouxiophyceae	0.8	10	Baeomycetales	mycobiont	established
assembly	Trebouxiophyceae	0.94	35	Caliciales	mycobiont	established
assembly	Trebouxiophyceae	0.94	32	Cladoniaceae	mycobiont	established
assembly	Trebouxiophyceae	0.67	3	Dothideomycetes	mycobiont	established
assembly	Trebouxiophyceae	0.67	6	Eurotiomycetes	mycobiont	established
assembly	Trebouxiophyceae	0.63	19	Gyalectales	mycobiont	established
assembly	Trebouxiophyceae	0.92	36	Lecanorales_rest	mycobiont	established
assembly	Trebouxiophyceae	1	7	Lecideales	mycobiont	established
assembly	Trebouxiophyceae	1	2	Leprocaulales	mycobiont	established
assembly	Trebouxiophyceae	0	3	Lichinomycetes	mycobiont	established
assembly	Trebouxiophyceae	1	1	Ostropales	mycobiont	established
assembly	Trebouxiophyceae	1	1	Ostropomycetidae ins. ced.	mycobiont	established
assembly	Trebouxiophyceae	0.9	108	Parmeliaceae	mycobiont	established
assembly	Trebouxiophyceae	0.46	26	Peltigerales	mycobiont	established
assembly	Trebouxiophyceae	0.87	15	Pertusariales	mycobiont	established
assembly	Trebouxiophyceae	1	3	Rhizocarpales	mycobiont	established
assembly	Trebouxiophyceae	0	1	Sarrameanales	mycobiont	established
assembly	Trebouxiophyceae	0.5	2	Schaereriales	mycobiont	established
assembly	Trebouxiophyceae	0.75	4	Teloschistales	mycobiont	established
assembly	Trebouxiophyceae	1	7	Umbilicariales	mycobiont	established
assembly	Tremellomycetes	0	3	Acarosporales	mycobiont	non-established
assembly	Tremellomycetes	0.17	6	Arthoniomycetes	mycobiont	non-established
assembly	Tremellomycetes	0.1	10	Baeomycetales	mycobiont	non-established
assembly	Tremellomycetes	0.06	35	Caliciales	mycobiont	non-established
assembly	Tremellomycetes	0	32	Cladoniaceae	mycobiont	non-established
assembly	Tremellomycetes	0	3	Dothideomycetes	mycobiont	non-established
assembly	Tremellomycetes	0	6	Eurotiomycetes	mycobiont	non-established
assembly	Tremellomycetes	0.11	19	Gyalectales	mycobiont	non-established
assembly	Tremellomycetes	0.25	36	Lecanorales_rest	mycobiont	non-established
assembly	Tremellomycetes	0	7	Lecideales	mycobiont	non-established
assembly	Tremellomycetes	0	2	Leprocaulales	mycobiont	non-established
assembly	Tremellomycetes	0	3	Lichinomycetes	mycobiont	non-established
assembly	Tremellomycetes	1	1	Ostropales	mycobiont	non-established
assembly	Tremellomycetes	0	1	Ostropomycetidae ins. ced.	mycobiont	non-established
assembly	Tremellomycetes	0.28	108	Parmeliaceae	mycobiont	non-established
assembly	Tremellomycetes	0.04	26	Peltigerales	mycobiont	non-established
assembly	Tremellomycetes	0	15	Pertusariales	mycobiont	non-established
assembly	Tremellomycetes	0	3	Rhizocarpales	mycobiont	non-established
assembly	Tremellomycetes	0	1	Sarrameanales	mycobiont	non-established
assembly	Tremellomycetes	0	2	Schaereriales	mycobiont	non-established
assembly	Tremellomycetes	0.25	4	Teloschistales	mycobiont	non-established
assembly	Tremellomycetes	0.29	7	Umbilicariales	mycobiont	non-established
assembly	Ulvophyceae	0	3	Acarosporales	mycobiont	established
assembly	Ulvophyceae	0.83	6	Arthoniomycetes	mycobiont	established
assembly	Ulvophyceae	0	10	Baeomycetales	mycobiont	established
assembly	Ulvophyceae	0	35	Caliciales	mycobiont	established
assembly	Ulvophyceae	0.03	32	Cladoniaceae	mycobiont	established
assembly	Ulvophyceae	0.67	3	Dothideomycetes	mycobiont	established
assembly	Ulvophyceae	0.17	6	Eurotiomycetes	mycobiont	established
assembly	Ulvophyceae	0.58	19	Gyalectales	mycobiont	established
assembly	Ulvophyceae	0	36	Lecanorales_rest	mycobiont	established
assembly	Ulvophyceae	0.14	7	Lecideales	mycobiont	established
assembly	Ulvophyceae	0	2	Leprocaulales	mycobiont	established
assembly	Ulvophyceae	0	3	Lichinomycetes	mycobiont	established
assembly	Ulvophyceae	0	1	Ostropales	mycobiont	established
assembly	Ulvophyceae	0	1	Ostropomycetidae ins. ced.	mycobiont	established
assembly	Ulvophyceae	0	108	Parmeliaceae	mycobiont	established
assembly	Ulvophyceae	0	26	Peltigerales	mycobiont	established
assembly	Ulvophyceae	0	15	Pertusariales	mycobiont	established
assembly	Ulvophyceae	0	3	Rhizocarpales	mycobiont	established
assembly	Ulvophyceae	0	1	Sarrameanales	mycobiont	established
assembly	Ulvophyceae	0	2	Schaereriales	mycobiont	established
assembly	Ulvophyceae	0.25	4	Teloschistales	mycobiont	established
assembly	Ulvophyceae	0	7	Umbilicariales	mycobiont	established
reads	Acetobacteraceae	1	3	Acarosporales	mycobiont	non-established
reads	Acetobacteraceae	1	6	Arthoniomycetes	mycobiont	non-established
reads	Acetobacteraceae	0.9	10	Baeomycetales	mycobiont	non-established
reads	Acetobacteraceae	0.97	35	Caliciales	mycobiont	non-established
reads	Acetobacteraceae	1	32	Cladoniaceae	mycobiont	non-established
reads	Acetobacteraceae	1	3	Dothideomycetes	mycobiont	non-established
reads	Acetobacteraceae	1	6	Eurotiomycetes	mycobiont	non-established
reads	Acetobacteraceae	1	19	Gyalectales	mycobiont	non-established
reads	Acetobacteraceae	1	36	Lecanorales_rest	mycobiont	non-established
reads	Acetobacteraceae	1	7	Lecideales	mycobiont	non-established
reads	Acetobacteraceae	1	2	Leprocaulales	mycobiont	non-established
reads	Acetobacteraceae	1	3	Lichinomycetes	mycobiont	non-established
reads	Acetobacteraceae	1	1	Ostropales	mycobiont	non-established
reads	Acetobacteraceae	1	1	Ostropomycetidae ins. ced.	mycobiont	non-established
reads	Acetobacteraceae	0.99	108	Parmeliaceae	mycobiont	non-established
reads	Acetobacteraceae	1	26	Peltigerales	mycobiont	non-established
reads	Acetobacteraceae	1	15	Pertusariales	mycobiont	non-established
reads	Acetobacteraceae	1	3	Rhizocarpales	mycobiont	non-established
reads	Acetobacteraceae	1	1	Sarrameanales	mycobiont	non-established
reads	Acetobacteraceae	1	2	Schaereriales	mycobiont	non-established
reads	Acetobacteraceae	1	4	Teloschistales	mycobiont	non-established
reads	Acetobacteraceae	1	7	Umbilicariales	mycobiont	non-established
reads	Acidobacteriaceae	0.67	3	Acarosporales	mycobiont	non-established
reads	Acidobacteriaceae	1	6	Arthoniomycetes	mycobiont	non-established
reads	Acidobacteriaceae	1	10	Baeomycetales	mycobiont	non-established
reads	Acidobacteriaceae	0.94	35	Caliciales	mycobiont	non-established
reads	Acidobacteriaceae	1	32	Cladoniaceae	mycobiont	non-established
reads	Acidobacteriaceae	1	3	Dothideomycetes	mycobiont	non-established
reads	Acidobacteriaceae	0.83	6	Eurotiomycetes	mycobiont	non-established
reads	Acidobacteriaceae	1	19	Gyalectales	mycobiont	non-established
reads	Acidobacteriaceae	0.97	36	Lecanorales_rest	mycobiont	non-established
reads	Acidobacteriaceae	1	7	Lecideales	mycobiont	non-established
reads	Acidobacteriaceae	1	2	Leprocaulales	mycobiont	non-established
reads	Acidobacteriaceae	1	3	Lichinomycetes	mycobiont	non-established
reads	Acidobacteriaceae	1	1	Ostropales	mycobiont	non-established
reads	Acidobacteriaceae	1	1	Ostropomycetidae ins. ced.	mycobiont	non-established
reads	Acidobacteriaceae	0.91	108	Parmeliaceae	mycobiont	non-established
reads	Acidobacteriaceae	0.96	26	Peltigerales	mycobiont	non-established
reads	Acidobacteriaceae	0.93	15	Pertusariales	mycobiont	non-established
reads	Acidobacteriaceae	1	3	Rhizocarpales	mycobiont	non-established
reads	Acidobacteriaceae	0	1	Sarrameanales	mycobiont	non-established
reads	Acidobacteriaceae	1	2	Schaereriales	mycobiont	non-established
reads	Acidobacteriaceae	1	4	Teloschistales	mycobiont	non-established
reads	Acidobacteriaceae	0.86	7	Umbilicariales	mycobiont	non-established
reads	Beijerinckiaceae	1	3	Acarosporales	mycobiont	non-established
reads	Beijerinckiaceae	1	6	Arthoniomycetes	mycobiont	non-established
reads	Beijerinckiaceae	1	10	Baeomycetales	mycobiont	non-established
reads	Beijerinckiaceae	0.94	35	Caliciales	mycobiont	non-established
reads	Beijerinckiaceae	1	32	Cladoniaceae	mycobiont	non-established
reads	Beijerinckiaceae	1	3	Dothideomycetes	mycobiont	non-established
reads	Beijerinckiaceae	1	6	Eurotiomycetes	mycobiont	non-established
reads	Beijerinckiaceae	1	19	Gyalectales	mycobiont	non-established
reads	Beijerinckiaceae	1	36	Lecanorales_rest	mycobiont	non-established
reads	Beijerinckiaceae	1	7	Lecideales	mycobiont	non-established
reads	Beijerinckiaceae	1	2	Leprocaulales	mycobiont	non-established
reads	Beijerinckiaceae	1	3	Lichinomycetes	mycobiont	non-established
reads	Beijerinckiaceae	1	1	Ostropales	mycobiont	non-established
reads	Beijerinckiaceae	1	1	Ostropomycetidae ins. ced.	mycobiont	non-established
reads	Beijerinckiaceae	0.94	108	Parmeliaceae	mycobiont	non-established
reads	Beijerinckiaceae	1	26	Peltigerales	mycobiont	non-established
reads	Beijerinckiaceae	0.93	15	Pertusariales	mycobiont	non-established
reads	Beijerinckiaceae	1	3	Rhizocarpales	mycobiont	non-established
reads	Beijerinckiaceae	1	1	Sarrameanales	mycobiont	non-established
reads	Beijerinckiaceae	1	2	Schaereriales	mycobiont	non-established
reads	Beijerinckiaceae	1	4	Teloschistales	mycobiont	non-established
reads	Beijerinckiaceae	0.86	7	Umbilicariales	mycobiont	non-established
reads	Cyanobacteria	0.67	3	Acarosporales	mycobiont	established
reads	Cyanobacteria	0.17	6	Arthoniomycetes	mycobiont	established
reads	Cyanobacteria	0.4	10	Baeomycetales	mycobiont	established
reads	Cyanobacteria	0.71	35	Caliciales	mycobiont	established
reads	Cyanobacteria	0.75	32	Cladoniaceae	mycobiont	established
reads	Cyanobacteria	0.33	3	Dothideomycetes	mycobiont	established
reads	Cyanobacteria	0.83	6	Eurotiomycetes	mycobiont	established
reads	Cyanobacteria	0.58	19	Gyalectales	mycobiont	established
reads	Cyanobacteria	0.58	36	Lecanorales_rest	mycobiont	established
reads	Cyanobacteria	0.43	7	Lecideales	mycobiont	established
reads	Cyanobacteria	0.5	2	Leprocaulales	mycobiont	established
reads	Cyanobacteria	1	3	Lichinomycetes	mycobiont	established
reads	Cyanobacteria	1	1	Ostropales	mycobiont	established
reads	Cyanobacteria	0	1	Ostropomycetidae ins. ced.	mycobiont	established
reads	Cyanobacteria	0.47	108	Parmeliaceae	mycobiont	established
reads	Cyanobacteria	1	26	Peltigerales	mycobiont	established
reads	Cyanobacteria	0.33	15	Pertusariales	mycobiont	established
reads	Cyanobacteria	0.67	3	Rhizocarpales	mycobiont	established
reads	Cyanobacteria	0	1	Sarrameanales	mycobiont	established
reads	Cyanobacteria	0.5	2	Schaereriales	mycobiont	established
reads	Cyanobacteria	1	4	Teloschistales	mycobiont	established
reads	Cyanobacteria	0.57	7	Umbilicariales	mycobiont	established
reads	Cystobasidiomycetes	0	3	Acarosporales	mycobiont	non-established
reads	Cystobasidiomycetes	0	6	Arthoniomycetes	mycobiont	non-established
reads	Cystobasidiomycetes	0.4	10	Baeomycetales	mycobiont	non-established
reads	Cystobasidiomycetes	0.2	35	Caliciales	mycobiont	non-established
reads	Cystobasidiomycetes	0.31	32	Cladoniaceae	mycobiont	non-established
reads	Cystobasidiomycetes	0	3	Dothideomycetes	mycobiont	non-established
reads	Cystobasidiomycetes	0.33	6	Eurotiomycetes	mycobiont	non-established
reads	Cystobasidiomycetes	0.11	19	Gyalectales	mycobiont	non-established
reads	Cystobasidiomycetes	0.33	36	Lecanorales_rest	mycobiont	non-established
reads	Cystobasidiomycetes	0.57	7	Lecideales	mycobiont	non-established
reads	Cystobasidiomycetes	0	2	Leprocaulales	mycobiont	non-established
reads	Cystobasidiomycetes	0	3	Lichinomycetes	mycobiont	non-established
reads	Cystobasidiomycetes	0	1	Ostropales	mycobiont	non-established
reads	Cystobasidiomycetes	1	1	Ostropomycetidae ins. ced.	mycobiont	non-established
reads	Cystobasidiomycetes	0.43	108	Parmeliaceae	mycobiont	non-established
reads	Cystobasidiomycetes	0.31	26	Peltigerales	mycobiont	non-established
reads	Cystobasidiomycetes	0.07	15	Pertusariales	mycobiont	non-established
reads	Cystobasidiomycetes	0	3	Rhizocarpales	mycobiont	non-established
reads	Cystobasidiomycetes	0	1	Sarrameanales	mycobiont	non-established
reads	Cystobasidiomycetes	0.5	2	Schaereriales	mycobiont	non-established
reads	Cystobasidiomycetes	0.25	4	Teloschistales	mycobiont	non-established
reads	Cystobasidiomycetes	0.57	7	Umbilicariales	mycobiont	non-established
reads	Sphingomonadaceae	1	3	Acarosporales	mycobiont	non-established
reads	Sphingomonadaceae	1	6	Arthoniomycetes	mycobiont	non-established
reads	Sphingomonadaceae	0.9	10	Baeomycetales	mycobiont	non-established
reads	Sphingomonadaceae	0.97	35	Caliciales	mycobiont	non-established
reads	Sphingomonadaceae	0.94	32	Cladoniaceae	mycobiont	non-established
reads	Sphingomonadaceae	1	3	Dothideomycetes	mycobiont	non-established
reads	Sphingomonadaceae	1	6	Eurotiomycetes	mycobiont	non-established
reads	Sphingomonadaceae	1	19	Gyalectales	mycobiont	non-established
reads	Sphingomonadaceae	1	36	Lecanorales_rest	mycobiont	non-established
reads	Sphingomonadaceae	1	7	Lecideales	mycobiont	non-established
reads	Sphingomonadaceae	1	2	Leprocaulales	mycobiont	non-established
reads	Sphingomonadaceae	1	3	Lichinomycetes	mycobiont	non-established
reads	Sphingomonadaceae	1	1	Ostropales	mycobiont	non-established
reads	Sphingomonadaceae	1	1	Ostropomycetidae ins. ced.	mycobiont	non-established
reads	Sphingomonadaceae	0.83	108	Parmeliaceae	mycobiont	non-established
reads	Sphingomonadaceae	1	26	Peltigerales	mycobiont	non-established
reads	Sphingomonadaceae	0.87	15	Pertusariales	mycobiont	non-established
reads	Sphingomonadaceae	1	3	Rhizocarpales	mycobiont	non-established
reads	Sphingomonadaceae	0	1	Sarrameanales	mycobiont	non-established
reads	Sphingomonadaceae	1	2	Schaereriales	mycobiont	non-established
reads	Sphingomonadaceae	1	4	Teloschistales	mycobiont	non-established
reads	Sphingomonadaceae	0.71	7	Umbilicariales	mycobiont	non-established
reads	Trebouxiophyceae	1	3	Acarosporales	mycobiont	established
reads	Trebouxiophyceae	1	6	Arthoniomycetes	mycobiont	established
reads	Trebouxiophyceae	1	10	Baeomycetales	mycobiont	established
reads	Trebouxiophyceae	1	35	Caliciales	mycobiont	established
reads	Trebouxiophyceae	1	32	Cladoniaceae	mycobiont	established
reads	Trebouxiophyceae	1	3	Dothideomycetes	mycobiont	established
reads	Trebouxiophyceae	1	6	Eurotiomycetes	mycobiont	established
reads	Trebouxiophyceae	0.95	19	Gyalectales	mycobiont	established
reads	Trebouxiophyceae	1	36	Lecanorales_rest	mycobiont	established
reads	Trebouxiophyceae	1	7	Lecideales	mycobiont	established
reads	Trebouxiophyceae	1	2	Leprocaulales	mycobiont	established
reads	Trebouxiophyceae	1	3	Lichinomycetes	mycobiont	established
reads	Trebouxiophyceae	1	1	Ostropales	mycobiont	established
reads	Trebouxiophyceae	1	1	Ostropomycetidae ins. ced.	mycobiont	established
reads	Trebouxiophyceae	1	108	Parmeliaceae	mycobiont	established
reads	Trebouxiophyceae	1	26	Peltigerales	mycobiont	established
reads	Trebouxiophyceae	1	15	Pertusariales	mycobiont	established
reads	Trebouxiophyceae	1	3	Rhizocarpales	mycobiont	established
reads	Trebouxiophyceae	1	1	Sarrameanales	mycobiont	established
reads	Trebouxiophyceae	1	2	Schaereriales	mycobiont	established
reads	Trebouxiophyceae	1	4	Teloschistales	mycobiont	established
reads	Trebouxiophyceae	1	7	Umbilicariales	mycobiont	established
reads	Tremellomycetes	0.67	3	Acarosporales	mycobiont	non-established
reads	Tremellomycetes	1	6	Arthoniomycetes	mycobiont	non-established
reads	Tremellomycetes	0.5	10	Baeomycetales	mycobiont	non-established
reads	Tremellomycetes	0.49	35	Caliciales	mycobiont	non-established
reads	Tremellomycetes	0.69	32	Cladoniaceae	mycobiont	non-established
reads	Tremellomycetes	0.33	3	Dothideomycetes	mycobiont	non-established
reads	Tremellomycetes	0.5	6	Eurotiomycetes	mycobiont	non-established
reads	Tremellomycetes	0.58	19	Gyalectales	mycobiont	non-established
reads	Tremellomycetes	0.64	36	Lecanorales_rest	mycobiont	non-established
reads	Tremellomycetes	0.57	7	Lecideales	mycobiont	non-established
reads	Tremellomycetes	1	2	Leprocaulales	mycobiont	non-established
reads	Tremellomycetes	0.67	3	Lichinomycetes	mycobiont	non-established
reads	Tremellomycetes	1	1	Ostropales	mycobiont	non-established
reads	Tremellomycetes	1	1	Ostropomycetidae ins. ced.	mycobiont	non-established
reads	Tremellomycetes	0.73	108	Parmeliaceae	mycobiont	non-established
reads	Tremellomycetes	0.65	26	Peltigerales	mycobiont	non-established
reads	Tremellomycetes	0.4	15	Pertusariales	mycobiont	non-established
reads	Tremellomycetes	0.67	3	Rhizocarpales	mycobiont	non-established
reads	Tremellomycetes	1	1	Sarrameanales	mycobiont	non-established
reads	Tremellomycetes	0.5	2	Schaereriales	mycobiont	non-established
reads	Tremellomycetes	0.75	4	Teloschistales	mycobiont	non-established
reads	Tremellomycetes	0.57	7	Umbilicariales	mycobiont	non-established
reads	Ulvophyceae	0.33	3	Acarosporales	mycobiont	established
reads	Ulvophyceae	0.83	6	Arthoniomycetes	mycobiont	established
reads	Ulvophyceae	0.1	10	Baeomycetales	mycobiont	established
reads	Ulvophyceae	0.31	35	Caliciales	mycobiont	established
reads	Ulvophyceae	0.12	32	Cladoniaceae	mycobiont	established
reads	Ulvophyceae	1	3	Dothideomycetes	mycobiont	established
reads	Ulvophyceae	0.17	6	Eurotiomycetes	mycobiont	established
reads	Ulvophyceae	0.68	19	Gyalectales	mycobiont	established
reads	Ulvophyceae	0.28	36	Lecanorales_rest	mycobiont	established
reads	Ulvophyceae	0.29	7	Lecideales	mycobiont	established
reads	Ulvophyceae	1	2	Leprocaulales	mycobiont	established
reads	Ulvophyceae	0.33	3	Lichinomycetes	mycobiont	established
reads	Ulvophyceae	1	1	Ostropales	mycobiont	established
reads	Ulvophyceae	0	1	Ostropomycetidae ins. ced.	mycobiont	established
reads	Ulvophyceae	0.15	108	Parmeliaceae	mycobiont	established
reads	Ulvophyceae	0.42	26	Peltigerales	mycobiont	established
reads	Ulvophyceae	0.33	15	Pertusariales	mycobiont	established
reads	Ulvophyceae	0.33	3	Rhizocarpales	mycobiont	established
reads	Ulvophyceae	0	1	Sarrameanales	mycobiont	established
reads	Ulvophyceae	0	2	Schaereriales	mycobiont	established
reads	Ulvophyceae	0.75	4	Teloschistales	mycobiont	established
reads	Ulvophyceae	0	7	Umbilicariales	mycobiont	established
MAG	Acetobacteraceae	0.25	4	NA	photobiont	non-established
MAG	Acetobacteraceae	1	1	NA	photobiont	non-established
MAG	Acetobacteraceae	0.3	23	Cyanobacterial	photobiont	non-established
MAG	Acetobacteraceae	0.43	278	Trebouxioid	photobiont	non-established
MAG	Acetobacteraceae	0.75	4	Trebouxioid + Cyanobacterial	photobiont	non-established
MAG	Acetobacteraceae	0.3	20	Trentepohlioid (Ulvophyceae)	photobiont	non-established
MAG	Acidobacteriaceae	0.25	4	NA	photobiont	non-established
MAG	Acidobacteriaceae	0	1	NA	photobiont	non-established
MAG	Acidobacteriaceae	0.13	23	Cyanobacterial	photobiont	non-established
MAG	Acidobacteriaceae	0.46	278	Trebouxioid	photobiont	non-established
MAG	Acidobacteriaceae	0.5	4	Trebouxioid + Cyanobacterial	photobiont	non-established
MAG	Acidobacteriaceae	0.15	20	Trentepohlioid (Ulvophyceae)	photobiont	non-established
MAG	Beijerinckiaceae	0.25	4	NA	photobiont	non-established
MAG	Beijerinckiaceae	0	1	NA	photobiont	non-established
MAG	Beijerinckiaceae	0.39	23	Cyanobacterial	photobiont	non-established
MAG	Beijerinckiaceae	0.38	278	Trebouxioid	photobiont	non-established
MAG	Beijerinckiaceae	1	4	Trebouxioid + Cyanobacterial	photobiont	non-established
MAG	Beijerinckiaceae	0.1	20	Trentepohlioid (Ulvophyceae)	photobiont	non-established
MAG	Cyanobacteria	0.5	4	NA	photobiont	established
MAG	Cyanobacteria	0	1	NA	photobiont	established
MAG	Cyanobacteria	1	23	Cyanobacterial	photobiont	established
MAG	Cyanobacteria	0.03	278	Trebouxioid	photobiont	established
MAG	Cyanobacteria	0.75	4	Trebouxioid + Cyanobacterial	photobiont	established
MAG	Cyanobacteria	0	20	Trentepohlioid (Ulvophyceae)	photobiont	established
MAG	Cystobasidiomycetes	0	4	NA	photobiont	non-established
MAG	Cystobasidiomycetes	0	1	NA	photobiont	non-established
MAG	Cystobasidiomycetes	0	23	Cyanobacterial	photobiont	non-established
MAG	Cystobasidiomycetes	0.01	278	Trebouxioid	photobiont	non-established
MAG	Cystobasidiomycetes	0	4	Trebouxioid + Cyanobacterial	photobiont	non-established
MAG	Cystobasidiomycetes	0	20	Trentepohlioid (Ulvophyceae)	photobiont	non-established
MAG	Sphingomonadaceae	0	4	NA	photobiont	non-established
MAG	Sphingomonadaceae	0	1	NA	photobiont	non-established
MAG	Sphingomonadaceae	0.52	23	Cyanobacterial	photobiont	non-established
MAG	Sphingomonadaceae	0.11	278	Trebouxioid	photobiont	non-established
MAG	Sphingomonadaceae	1	4	Trebouxioid + Cyanobacterial	photobiont	non-established
MAG	Sphingomonadaceae	0.1	20	Trentepohlioid (Ulvophyceae)	photobiont	non-established
MAG	Trebouxiophyceae	0	4	NA	photobiont	established
MAG	Trebouxiophyceae	1	1	NA	photobiont	established
MAG	Trebouxiophyceae	0	23	Cyanobacterial	photobiont	established
MAG	Trebouxiophyceae	0.19	278	Trebouxioid	photobiont	established
MAG	Trebouxiophyceae	0.75	4	Trebouxioid + Cyanobacterial	photobiont	established
MAG	Trebouxiophyceae	0.1	20	Trentepohlioid (Ulvophyceae)	photobiont	established
MAG	Tremellomycetes	0	4	NA	photobiont	non-established
MAG	Tremellomycetes	0	1	NA	photobiont	non-established
MAG	Tremellomycetes	0	23	Cyanobacterial	photobiont	non-established
MAG	Tremellomycetes	0.03	278	Trebouxioid	photobiont	non-established
MAG	Tremellomycetes	0	4	Trebouxioid + Cyanobacterial	photobiont	non-established
MAG	Tremellomycetes	0	20	Trentepohlioid (Ulvophyceae)	photobiont	non-established
MAG	Ulvophyceae	0	4	NA	photobiont	established
MAG	Ulvophyceae	0	1	NA	photobiont	established
MAG	Ulvophyceae	0	23	Cyanobacterial	photobiont	established
MAG	Ulvophyceae	0	278	Trebouxioid	photobiont	established
MAG	Ulvophyceae	0	4	Trebouxioid + Cyanobacterial	photobiont	established
MAG	Ulvophyceae	0	20	Trentepohlioid (Ulvophyceae)	photobiont	established
assembly	Acetobacteraceae	1	4	NA	photobiont	non-established
assembly	Acetobacteraceae	1	1	NA	photobiont	non-established
assembly	Acetobacteraceae	0.91	23	Cyanobacterial	photobiont	non-established
assembly	Acetobacteraceae	0.92	278	Trebouxioid	photobiont	non-established
assembly	Acetobacteraceae	1	4	Trebouxioid + Cyanobacterial	photobiont	non-established
assembly	Acetobacteraceae	0.8	20	Trentepohlioid (Ulvophyceae)	photobiont	non-established
assembly	Acidobacteriaceae	1	4	NA	photobiont	non-established
assembly	Acidobacteriaceae	1	1	NA	photobiont	non-established
assembly	Acidobacteriaceae	0.65	23	Cyanobacterial	photobiont	non-established
assembly	Acidobacteriaceae	0.83	278	Trebouxioid	photobiont	non-established
assembly	Acidobacteriaceae	0.75	4	Trebouxioid + Cyanobacterial	photobiont	non-established
assembly	Acidobacteriaceae	0.7	20	Trentepohlioid (Ulvophyceae)	photobiont	non-established
assembly	Beijerinckiaceae	0.75	4	NA	photobiont	non-established
assembly	Beijerinckiaceae	1	1	NA	photobiont	non-established
assembly	Beijerinckiaceae	0.96	23	Cyanobacterial	photobiont	non-established
assembly	Beijerinckiaceae	0.77	278	Trebouxioid	photobiont	non-established
assembly	Beijerinckiaceae	1	4	Trebouxioid + Cyanobacterial	photobiont	non-established
assembly	Beijerinckiaceae	0.65	20	Trentepohlioid (Ulvophyceae)	photobiont	non-established
assembly	Cyanobacteria	0.75	4	NA	photobiont	established
assembly	Cyanobacteria	0	1	NA	photobiont	established
assembly	Cyanobacteria	1	23	Cyanobacterial	photobiont	established
assembly	Cyanobacteria	0.14	278	Trebouxioid	photobiont	established
assembly	Cyanobacteria	1	4	Trebouxioid + Cyanobacterial	photobiont	established
assembly	Cyanobacteria	0.1	20	Trentepohlioid (Ulvophyceae)	photobiont	established
assembly	Cystobasidiomycetes	0	4	NA	photobiont	non-established
assembly	Cystobasidiomycetes	0	1	NA	photobiont	non-established
assembly	Cystobasidiomycetes	0.04	23	Cyanobacterial	photobiont	non-established
assembly	Cystobasidiomycetes	0.09	278	Trebouxioid	photobiont	non-established
assembly	Cystobasidiomycetes	0.25	4	Trebouxioid + Cyanobacterial	photobiont	non-established
assembly	Cystobasidiomycetes	0	20	Trentepohlioid (Ulvophyceae)	photobiont	non-established
assembly	Sphingomonadaceae	0.25	4	NA	photobiont	non-established
assembly	Sphingomonadaceae	0	1	NA	photobiont	non-established
assembly	Sphingomonadaceae	0.96	23	Cyanobacterial	photobiont	non-established
assembly	Sphingomonadaceae	0.56	278	Trebouxioid	photobiont	non-established
assembly	Sphingomonadaceae	1	4	Trebouxioid + Cyanobacterial	photobiont	non-established
assembly	Sphingomonadaceae	0.8	20	Trentepohlioid (Ulvophyceae)	photobiont	non-established
assembly	Trebouxiophyceae	0.75	4	NA	photobiont	established
assembly	Trebouxiophyceae	1	1	NA	photobiont	established
assembly	Trebouxiophyceae	0.39	23	Cyanobacterial	photobiont	established
assembly	Trebouxiophyceae	0.9	278	Trebouxioid	photobiont	established
assembly	Trebouxiophyceae	0.5	4	Trebouxioid + Cyanobacterial	photobiont	established
assembly	Trebouxiophyceae	0.4	20	Trentepohlioid (Ulvophyceae)	photobiont	established
assembly	Tremellomycetes	0	4	NA	photobiont	non-established
assembly	Tremellomycetes	0	1	NA	photobiont	non-established
assembly	Tremellomycetes	0	23	Cyanobacterial	photobiont	non-established
assembly	Tremellomycetes	0.17	278	Trebouxioid	photobiont	non-established
assembly	Tremellomycetes	0.25	4	Trebouxioid + Cyanobacterial	photobiont	non-established
assembly	Tremellomycetes	0.1	20	Trentepohlioid (Ulvophyceae)	photobiont	non-established
assembly	Ulvophyceae	0	4	NA	photobiont	established
assembly	Ulvophyceae	0	1	NA	photobiont	established
assembly	Ulvophyceae	0	23	Cyanobacterial	photobiont	established
assembly	Ulvophyceae	0.01	278	Trebouxioid	photobiont	established
assembly	Ulvophyceae	0	4	Trebouxioid + Cyanobacterial	photobiont	established
assembly	Ulvophyceae	0.9	20	Trentepohlioid (Ulvophyceae)	photobiont	established
reads	Acetobacteraceae	1	4	NA	photobiont	non-established
reads	Acetobacteraceae	1	1	NA	photobiont	non-established
reads	Acetobacteraceae	1	23	Cyanobacterial	photobiont	non-established
reads	Acetobacteraceae	0.99	278	Trebouxioid	photobiont	non-established
reads	Acetobacteraceae	1	4	Trebouxioid + Cyanobacterial	photobiont	non-established
reads	Acetobacteraceae	1	20	Trentepohlioid (Ulvophyceae)	photobiont	non-established
reads	Acidobacteriaceae	1	4	NA	photobiont	non-established
reads	Acidobacteriaceae	1	1	NA	photobiont	non-established
reads	Acidobacteriaceae	0.96	23	Cyanobacterial	photobiont	non-established
reads	Acidobacteriaceae	0.94	278	Trebouxioid	photobiont	non-established
reads	Acidobacteriaceae	1	4	Trebouxioid + Cyanobacterial	photobiont	non-established
reads	Acidobacteriaceae	1	20	Trentepohlioid (Ulvophyceae)	photobiont	non-established
reads	Beijerinckiaceae	1	4	NA	photobiont	non-established
reads	Beijerinckiaceae	1	1	NA	photobiont	non-established
reads	Beijerinckiaceae	1	23	Cyanobacterial	photobiont	non-established
reads	Beijerinckiaceae	0.96	278	Trebouxioid	photobiont	non-established
reads	Beijerinckiaceae	1	4	Trebouxioid + Cyanobacterial	photobiont	non-established
reads	Beijerinckiaceae	1	20	Trentepohlioid (Ulvophyceae)	photobiont	non-established
reads	Cyanobacteria	1	4	NA	photobiont	established
reads	Cyanobacteria	1	1	NA	photobiont	established
reads	Cyanobacteria	1	23	Cyanobacterial	photobiont	established
reads	Cyanobacteria	0.55	278	Trebouxioid	photobiont	established
reads	Cyanobacteria	1	4	Trebouxioid + Cyanobacterial	photobiont	established
reads	Cyanobacteria	0.45	20	Trentepohlioid (Ulvophyceae)	photobiont	established
reads	Cystobasidiomycetes	0	4	NA	photobiont	non-established
reads	Cystobasidiomycetes	1	1	NA	photobiont	non-established
reads	Cystobasidiomycetes	0.17	23	Cyanobacterial	photobiont	non-established
reads	Cystobasidiomycetes	0.33	278	Trebouxioid	photobiont	non-established
reads	Cystobasidiomycetes	1	4	Trebouxioid + Cyanobacterial	photobiont	non-established
reads	Cystobasidiomycetes	0.1	20	Trentepohlioid (Ulvophyceae)	photobiont	non-established
reads	Sphingomonadaceae	1	4	NA	photobiont	non-established
reads	Sphingomonadaceae	1	1	NA	photobiont	non-established
reads	Sphingomonadaceae	1	23	Cyanobacterial	photobiont	non-established
reads	Sphingomonadaceae	0.9	278	Trebouxioid	photobiont	non-established
reads	Sphingomonadaceae	1	4	Trebouxioid + Cyanobacterial	photobiont	non-established
reads	Sphingomonadaceae	1	20	Trentepohlioid (Ulvophyceae)	photobiont	non-established
reads	Trebouxiophyceae	1	4	NA	photobiont	established
reads	Trebouxiophyceae	1	1	NA	photobiont	established
reads	Trebouxiophyceae	1	23	Cyanobacterial	photobiont	established
reads	Trebouxiophyceae	1	278	Trebouxioid	photobiont	established
reads	Trebouxiophyceae	1	4	Trebouxioid + Cyanobacterial	photobiont	established
reads	Trebouxiophyceae	0.95	20	Trentepohlioid (Ulvophyceae)	photobiont	established
reads	Tremellomycetes	1	4	NA	photobiont	non-established
reads	Tremellomycetes	1	1	NA	photobiont	non-established
reads	Tremellomycetes	0.57	23	Cyanobacterial	photobiont	non-established
reads	Tremellomycetes	0.64	278	Trebouxioid	photobiont	non-established
reads	Tremellomycetes	1	4	Trebouxioid + Cyanobacterial	photobiont	non-established
reads	Tremellomycetes	0.65	20	Trentepohlioid (Ulvophyceae)	photobiont	non-established
reads	Ulvophyceae	0	4	NA	photobiont	established
reads	Ulvophyceae	0	1	NA	photobiont	established
reads	Ulvophyceae	0.43	23	Cyanobacterial	photobiont	established
reads	Ulvophyceae	0.21	278	Trebouxioid	photobiont	established
reads	Ulvophyceae	0.5	4	Trebouxioid + Cyanobacterial	photobiont	established
reads	Ulvophyceae	1	20	Trentepohlioid (Ulvophyceae)	photobiont	established

## Sheet: 4B
Numeric values behind Fig. 4B.
metagenome	group	depth	presence
SRR13685142	Acetobacteraceae	433080986	MAG detected
SRR13685159	Trebouxiophyceae	567138182	MAG detected
SRR13685162	Acidobacteriaceae	579616520	MAG detected
SRR13685162	Beijerinckiaceae	579616520	MAG detected
SRR13685153	Acetobacteraceae	700670804	MAG detected
SRR14722072	Beijerinckiaceae	702881444	MAG detected
SRR13685165	Beijerinckiaceae	728229512	MAG detected
SRR14722075	Beijerinckiaceae	751529718	MAG detected
SRR13126796	Acetobacteraceae	787429291	MAG detected
SRR13126796	Acidobacteriaceae	787429291	MAG detected
SRR13126796	Beijerinckiaceae	787429291	MAG detected
SRR14721936	Acetobacteraceae	794350298	MAG detected
SRR13685164	Acidobacteriaceae	798545984	MAG detected
SRR13685164	Beijerinckiaceae	798545984	MAG detected
SRR14722010	Acidobacteriaceae	834885342	MAG detected
SRR14721993	Beijerinckiaceae	857871166	MAG detected
SRR14722000	Beijerinckiaceae	863435818	MAG detected
SRR14722314	Acetobacteraceae	897036338	MAG detected
SRR14722118	Acidobacteriaceae	904833072	MAG detected
SRR14722118	Beijerinckiaceae	904833072	MAG detected
SRR14722051	Acetobacteraceae	975559660	MAG detected
SRR14722051	Acidobacteriaceae	975559660	MAG detected
SRR14721939	Acidobacteriaceae	991726022	MAG detected
SRR14722008	Beijerinckiaceae	1001142684	MAG detected
SRR14721995	Acidobacteriaceae	1015010524	MAG detected
SRR14722002	Acidobacteriaceae	1027194714	MAG detected
SRR14721987	Acetobacteraceae	1078541660	MAG detected
SRR14722276	Acetobacteraceae	1080803036	MAG detected
SRR12240175	Sphingomonadaceae	1101309616	MAG detected
SRR14722021	Acidobacteriaceae	1107319844	MAG detected
SRR14722003	Acidobacteriaceae	1111555394	MAG detected
SRR14722003	Beijerinckiaceae	1111555394	MAG detected
SRR14722031	Acidobacteriaceae	1112283516	MAG detected
SRR14722022	Beijerinckiaceae	1123401344	MAG detected
SRR14721999	Acidobacteriaceae	1230744828	MAG detected
SRR14721986	Acidobacteriaceae	1259731694	MAG detected
SRR14721985	Acetobacteraceae	1273065296	MAG detected
SRR14721985	Acidobacteriaceae	1273065296	MAG detected
SRR14721985	Beijerinckiaceae	1273065296	MAG detected
SRR14721941	Acetobacteraceae	1286751030	MAG detected
SRR14721941	Acidobacteriaceae	1286751030	MAG detected
SRR14721980	Acetobacteraceae	1289181526	MAG detected
SRR14721980	Acidobacteriaceae	1289181526	MAG detected
SRR14722225	Acetobacteraceae	1290245472	MAG detected
SRR14722174	Acidobacteriaceae	1324337648	MAG detected
SRR14722174	Beijerinckiaceae	1324337648	MAG detected
SRR12240174	Acetobacteraceae	1329976068	MAG detected
SRR12240174	Sphingomonadaceae	1329976068	MAG detected
SRR14722129	Acetobacteraceae	1332706672	MAG detected
SRR14722129	Acidobacteriaceae	1332706672	MAG detected
SRR14722129	Beijerinckiaceae	1332706672	MAG detected
SRR14722066	Acidobacteriaceae	1350674766	MAG detected
SRR14722066	Beijerinckiaceae	1350674766	MAG detected
SRR14722066	Sphingomonadaceae	1350674766	MAG detected
SRR14721948	Acidobacteriaceae	1358620084	MAG detected
SRR14722162	Acetobacteraceae	1359847714	MAG detected
SRR14722162	Beijerinckiaceae	1359847714	MAG detected
SRR14722288	Acidobacteriaceae	1372978674	MAG detected
SRR14722026	Acetobacteraceae	1376535630	MAG detected
SRR14722026	Acidobacteriaceae	1376535630	MAG detected
SRR14722026	Beijerinckiaceae	1376535630	MAG detected
SRR14722151	Beijerinckiaceae	1407435666	MAG detected
SRR14722045	Beijerinckiaceae	1411963250	MAG detected
SRR14721962	Acetobacteraceae	1438330870	MAG detected
SRR14721962	Acidobacteriaceae	1438330870	MAG detected
SRR14721962	Trebouxiophyceae	1438330870	MAG detected
SRR14722330	Acidobacteriaceae	1445485854	MAG detected
SRR14722330	Trebouxiophyceae	1445485854	MAG detected
SRR14721955	Acetobacteraceae	1448166708	MAG detected
SRR14722290	Acetobacteraceae	1473725270	MAG detected
SRR14722290	Acidobacteriaceae	1473725270	MAG detected
SRR14722108	Beijerinckiaceae	1490065584	MAG detected
SRR14721944	Acetobacteraceae	1492914048	MAG detected
SRR14721944	Acidobacteriaceae	1492914048	MAG detected
SRR14721944	Beijerinckiaceae	1492914048	MAG detected
SRR12240184	Beijerinckiaceae	1500967204	MAG detected
SRR12240184	Sphingomonadaceae	1500967204	MAG detected
SRR14722294	Acetobacteraceae	1512306978	MAG detected
SRR14722275	Acetobacteraceae	1516342604	MAG detected
SRR14721996	Acetobacteraceae	1522805404	MAG detected
SRR14721996	Acidobacteriaceae	1522805404	MAG detected
SRR14721996	Beijerinckiaceae	1522805404	MAG detected
SRR14722013	Beijerinckiaceae	1537520354	MAG detected
SRR14722067	Acidobacteriaceae	1539836090	MAG detected
SRR14722067	Trebouxiophyceae	1539836090	MAG detected
SRR14722082	Acetobacteraceae	1555905208	MAG detected
SRR14722082	Acidobacteriaceae	1555905208	MAG detected
SRR14722059	Acetobacteraceae	1561101118	MAG detected
SRR14722059	Acidobacteriaceae	1561101118	MAG detected
SRR14722059	Beijerinckiaceae	1561101118	MAG detected
SRR14722007	Acetobacteraceae	1593583936	MAG detected
SRR14722007	Beijerinckiaceae	1593583936	MAG detected
SRR14721938	Beijerinckiaceae	1606387226	MAG detected
SRR14722101	Acetobacteraceae	1608475254	MAG detected
SRR14722101	Acidobacteriaceae	1608475254	MAG detected
SRR14722046	Acetobacteraceae	1608581256	MAG detected
SRR14722046	Acidobacteriaceae	1608581256	MAG detected
SRR14721964	Beijerinckiaceae	1611903860	MAG detected
SRR14722309	Acetobacteraceae	1625514094	MAG detected
SRR14722309	Acidobacteriaceae	1625514094	MAG detected
SRR14722309	Beijerinckiaceae	1625514094	MAG detected
SRR14721925	Beijerinckiaceae	1626183024	MAG detected
SRR14721925	Sphingomonadaceae	1626183024	MAG detected
SRR14721949	Acidobacteriaceae	1630314384	MAG detected
SRR14722064	Acetobacteraceae	1632232688	MAG detected
SRR14721952	Acidobacteriaceae	1650217694	MAG detected
SRR14721945	Acidobacteriaceae	1650596100	MAG detected
SRR14722279	Acetobacteraceae	1650799950	MAG detected
SRR14722279	Beijerinckiaceae	1650799950	MAG detected
SRR14721950	Acetobacteraceae	1680403802	MAG detected
SRR14722175	Acetobacteraceae	1680805160	MAG detected
SRR14722175	Beijerinckiaceae	1680805160	MAG detected
SRR14722104	Acidobacteriaceae	1689883280	MAG detected
SRR14722296	Acetobacteraceae	1697605722	MAG detected
SRR14722296	Acidobacteriaceae	1697605722	MAG detected
SRR14722296	Beijerinckiaceae	1697605722	MAG detected
SRR12240187	Acetobacteraceae	1713022087	MAG detected
SRR14722068	Acetobacteraceae	1718570864	MAG detected
SRR14722068	Acidobacteriaceae	1718570864	MAG detected
SRR14722068	Beijerinckiaceae	1718570864	MAG detected
SRR14722140	Acetobacteraceae	1728674878	MAG detected
SRR14722140	Beijerinckiaceae	1728674878	MAG detected
SRR14722320	Acetobacteraceae	1735397700	MAG detected
SRR14722320	Acidobacteriaceae	1735397700	MAG detected
SRR14721974	Beijerinckiaceae	1756628904	MAG detected
SRR14722081	Acidobacteriaceae	1759614476	MAG detected
SRR14722081	Beijerinckiaceae	1759614476	MAG detected
SRR14722081	Sphingomonadaceae	1759614476	MAG detected
SRR12240179	Acetobacteraceae	1772170559	MAG detected
SRR12240179	Sphingomonadaceae	1772170559	MAG detected
SRR14722291	Acetobacteraceae	1772277034	MAG detected
SRR14722291	Acidobacteriaceae	1772277034	MAG detected
SRR14722291	Beijerinckiaceae	1772277034	MAG detected
SRR14722303	Acidobacteriaceae	1778492798	MAG detected
SRR14722303	Beijerinckiaceae	1778492798	MAG detected
SRR14722050	Acetobacteraceae	1782468326	MAG detected
SRR14722050	Acidobacteriaceae	1782468326	MAG detected
SRR14721937	Beijerinckiaceae	1786893834	MAG detected
SRR14722329	Beijerinckiaceae	1792631532	MAG detected
SRR14722298	Acidobacteriaceae	1804158872	MAG detected
SRR14722298	Beijerinckiaceae	1804158872	MAG detected
SRR14722043	Acetobacteraceae	1807451880	MAG detected
SRR14722043	Acidobacteriaceae	1807451880	MAG detected
SRR14722043	Beijerinckiaceae	1807451880	MAG detected
SRR14722106	Acetobacteraceae	1825538056	MAG detected
SRR14722106	Acidobacteriaceae	1825538056	MAG detected
SRR14722106	Beijerinckiaceae	1825538056	MAG detected
SRR14722105	Acetobacteraceae	1827127180	MAG detected
SRR14722105	Acidobacteriaceae	1827127180	MAG detected
SRR14722103	Acetobacteraceae	1828089050	MAG detected
SRR14722103	Acidobacteriaceae	1828089050	MAG detected
SRR14722301	Acidobacteriaceae	1832608178	MAG detected
SRR14722301	Beijerinckiaceae	1832608178	MAG detected
SRR14722292	Acetobacteraceae	1835472346	MAG detected
SRR14722292	Acidobacteriaceae	1835472346	MAG detected
SRR14722292	Beijerinckiaceae	1835472346	MAG detected
SRR14722071	Acetobacteraceae	1841760892	MAG detected
SRR14722071	Acidobacteriaceae	1841760892	MAG detected
SRR14722071	Trebouxiophyceae	1841760892	MAG detected
SRR14722058	Acetobacteraceae	1850829952	MAG detected
SRR14722058	Acidobacteriaceae	1850829952	MAG detected
SRR14722136	Beijerinckiaceae	1878951588	MAG detected
SRR12240177	Beijerinckiaceae	1887998081	MAG detected
SRR12240177	Sphingomonadaceae	1887998081	MAG detected
SRR14722305	Acidobacteriaceae	1941179594	MAG detected
SRR14722281	Acetobacteraceae	1967710294	MAG detected
SRR14722281	Trebouxiophyceae	1967710294	MAG detected
SRR14722185	Beijerinckiaceae	1975321902	MAG detected
SRR14722293	Acetobacteraceae	1996136648	MAG detected
SRR14722293	Acidobacteriaceae	1996136648	MAG detected
SRR14721947	Acetobacteraceae	1998564728	MAG detected
SRR14721947	Acidobacteriaceae	1998564728	MAG detected
SRR14721954	Sphingomonadaceae	2031774158	MAG detected
SRR14722042	Acetobacteraceae	2039049338	MAG detected
SRR14722042	Acidobacteriaceae	2039049338	MAG detected
SRR14722042	Trebouxiophyceae	2039049338	MAG detected
SRR14722038	Beijerinckiaceae	2082604986	MAG detected
SRR14722041	Acetobacteraceae	2088996816	MAG detected
SRR14722041	Acidobacteriaceae	2088996816	MAG detected
SRR14722041	Beijerinckiaceae	2088996816	MAG detected
SRR14722084	Acidobacteriaceae	2103064882	MAG detected
SRR14722084	Beijerinckiaceae	2103064882	MAG detected
SRR14722152	Acetobacteraceae	2109363394	MAG detected
SRR14722152	Acidobacteriaceae	2109363394	MAG detected
SRR14722152	Trebouxiophyceae	2109363394	MAG detected
SRR14722277	Acidobacteriaceae	2116714376	MAG detected
SRR14721966	Acetobacteraceae	2128997320	MAG detected
SRR14721966	Acidobacteriaceae	2128997320	MAG detected
SRR14722184	Acetobacteraceae	2134534188	MAG detected
SRR14722184	Acidobacteriaceae	2134534188	MAG detected
SRR14722127	Beijerinckiaceae	2196437846	MAG detected
SRR14722057	Acetobacteraceae	2199167926	MAG detected
SRR14722057	Acidobacteriaceae	2199167926	MAG detected
SRR14722057	Beijerinckiaceae	2199167926	MAG detected
SRR14722272	Acidobacteriaceae	2220173838	MAG detected
SRR14722065	Acetobacteraceae	2222570510	MAG detected
SRR14722065	Acidobacteriaceae	2222570510	MAG detected
SRR14722094	Acetobacteraceae	2229400844	MAG detected
SRR14722094	Acidobacteriaceae	2229400844	MAG detected
SRR14722300	Acetobacteraceae	2235551678	MAG detected
SRR14722300	Acidobacteriaceae	2235551678	MAG detected
SRR14722078	Acetobacteraceae	2237419850	MAG detected
SRR14722078	Acidobacteriaceae	2237419850	MAG detected
SRR14722173	Acetobacteraceae	2278285886	MAG detected
SRR14722173	Acidobacteriaceae	2278285886	MAG detected
SRR14722173	Beijerinckiaceae	2278285886	MAG detected
SRR14722173	Sphingomonadaceae	2278285886	MAG detected
SRR14722080	Acidobacteriaceae	2282694482	MAG detected
SRR14722095	Acetobacteraceae	2377912666	MAG detected
SRR14722095	Acidobacteriaceae	2377912666	MAG detected
SRR14722039	Acetobacteraceae	2390043402	MAG detected
SRR14722039	Beijerinckiaceae	2390043402	MAG detected
SRR14722098	Acetobacteraceae	2400755946	MAG detected
SRR14722098	Acidobacteriaceae	2400755946	MAG detected
SRR14722098	Beijerinckiaceae	2400755946	MAG detected
SRR14722274	Acetobacteraceae	2402037634	MAG detected
SRR14722274	Sphingomonadaceae	2402037634	MAG detected
SRR14722083	Acetobacteraceae	2415466366	MAG detected
SRR14722083	Acidobacteriaceae	2415466366	MAG detected
SRR14721960	Beijerinckiaceae	2429449570	MAG detected
SRR14721960	Sphingomonadaceae	2429449570	MAG detected
SRR14722222	Sphingomonadaceae	2453653662	MAG detected
SRR14722213	Beijerinckiaceae	2461390902	MAG detected
SRR14722168	Acetobacteraceae	2464742196	MAG detected
SRR14722168	Acidobacteriaceae	2464742196	MAG detected
SRR14722168	Beijerinckiaceae	2464742196	MAG detected
SRR14722049	Acetobacteraceae	2508462434	MAG detected
SRR14722049	Acidobacteriaceae	2508462434	MAG detected
SRR14722049	Sphingomonadaceae	2508462434	MAG detected
SRR14722120	Trebouxiophyceae	2522191958	MAG detected
SRR14722135	Acetobacteraceae	2549242702	MAG detected
SRR14722135	Trebouxiophyceae	2549242702	MAG detected
SRR14722157	Acidobacteriaceae	2552295016	MAG detected
SRR14722157	Beijerinckiaceae	2552295016	MAG detected
SRR14722157	Trebouxiophyceae	2552295016	MAG detected
SRR14722172	Acetobacteraceae	2578131720	MAG detected
SRR14722172	Acidobacteriaceae	2578131720	MAG detected
SRR14722172	Trebouxiophyceae	2578131720	MAG detected
SRR12240183	Acetobacteraceae	2592537340	MAG detected
SRR12240183	Beijerinckiaceae	2592537340	MAG detected
SRR12240183	Sphingomonadaceae	2592537340	MAG detected
SRR14722251	Acidobacteriaceae	2592571548	MAG detected
SRR14722154	Acetobacteraceae	2645645632	MAG detected
SRR14722154	Acidobacteriaceae	2645645632	MAG detected
SRR14722154	Trebouxiophyceae	2645645632	MAG detected
SRR14722144	Acidobacteriaceae	2665979896	MAG detected
SRR14722144	Beijerinckiaceae	2665979896	MAG detected
SRR14722085	Acetobacteraceae	2676506106	MAG detected
SRR14722085	Acidobacteriaceae	2676506106	MAG detected
SRR14722085	Beijerinckiaceae	2676506106	MAG detected
SRR14722171	Acidobacteriaceae	2681839426	MAG detected
SRR14722171	Beijerinckiaceae	2681839426	MAG detected
SRR14722090	Acetobacteraceae	2705046012	MAG detected
SRR14722090	Acidobacteriaceae	2705046012	MAG detected
SRR14722090	Beijerinckiaceae	2705046012	MAG detected
SRR14722138	Beijerinckiaceae	2719689388	MAG detected
SRR14722156	Acetobacteraceae	2739296436	MAG detected
SRR14722156	Acidobacteriaceae	2739296436	MAG detected
SRR14722156	Beijerinckiaceae	2739296436	MAG detected
SRR14722124	Acetobacteraceae	2740461250	MAG detected
SRR14722124	Acidobacteriaceae	2740461250	MAG detected
SRR14722124	Beijerinckiaceae	2740461250	MAG detected
SRR14722299	Acetobacteraceae	2773612998	MAG detected
SRR14722299	Acidobacteriaceae	2773612998	MAG detected
SRR14722299	Beijerinckiaceae	2773612998	MAG detected
SRR14722177	Acetobacteraceae	2779935066	MAG detected
SRR14722177	Beijerinckiaceae	2779935066	MAG detected
SRR14722177	Trebouxiophyceae	2779935066	MAG detected
SRR12240182	Acetobacteraceae	2790137756	MAG detected
SRR12240182	Beijerinckiaceae	2790137756	MAG detected
SRR12240182	Sphingomonadaceae	2790137756	MAG detected
SRR14722164	Acetobacteraceae	2822949228	MAG detected
SRR14722164	Acidobacteriaceae	2822949228	MAG detected
SRR14722088	Acetobacteraceae	2831025614	MAG detected
SRR14722088	Acidobacteriaceae	2831025614	MAG detected
SRR14722088	Beijerinckiaceae	2831025614	MAG detected
SRR14722132	Acidobacteriaceae	2833612546	MAG detected
SRR14722132	Beijerinckiaceae	2833612546	MAG detected
SRR14722132	Sphingomonadaceae	2833612546	MAG detected
SRR14722170	Acetobacteraceae	2876458192	MAG detected
SRR14722170	Acidobacteriaceae	2876458192	MAG detected
SRR14722170	Beijerinckiaceae	2876458192	MAG detected
SRR13126859	Acidobacteriaceae	2876909202	MAG detected
SRR14722167	Acetobacteraceae	2926657538	MAG detected
SRR14722167	Acidobacteriaceae	2926657538	MAG detected
SRR14722167	Trebouxiophyceae	2926657538	MAG detected
SRR14722163	Acidobacteriaceae	2968349846	MAG detected
SRR14722163	Beijerinckiaceae	2968349846	MAG detected
SRR14722160	Acetobacteraceae	2987733112	MAG detected
SRR14722160	Acidobacteriaceae	2987733112	MAG detected
SRR14722160	Beijerinckiaceae	2987733112	MAG detected
SRR14722143	Acetobacteraceae	3066559944	MAG detected
SRR14722143	Sphingomonadaceae	3066559944	MAG detected
SRR14722119	Acetobacteraceae	3094033790	MAG detected
SRR14722119	Acidobacteriaceae	3094033790	MAG detected
SRR14722166	Acetobacteraceae	3127245938	MAG detected
SRR14722166	Acidobacteriaceae	3127245938	MAG detected
SRR14722166	Beijerinckiaceae	3127245938	MAG detected
SRR14722166	Trebouxiophyceae	3127245938	MAG detected
SRR14722219	Acidobacteriaceae	3196541952	MAG detected
SRR14722161	Acetobacteraceae	3248286632	MAG detected
SRR14722161	Beijerinckiaceae	3248286632	MAG detected
SRR14722161	Sphingomonadaceae	3248286632	MAG detected
SRR14722229	Acetobacteraceae	3274847230	MAG detected
SRR14722229	Acidobacteriaceae	3274847230	MAG detected
SRR14722229	Beijerinckiaceae	3274847230	MAG detected
SRR14722158	Acetobacteraceae	3276275992	MAG detected
SRR14722158	Beijerinckiaceae	3276275992	MAG detected
T1868	Acetobacteraceae	3312900600	MAG detected
T1868	Acidobacteriaceae	3312900600	MAG detected
T1868	Beijerinckiaceae	3312900600	MAG detected
T1868	Trebouxiophyceae	3312900600	MAG detected
SRR14722145	Beijerinckiaceae	3367211212	MAG detected
SRR14722145	Sphingomonadaceae	3367211212	MAG detected
SRR14722159	Acetobacteraceae	3374233920	MAG detected
SRR14722159	Beijerinckiaceae	3374233920	MAG detected
SRR14722159	Sphingomonadaceae	3374233920	MAG detected
SRR14722169	Acidobacteriaceae	3391945314	MAG detected
SRR14722169	Beijerinckiaceae	3391945314	MAG detected
SRR14722230	Acetobacteraceae	3408952142	MAG detected
SRR14722230	Beijerinckiaceae	3408952142	MAG detected
SRR14722230	Sphingomonadaceae	3408952142	MAG detected
SRR14722086	Acetobacteraceae	3412670668	MAG detected
SRR14722232	Acetobacteraceae	3456403590	MAG detected
SRR14722232	Acidobacteriaceae	3456403590	MAG detected
SRR14722232	Beijerinckiaceae	3456403590	MAG detected
SRR14722115	Acetobacteraceae	3464996698	MAG detected
SRR14722115	Beijerinckiaceae	3464996698	MAG detected
SRR14722115	Trebouxiophyceae	3464996698	MAG detected
SRR14722233	Acetobacteraceae	3503086146	MAG detected
SRR14722233	Acidobacteriaceae	3503086146	MAG detected
SRR14722210	Beijerinckiaceae	3531005442	MAG detected
SRR14722221	Acetobacteraceae	3561442512	MAG detected
SRR14722221	Acidobacteriaceae	3561442512	MAG detected
SRR14722221	Beijerinckiaceae	3561442512	MAG detected
SRR14722165	Acetobacteraceae	3570968498	MAG detected
SRR14722165	Acidobacteriaceae	3570968498	MAG detected
SRR14722165	Beijerinckiaceae	3570968498	MAG detected
SRR12240180	Acetobacteraceae	3598375506	MAG detected
SRR14722150	Acetobacteraceae	3628523054	MAG detected
SRR14722150	Acidobacteriaceae	3628523054	MAG detected
SRR14722150	Beijerinckiaceae	3628523054	MAG detected
SRR14722117	Acidobacteriaceae	3718520866	MAG detected
SRR14722133	Beijerinckiaceae	3761583348	MAG detected
SRR14722133	Sphingomonadaceae	3761583348	MAG detected
SRR14722112	Acidobacteriaceae	4131638444	MAG detected
SRR14722123	Acetobacteraceae	4166324654	MAG detected
SRR14722123	Acidobacteriaceae	4166324654	MAG detected
SRR14722231	Acetobacteraceae	4201317394	MAG detected
SRR14722231	Acidobacteriaceae	4201317394	MAG detected
SRR14722231	Beijerinckiaceae	4201317394	MAG detected
SRR14722149	Acidobacteriaceae	4395393164	MAG detected
SRR14722149	Sphingomonadaceae	4395393164	MAG detected
SRR14721929	Acidobacteriaceae	4463683518	MAG detected
VT22	Acetobacteraceae	4681562626	MAG detected
VT22	Acidobacteriaceae	4681562626	MAG detected
SRR14722176	Sphingomonadaceae	4742255264	MAG detected
T1867	Acetobacteraceae	4840140300	MAG detected
T1867	Acidobacteriaceae	4840140300	MAG detected
T1867	Beijerinckiaceae	4840140300	MAG detected
T1867	Sphingomonadaceae	4840140300	MAG detected
T1867	Trebouxiophyceae	4840140300	MAG detected
SRR14722121	Acidobacteriaceae	5024869582	MAG detected
VT34	Acetobacteraceae	5154969068	MAG detected
VT34	Beijerinckiaceae	5154969068	MAG detected
VT34	Sphingomonadaceae	5154969068	MAG detected
SRR14722116	Acetobacteraceae	5176420732	MAG detected
SRR14722116	Acidobacteriaceae	5176420732	MAG detected
SRR14722116	Beijerinckiaceae	5176420732	MAG detected
SRR14722116	Trebouxiophyceae	5176420732	MAG detected
VT16	Acetobacteraceae	5215367256	MAG detected
VT16	Acidobacteriaceae	5215367256	MAG detected
VT16	Beijerinckiaceae	5215367256	MAG detected
SRR14722128	Acetobacteraceae	5671217532	MAG detected
SRR14722128	Acidobacteriaceae	5671217532	MAG detected
SRR14722128	Beijerinckiaceae	5671217532	MAG detected
SRR14722128	Sphingomonadaceae	5671217532	MAG detected
SRR14722125	Acetobacteraceae	5674845760	MAG detected
SRR14722125	Acidobacteriaceae	5674845760	MAG detected
SRR14722125	Trebouxiophyceae	5674845760	MAG detected
VT1	Acetobacteraceae	5900310202	MAG detected
VT1	Acidobacteriaceae	5900310202	MAG detected
VT1	Beijerinckiaceae	5900310202	MAG detected
VT1	Trebouxiophyceae	5900310202	MAG detected
VT15	Acetobacteraceae	6033792692	MAG detected
VT15	Acidobacteriaceae	6033792692	MAG detected
VT15	Beijerinckiaceae	6033792692	MAG detected
VT15	Trebouxiophyceae	6033792692	MAG detected
VT12	Acetobacteraceae	6037720806	MAG detected
VT12	Acidobacteriaceae	6037720806	MAG detected
VT12	Trebouxiophyceae	6037720806	MAG detected
SRR14722113	Acidobacteriaceae	6700040026	MAG detected
SRR14722113	Beijerinckiaceae	6700040026	MAG detected
VT31	Trebouxiophyceae	6757064572	MAG detected
SRR2387885	Acetobacteraceae	7034650998	MAG detected
SRR2387885	Acidobacteriaceae	7034650998	MAG detected
SRR2387885	Trebouxiophyceae	7034650998	MAG detected
SRR14722130	Acetobacteraceae	7112828122	MAG detected
SRR14722130	Acidobacteriaceae	7112828122	MAG detected
SRR14722130	Beijerinckiaceae	7112828122	MAG detected
SRR14722188	Acetobacteraceae	7175223436	MAG detected
SRR14722188	Acidobacteriaceae	7175223436	MAG detected
SRR14722188	Beijerinckiaceae	7175223436	MAG detected
SRR14722188	Trebouxiophyceae	7175223436	MAG detected
VT26	Acetobacteraceae	7411632358	MAG detected
VT26	Acidobacteriaceae	7411632358	MAG detected
VT26	Beijerinckiaceae	7411632358	MAG detected
VT38	Acetobacteraceae	7584511956	MAG detected
VT38	Sphingomonadaceae	7584511956	MAG detected
VT38	Trebouxiophyceae	7584511956	MAG detected
VT2	Acetobacteraceae	8660831802	MAG detected
VT2	Acidobacteriaceae	8660831802	MAG detected
VT2	Beijerinckiaceae	8660831802	MAG detected
VT2	Trebouxiophyceae	8660831802	MAG detected
SRR13125762	Trebouxiophyceae	9146430147	MAG detected
VT19	Acetobacteraceae	9363519664	MAG detected
VT19	Trebouxiophyceae	9363519664	MAG detected
SRR5808932	Acetobacteraceae	9873816669	MAG detected
SRR5808932	Acidobacteriaceae	9873816669	MAG detected
SRR5808932	Trebouxiophyceae	9873816669	MAG detected
X14	Acetobacteraceae	10204075500	MAG detected
X14	Trebouxiophyceae	10204075500	MAG detected
X16	Acetobacteraceae	10450703250	MAG detected
X16	Acidobacteriaceae	10450703250	MAG detected
X16	Beijerinckiaceae	10450703250	MAG detected
X16	Sphingomonadaceae	10450703250	MAG detected
SRR5808930	Acetobacteraceae	10528646549	MAG detected
SRR5808930	Acidobacteriaceae	10528646549	MAG detected
SRR5808930	Trebouxiophyceae	10528646549	MAG detected
ERR4179389	Acetobacteraceae	10693128900	MAG detected
ERR4179389	Acidobacteriaceae	10693128900	MAG detected
ERR4179389	Beijerinckiaceae	10693128900	MAG detected
ERR4179389	Sphingomonadaceae	10693128900	MAG detected
X8	Acetobacteraceae	10779976500	MAG detected
X8	Beijerinckiaceae	10779976500	MAG detected
X8	Trebouxiophyceae	10779976500	MAG detected
X8	Tremellomycetes	10779976500	MAG detected
ERR4179391	Acetobacteraceae	10854216148	MAG detected
ERR4179391	Beijerinckiaceae	10854216148	MAG detected
ERR4179391	Sphingomonadaceae	10854216148	MAG detected
X11	Acetobacteraceae	11221466500	MAG detected
X11	Acidobacteriaceae	11221466500	MAG detected
X11	Beijerinckiaceae	11221466500	MAG detected
X11	Sphingomonadaceae	11221466500	MAG detected
X11	Trebouxiophyceae	11221466500	MAG detected
X15	Acetobacteraceae	11546747000	MAG detected
X15	Acidobacteriaceae	11546747000	MAG detected
X15	Beijerinckiaceae	11546747000	MAG detected
TS1974	Acetobacteraceae	11716287600	MAG detected
TS1974	Acidobacteriaceae	11716287600	MAG detected
TS1974	Beijerinckiaceae	11716287600	MAG detected
TS1974	Trebouxiophyceae	11716287600	MAG detected
SRR7232211	Acetobacteraceae	11915952768	MAG detected
SRR7232211	Trebouxiophyceae	11915952768	MAG detected
SRR7232211	Cystobasidiomycetes	11915952768	MAG detected
SRR7232211	Tremellomycetes	11915952768	MAG detected
SRR7232212	Acetobacteraceae	11983139856	MAG detected
SRR7232212	Trebouxiophyceae	11983139856	MAG detected
SRR7232212	Cystobasidiomycetes	11983139856	MAG detected
SRR7232212	Tremellomycetes	11983139856	MAG detected
SRR7232214	Trebouxiophyceae	12080153888	MAG detected
SRR7232214	Cystobasidiomycetes	12080153888	MAG detected
SRR7232214	Tremellomycetes	12080153888	MAG detected
X10	Trebouxiophyceae	12114619750	MAG detected
X3	Acetobacteraceae	12381879250	MAG detected
X3	Acidobacteriaceae	12381879250	MAG detected
X3	Beijerinckiaceae	12381879250	MAG detected
X3	Sphingomonadaceae	12381879250	MAG detected
X3	Trebouxiophyceae	12381879250	MAG detected
SRR7232213	Acetobacteraceae	12478175288	MAG detected
SRR7232213	Trebouxiophyceae	12478175288	MAG detected
SRR7232213	Cystobasidiomycetes	12478175288	MAG detected
X9	Acetobacteraceae	12497401000	MAG detected
X9	Trebouxiophyceae	12497401000	MAG detected
X9	Tremellomycetes	12497401000	MAG detected
X7	Trebouxiophyceae	12531347000	MAG detected
X7	Tremellomycetes	12531347000	MAG detected
SRR11456918	Acetobacteraceae	12580023514	MAG detected
SRR11456918	Beijerinckiaceae	12580023514	MAG detected
SRR11456918	Sphingomonadaceae	12580023514	MAG detected
SRR11456923	Sphingomonadaceae	12708455960	MAG detected
SRR11456917	Sphingomonadaceae	12749704932	MAG detected
X12	Acetobacteraceae	13243158000	MAG detected
X12	Trebouxiophyceae	13243158000	MAG detected
X4	Acetobacteraceae	13287338000	MAG detected
X4	Sphingomonadaceae	13287338000	MAG detected
X1	Acetobacteraceae	14391347750	MAG detected
X1	Trebouxiophyceae	14391347750	MAG detected
X1	Tremellomycetes	14391347750	MAG detected
X2	Trebouxiophyceae	14488756500	MAG detected
X5	Acidobacteriaceae	14934984750	MAG detected
SRR11456919	Acetobacteraceae	15005117036	MAG detected
SRR11456919	Acidobacteriaceae	15005117036	MAG detected
SRR11456919	Beijerinckiaceae	15005117036	MAG detected
SRR11456919	Sphingomonadaceae	15005117036	MAG detected
SRR11456919	Trebouxiophyceae	15005117036	MAG detected
SRR1532736	Trebouxiophyceae	15148872300	MAG detected
SRR11456915	Beijerinckiaceae	15218326096	MAG detected
SRR11456915	Sphingomonadaceae	15218326096	MAG detected
SRR11456915	Trebouxiophyceae	15218326096	MAG detected
SRR1531545	Sphingomonadaceae	15367008150	MAG detected
T1882	Trebouxiophyceae	16086931500	MAG detected
SRR13125477	Acetobacteraceae	16137791400	MAG detected
SRR13125477	Acidobacteriaceae	16137791400	MAG detected
SRR13125477	Trebouxiophyceae	16137791400	MAG detected
SRR11456922	Beijerinckiaceae	17025986880	MAG detected
SRR11456922	Sphingomonadaceae	17025986880	MAG detected
T1912	Trebouxiophyceae	18875462100	MAG detected
T1914	Acetobacteraceae	18930750600	MAG detected
T1914	Acidobacteriaceae	18930750600	MAG detected
T1914	Beijerinckiaceae	18930750600	MAG detected
T1914	Trebouxiophyceae	18930750600	MAG detected
GTX0163	Acetobacteraceae	19017090000	MAG detected
GTX0163	Beijerinckiaceae	19017090000	MAG detected
GTX0163	Sphingomonadaceae	19017090000	MAG detected
GTX0163	Trebouxiophyceae	19017090000	MAG detected
SRR11456913	Acetobacteraceae	20745690476	MAG detected
SRR11456913	Acidobacteriaceae	20745690476	MAG detected
SRR11456913	Beijerinckiaceae	20745690476	MAG detected
SRR11456913	Sphingomonadaceae	20745690476	MAG detected
T1881	Trebouxiophyceae	21838551300	MAG detected
T1916	Acetobacteraceae	22997863800	MAG detected
T1916	Acidobacteriaceae	22997863800	MAG detected
T1916	Beijerinckiaceae	22997863800	MAG detected
T1916	Sphingomonadaceae	22997863800	MAG detected
T1916	Trebouxiophyceae	22997863800	MAG detected
SRR11456921	Acetobacteraceae	23249913362	MAG detected
SRR11456921	Beijerinckiaceae	23249913362	MAG detected
SRR11456921	Sphingomonadaceae	23249913362	MAG detected
T1889	Acetobacteraceae	24626097300	MAG detected
T1889	Acidobacteriaceae	24626097300	MAG detected
T1889	Beijerinckiaceae	24626097300	MAG detected
T1889	Sphingomonadaceae	24626097300	MAG detected
T1889	Trebouxiophyceae	24626097300	MAG detected
GTX0158	Beijerinckiaceae	24881678400	MAG detected
T1894	Acetobacteraceae	25018821000	MAG detected
T1894	Acidobacteriaceae	25018821000	MAG detected
T1894	Beijerinckiaceae	25018821000	MAG detected
T1894	Trebouxiophyceae	25018821000	MAG detected
T1887	Acetobacteraceae	26592286200	MAG detected
T1887	Beijerinckiaceae	26592286200	MAG detected
T1887	Sphingomonadaceae	26592286200	MAG detected
T1888	Acetobacteraceae	27582553500	MAG detected
T1888	Acidobacteriaceae	27582553500	MAG detected
T1888	Beijerinckiaceae	27582553500	MAG detected
T1888	Sphingomonadaceae	27582553500	MAG detected
T1888	Trebouxiophyceae	27582553500	MAG detected
T1904	Acetobacteraceae	28165630200	MAG detected
T1904	Acidobacteriaceae	28165630200	MAG detected
T1904	Beijerinckiaceae	28165630200	MAG detected
T1904	Sphingomonadaceae	28165630200	MAG detected
T1904	Trebouxiophyceae	28165630200	MAG detected
GTX0161	Acidobacteriaceae	32118972600	MAG detected
GTX0161	Trebouxiophyceae	32118972600	MAG detected
ERR4179390	Acetobacteraceae	34830147881	MAG detected
ERR4179390	Acidobacteriaceae	34830147881	MAG detected
ERR4179390	Beijerinckiaceae	34830147881	MAG detected
ERR4179390	Sphingomonadaceae	34830147881	MAG detected
ERR4179390	Trebouxiophyceae	34830147881	MAG detected
SRR11456914	Acetobacteraceae	35095207098	MAG detected
SRR11456914	Beijerinckiaceae	35095207098	MAG detected
SRR11456914	Sphingomonadaceae	35095207098	MAG detected
SRR14722030	Acetobacteraceae	248125314	rRNA detected
SRR14722030	Acidobacteriaceae	248125314	rRNA detected
SRR14722030	Beijerinckiaceae	248125314	rRNA detected
SRR14722030	Sphingomonadaceae	248125314	rRNA detected
SRR14722030	Trebouxiophyceae	248125314	rRNA detected
SRR14722030	Tremellomycetes	248125314	rRNA detected
SRR13126647	Acetobacteraceae	447209227	rRNA detected
SRR13126647	Acidobacteriaceae	447209227	rRNA detected
SRR13126647	Beijerinckiaceae	447209227	rRNA detected
SRR13126647	Sphingomonadaceae	447209227	rRNA detected
SRR13126647	Trebouxiophyceae	447209227	rRNA detected
SRR13126647	Tremellomycetes	447209227	rRNA detected
SRR14722186	Acetobacteraceae	548060842	rRNA detected
SRR14722186	Acidobacteriaceae	548060842	rRNA detected
SRR14722186	Beijerinckiaceae	548060842	rRNA detected
SRR14722186	Sphingomonadaceae	548060842	rRNA detected
SRR14722186	Trebouxiophyceae	548060842	rRNA detected
SRR14722186	Tremellomycetes	548060842	rRNA detected
SRR14722035	Acetobacteraceae	553745992	rRNA detected
SRR14722035	Acidobacteriaceae	553745992	rRNA detected
SRR14722035	Beijerinckiaceae	553745992	rRNA detected
SRR14722035	Sphingomonadaceae	553745992	rRNA detected
SRR14722035	Trebouxiophyceae	553745992	rRNA detected
SRR13125985	Acetobacteraceae	576727858	rRNA detected
SRR13125985	Acidobacteriaceae	576727858	rRNA detected
SRR13125985	Beijerinckiaceae	576727858	rRNA detected
SRR13125985	Sphingomonadaceae	576727858	rRNA detected
SRR13125985	Trebouxiophyceae	576727858	rRNA detected
SRR13126828	Acetobacteraceae	576977571	rRNA detected
SRR13126828	Acidobacteriaceae	576977571	rRNA detected
SRR13126828	Beijerinckiaceae	576977571	rRNA detected
SRR13126828	Trebouxiophyceae	576977571	rRNA detected
SRR13685162	Acetobacteraceae	579616520	rRNA detected
SRR13685162	Sphingomonadaceae	579616520	rRNA detected
SRR13685162	Trebouxiophyceae	579616520	rRNA detected
SRR13685162	Tremellomycetes	579616520	rRNA detected
SRR13685154	Acetobacteraceae	585379284	rRNA detected
SRR13685154	Acidobacteriaceae	585379284	rRNA detected
SRR13685154	Beijerinckiaceae	585379284	rRNA detected
SRR13685154	Sphingomonadaceae	585379284	rRNA detected
SRR13685154	Trebouxiophyceae	585379284	rRNA detected
SRR13685154	Tremellomycetes	585379284	rRNA detected
SRR14721973	Acetobacteraceae	586278942	rRNA detected
SRR14721973	Acidobacteriaceae	586278942	rRNA detected
SRR14721973	Beijerinckiaceae	586278942	rRNA detected
SRR14721973	Sphingomonadaceae	586278942	rRNA detected
SRR14721973	Tremellomycetes	586278942	rRNA detected
SRR13685157	Acetobacteraceae	595991866	rRNA detected
SRR13685157	Beijerinckiaceae	595991866	rRNA detected
SRR13685157	Sphingomonadaceae	595991866	rRNA detected
SRR13685157	Trebouxiophyceae	595991866	rRNA detected
SRR13685157	Tremellomycetes	595991866	rRNA detected
SRR14721977	Acetobacteraceae	610283110	rRNA detected
SRR14721977	Acidobacteriaceae	610283110	rRNA detected
SRR14721977	Beijerinckiaceae	610283110	rRNA detected
SRR14721977	Sphingomonadaceae	610283110	rRNA detected
SRR14721977	Trebouxiophyceae	610283110	rRNA detected
SRR13685161	Acetobacteraceae	628949730	rRNA detected
SRR13685161	Acidobacteriaceae	628949730	rRNA detected
SRR13685161	Beijerinckiaceae	628949730	rRNA detected
SRR13685161	Sphingomonadaceae	628949730	rRNA detected
SRR13685161	Trebouxiophyceae	628949730	rRNA detected
SRR14721992	Acetobacteraceae	632782110	rRNA detected
SRR14721992	Acidobacteriaceae	632782110	rRNA detected
SRR14721992	Beijerinckiaceae	632782110	rRNA detected
SRR14721992	Sphingomonadaceae	632782110	rRNA detected
SRR14721992	Trebouxiophyceae	632782110	rRNA detected
SRR14721971	Acetobacteraceae	658905110	rRNA detected
SRR14721971	Acidobacteriaceae	658905110	rRNA detected
SRR14721971	Beijerinckiaceae	658905110	rRNA detected
SRR14721971	Sphingomonadaceae	658905110	rRNA detected
SRR14721971	Trebouxiophyceae	658905110	rRNA detected
SRR14721971	Tremellomycetes	658905110	rRNA detected
SRR14722072	Acetobacteraceae	702881444	rRNA detected
SRR14722072	Acidobacteriaceae	702881444	rRNA detected
SRR14722072	Sphingomonadaceae	702881444	rRNA detected
SRR14722072	Trebouxiophyceae	702881444	rRNA detected
SRR14722311	Acetobacteraceae	710159342	rRNA detected
SRR14722311	Acidobacteriaceae	710159342	rRNA detected
SRR14722311	Beijerinckiaceae	710159342	rRNA detected
SRR14722311	Sphingomonadaceae	710159342	rRNA detected
SRR14722311	Trebouxiophyceae	710159342	rRNA detected
SRR14722311	Tremellomycetes	710159342	rRNA detected
SRR13685158	Acetobacteraceae	722120656	rRNA detected
SRR13685158	Acidobacteriaceae	722120656	rRNA detected
SRR13685158	Beijerinckiaceae	722120656	rRNA detected
SRR13685158	Sphingomonadaceae	722120656	rRNA detected
SRR13685158	Trebouxiophyceae	722120656	rRNA detected
SRR13685165	Acetobacteraceae	728229512	rRNA detected
SRR13685165	Acidobacteriaceae	728229512	rRNA detected
SRR13685165	Trebouxiophyceae	728229512	rRNA detected
SRR13685165	Cystobasidiomycetes	728229512	rRNA detected
SRR13685165	Tremellomycetes	728229512	rRNA detected
SRR14722075	Acetobacteraceae	751529718	rRNA detected
SRR14722075	Acidobacteriaceae	751529718	rRNA detected
SRR14722075	Sphingomonadaceae	751529718	rRNA detected
SRR14722075	Trebouxiophyceae	751529718	rRNA detected
SRR14722075	Tremellomycetes	751529718	rRNA detected
SRR14722099	Acetobacteraceae	752849760	rRNA detected
SRR14722099	Acidobacteriaceae	752849760	rRNA detected
SRR14722099	Beijerinckiaceae	752849760	rRNA detected
SRR14722099	Sphingomonadaceae	752849760	rRNA detected
SRR14722099	Trebouxiophyceae	752849760	rRNA detected
SRR14722028	Acetobacteraceae	754572972	rRNA detected
SRR14722028	Acidobacteriaceae	754572972	rRNA detected
SRR14722028	Beijerinckiaceae	754572972	rRNA detected
SRR14722028	Sphingomonadaceae	754572972	rRNA detected
SRR14722028	Trebouxiophyceae	754572972	rRNA detected
SRR14722028	Tremellomycetes	754572972	rRNA detected
SRR13167197	Acetobacteraceae	761732733	rRNA detected
SRR13167197	Beijerinckiaceae	761732733	rRNA detected
SRR13167197	Sphingomonadaceae	761732733	rRNA detected
SRR13167197	Trebouxiophyceae	761732733	rRNA detected
SRR14722016	Acetobacteraceae	784227560	rRNA detected
SRR14722016	Acidobacteriaceae	784227560	rRNA detected
SRR14722016	Beijerinckiaceae	784227560	rRNA detected
SRR14722016	Sphingomonadaceae	784227560	rRNA detected
SRR14722016	Trebouxiophyceae	784227560	rRNA detected
SRR14722016	Tremellomycetes	784227560	rRNA detected
SRR13126796	Sphingomonadaceae	787429291	rRNA detected
SRR13126796	Trebouxiophyceae	787429291	rRNA detected
SRR14721936	Acidobacteriaceae	794350298	rRNA detected
SRR14721936	Beijerinckiaceae	794350298	rRNA detected
SRR14721936	Sphingomonadaceae	794350298	rRNA detected
SRR14721936	Trebouxiophyceae	794350298	rRNA detected
SRR14721936	Cystobasidiomycetes	794350298	rRNA detected
SRR14721936	Tremellomycetes	794350298	rRNA detected
SRR13685164	Acetobacteraceae	798545984	rRNA detected
SRR13685164	Trebouxiophyceae	798545984	rRNA detected
SRR13685164	Cystobasidiomycetes	798545984	rRNA detected
SRR14722004	Acetobacteraceae	815926084	rRNA detected
SRR14722004	Acidobacteriaceae	815926084	rRNA detected
SRR14722004	Beijerinckiaceae	815926084	rRNA detected
SRR14722004	Sphingomonadaceae	815926084	rRNA detected
SRR14722004	Trebouxiophyceae	815926084	rRNA detected
SRR14722004	Tremellomycetes	815926084	rRNA detected
SRR14722010	Acetobacteraceae	834885342	rRNA detected
SRR14722010	Beijerinckiaceae	834885342	rRNA detected
SRR14722010	Sphingomonadaceae	834885342	rRNA detected
SRR14722010	Trebouxiophyceae	834885342	rRNA detected
SRR14721993	Acetobacteraceae	857871166	rRNA detected
SRR14721993	Acidobacteriaceae	857871166	rRNA detected
SRR14721993	Sphingomonadaceae	857871166	rRNA detected
SRR14721993	Trebouxiophyceae	857871166	rRNA detected
SRR14721993	Tremellomycetes	857871166	rRNA detected
SRR14722000	Acetobacteraceae	863435818	rRNA detected
SRR14722000	Acidobacteriaceae	863435818	rRNA detected
SRR14722000	Sphingomonadaceae	863435818	rRNA detected
SRR14722000	Trebouxiophyceae	863435818	rRNA detected
SRR14722000	Tremellomycetes	863435818	rRNA detected
SRR14721997	Acetobacteraceae	870103374	rRNA detected
SRR14721997	Acidobacteriaceae	870103374	rRNA detected
SRR14721997	Beijerinckiaceae	870103374	rRNA detected
SRR14721997	Sphingomonadaceae	870103374	rRNA detected
SRR14721997	Trebouxiophyceae	870103374	rRNA detected
SRR14722118	Acetobacteraceae	904833072	rRNA detected
SRR14722118	Sphingomonadaceae	904833072	rRNA detected
SRR14722118	Trebouxiophyceae	904833072	rRNA detected
SRR14721984	Acetobacteraceae	923492444	rRNA detected
SRR14721984	Acidobacteriaceae	923492444	rRNA detected
SRR14721984	Beijerinckiaceae	923492444	rRNA detected
SRR14721984	Sphingomonadaceae	923492444	rRNA detected
SRR14721984	Trebouxiophyceae	923492444	rRNA detected
SRR14721984	Tremellomycetes	923492444	rRNA detected
SRR14722202	Acetobacteraceae	958576992	rRNA detected
SRR14722202	Acidobacteriaceae	958576992	rRNA detected
SRR14722202	Trebouxiophyceae	958576992	rRNA detected
SRR14722202	Cystobasidiomycetes	958576992	rRNA detected
SRR14722202	Tremellomycetes	958576992	rRNA detected
SRR14722051	Beijerinckiaceae	975559660	rRNA detected
SRR14722051	Sphingomonadaceae	975559660	rRNA detected
SRR14722051	Trebouxiophyceae	975559660	rRNA detected
SRR14722018	Acetobacteraceae	975842634	rRNA detected
SRR14722018	Acidobacteriaceae	975842634	rRNA detected
SRR14722018	Beijerinckiaceae	975842634	rRNA detected
SRR14722018	Sphingomonadaceae	975842634	rRNA detected
SRR14722018	Trebouxiophyceae	975842634	rRNA detected
SRR14721939	Acetobacteraceae	991726022	rRNA detected
SRR14721939	Beijerinckiaceae	991726022	rRNA detected
SRR14721939	Sphingomonadaceae	991726022	rRNA detected
SRR14721939	Trebouxiophyceae	991726022	rRNA detected
SRR14721939	Cystobasidiomycetes	991726022	rRNA detected
SRR14721939	Tremellomycetes	991726022	rRNA detected
SRR14722020	Acetobacteraceae	1006688612	rRNA detected
SRR14722020	Acidobacteriaceae	1006688612	rRNA detected
SRR14722020	Beijerinckiaceae	1006688612	rRNA detected
SRR14722020	Sphingomonadaceae	1006688612	rRNA detected
SRR14722020	Trebouxiophyceae	1006688612	rRNA detected
SRR14722020	Tremellomycetes	1006688612	rRNA detected
SRR14722312	Acetobacteraceae	1014178514	rRNA detected
SRR14722312	Acidobacteriaceae	1014178514	rRNA detected
SRR14722312	Beijerinckiaceae	1014178514	rRNA detected
SRR14722312	Sphingomonadaceae	1014178514	rRNA detected
SRR14722312	Trebouxiophyceae	1014178514	rRNA detected
SRR14721995	Acetobacteraceae	1015010524	rRNA detected
SRR14721995	Beijerinckiaceae	1015010524	rRNA detected
SRR14721995	Sphingomonadaceae	1015010524	rRNA detected
SRR14721995	Trebouxiophyceae	1015010524	rRNA detected
SRR14721995	Tremellomycetes	1015010524	rRNA detected
SRR14722012	Acetobacteraceae	1025757496	rRNA detected
SRR14722012	Acidobacteriaceae	1025757496	rRNA detected
SRR14722012	Beijerinckiaceae	1025757496	rRNA detected
SRR14722012	Sphingomonadaceae	1025757496	rRNA detected
SRR14722012	Trebouxiophyceae	1025757496	rRNA detected
SRR14722012	Tremellomycetes	1025757496	rRNA detected
SRR14722002	Acetobacteraceae	1027194714	rRNA detected
SRR14722002	Beijerinckiaceae	1027194714	rRNA detected
SRR14722002	Sphingomonadaceae	1027194714	rRNA detected
SRR14722002	Trebouxiophyceae	1027194714	rRNA detected
SRR14722002	Tremellomycetes	1027194714	rRNA detected
SRR14722047	Acetobacteraceae	1030012374	rRNA detected
SRR14722047	Acidobacteriaceae	1030012374	rRNA detected
SRR14722047	Beijerinckiaceae	1030012374	rRNA detected
SRR14722047	Sphingomonadaceae	1030012374	rRNA detected
SRR14722047	Trebouxiophyceae	1030012374	rRNA detected
SRR14722047	Cystobasidiomycetes	1030012374	rRNA detected
SRR14722047	Tremellomycetes	1030012374	rRNA detected
SRR14721998	Acetobacteraceae	1033038414	rRNA detected
SRR14721998	Acidobacteriaceae	1033038414	rRNA detected
SRR14721998	Beijerinckiaceae	1033038414	rRNA detected
SRR14721998	Sphingomonadaceae	1033038414	rRNA detected
SRR14721998	Trebouxiophyceae	1033038414	rRNA detected
SRR14722006	Acetobacteraceae	1036372796	rRNA detected
SRR14722006	Acidobacteriaceae	1036372796	rRNA detected
SRR14722006	Beijerinckiaceae	1036372796	rRNA detected
SRR14722006	Sphingomonadaceae	1036372796	rRNA detected
SRR14722006	Trebouxiophyceae	1036372796	rRNA detected
SRR14722006	Tremellomycetes	1036372796	rRNA detected
SRR14721987	Acidobacteriaceae	1078541660	rRNA detected
SRR14721987	Beijerinckiaceae	1078541660	rRNA detected
SRR14721987	Sphingomonadaceae	1078541660	rRNA detected
SRR14721987	Trebouxiophyceae	1078541660	rRNA detected
SRR14721991	Acetobacteraceae	1081278384	rRNA detected
SRR14721991	Acidobacteriaceae	1081278384	rRNA detected
SRR14721991	Beijerinckiaceae	1081278384	rRNA detected
SRR14721991	Sphingomonadaceae	1081278384	rRNA detected
SRR14721991	Trebouxiophyceae	1081278384	rRNA detected
SRR12240175	Acetobacteraceae	1101309616	rRNA detected
SRR12240175	Acidobacteriaceae	1101309616	rRNA detected
SRR12240175	Beijerinckiaceae	1101309616	rRNA detected
SRR12240175	Trebouxiophyceae	1101309616	rRNA detected
SRR14722021	Acetobacteraceae	1107319844	rRNA detected
SRR14722021	Beijerinckiaceae	1107319844	rRNA detected
SRR14722021	Sphingomonadaceae	1107319844	rRNA detected
SRR14722021	Trebouxiophyceae	1107319844	rRNA detected
SRR14722021	Tremellomycetes	1107319844	rRNA detected
SRR14722003	Acetobacteraceae	1111555394	rRNA detected
SRR14722003	Sphingomonadaceae	1111555394	rRNA detected
SRR14722003	Trebouxiophyceae	1111555394	rRNA detected
SRR14722003	Cystobasidiomycetes	1111555394	rRNA detected
SRR14722003	Tremellomycetes	1111555394	rRNA detected
SRR14722031	Acetobacteraceae	1112283516	rRNA detected
SRR14722031	Beijerinckiaceae	1112283516	rRNA detected
SRR14722031	Sphingomonadaceae	1112283516	rRNA detected
SRR14722031	Trebouxiophyceae	1112283516	rRNA detected
SRR14722031	Tremellomycetes	1112283516	rRNA detected
SRR14722022	Acetobacteraceae	1123401344	rRNA detected
SRR14722022	Acidobacteriaceae	1123401344	rRNA detected
SRR14722022	Trebouxiophyceae	1123401344	rRNA detected
SRR14722022	Cystobasidiomycetes	1123401344	rRNA detected
SRR14722005	Acetobacteraceae	1141070760	rRNA detected
SRR14722005	Acidobacteriaceae	1141070760	rRNA detected
SRR14722005	Beijerinckiaceae	1141070760	rRNA detected
SRR14722005	Sphingomonadaceae	1141070760	rRNA detected
SRR14722005	Trebouxiophyceae	1141070760	rRNA detected
SRR14722005	Tremellomycetes	1141070760	rRNA detected
SRR12240178	Acetobacteraceae	1141955117	rRNA detected
SRR12240178	Acidobacteriaceae	1141955117	rRNA detected
SRR12240178	Beijerinckiaceae	1141955117	rRNA detected
SRR12240178	Sphingomonadaceae	1141955117	rRNA detected
SRR12240178	Trebouxiophyceae	1141955117	rRNA detected
SRR12240178	Cystobasidiomycetes	1141955117	rRNA detected
SRR14722015	Acetobacteraceae	1157540028	rRNA detected
SRR14722015	Acidobacteriaceae	1157540028	rRNA detected
SRR14722015	Beijerinckiaceae	1157540028	rRNA detected
SRR14722015	Sphingomonadaceae	1157540028	rRNA detected
SRR14722015	Trebouxiophyceae	1157540028	rRNA detected
SRR14722015	Tremellomycetes	1157540028	rRNA detected
SRR14722036	Acetobacteraceae	1159539872	rRNA detected
SRR14722036	Acidobacteriaceae	1159539872	rRNA detected
SRR14722036	Beijerinckiaceae	1159539872	rRNA detected
SRR14722036	Sphingomonadaceae	1159539872	rRNA detected
SRR14722036	Trebouxiophyceae	1159539872	rRNA detected
SRR14721983	Acetobacteraceae	1179233292	rRNA detected
SRR14721983	Acidobacteriaceae	1179233292	rRNA detected
SRR14721983	Beijerinckiaceae	1179233292	rRNA detected
SRR14721983	Sphingomonadaceae	1179233292	rRNA detected
SRR14721983	Trebouxiophyceae	1179233292	rRNA detected
SRR14721982	Acetobacteraceae	1195195804	rRNA detected
SRR14721982	Acidobacteriaceae	1195195804	rRNA detected
SRR14721982	Beijerinckiaceae	1195195804	rRNA detected
SRR14721982	Sphingomonadaceae	1195195804	rRNA detected
SRR14721982	Trebouxiophyceae	1195195804	rRNA detected
SRR14721982	Tremellomycetes	1195195804	rRNA detected
SRR14721978	Acetobacteraceae	1229069030	rRNA detected
SRR14721978	Acidobacteriaceae	1229069030	rRNA detected
SRR14721978	Beijerinckiaceae	1229069030	rRNA detected
SRR14721978	Sphingomonadaceae	1229069030	rRNA detected
SRR14721978	Trebouxiophyceae	1229069030	rRNA detected
SRR14721978	Tremellomycetes	1229069030	rRNA detected
SRR14721999	Acetobacteraceae	1230744828	rRNA detected
SRR14721999	Beijerinckiaceae	1230744828	rRNA detected
SRR14721999	Sphingomonadaceae	1230744828	rRNA detected
SRR14721999	Trebouxiophyceae	1230744828	rRNA detected
SRR14721970	Acetobacteraceae	1231440938	rRNA detected
SRR14721970	Acidobacteriaceae	1231440938	rRNA detected
SRR14721970	Beijerinckiaceae	1231440938	rRNA detected
SRR14721970	Sphingomonadaceae	1231440938	rRNA detected
SRR14721970	Trebouxiophyceae	1231440938	rRNA detected
SRR14721970	Tremellomycetes	1231440938	rRNA detected
SRR14721935	Acetobacteraceae	1234573282	rRNA detected
SRR14721935	Acidobacteriaceae	1234573282	rRNA detected
SRR14721935	Beijerinckiaceae	1234573282	rRNA detected
SRR14721935	Sphingomonadaceae	1234573282	rRNA detected
SRR14721935	Trebouxiophyceae	1234573282	rRNA detected
SRR14721935	Tremellomycetes	1234573282	rRNA detected
SRR14721986	Acetobacteraceae	1259731694	rRNA detected
SRR14721986	Beijerinckiaceae	1259731694	rRNA detected
SRR14721986	Sphingomonadaceae	1259731694	rRNA detected
SRR14721986	Trebouxiophyceae	1259731694	rRNA detected
SRR14721986	Cystobasidiomycetes	1259731694	rRNA detected
SRR14721986	Tremellomycetes	1259731694	rRNA detected
SRR14721985	Sphingomonadaceae	1273065296	rRNA detected
SRR14721985	Trebouxiophyceae	1273065296	rRNA detected
SRR14721985	Cystobasidiomycetes	1273065296	rRNA detected
SRR14721985	Tremellomycetes	1273065296	rRNA detected
SRR14721941	Beijerinckiaceae	1286751030	rRNA detected
SRR14721941	Sphingomonadaceae	1286751030	rRNA detected
SRR14721941	Trebouxiophyceae	1286751030	rRNA detected
SRR14721941	Cystobasidiomycetes	1286751030	rRNA detected
SRR14721980	Beijerinckiaceae	1289181526	rRNA detected
SRR14721980	Sphingomonadaceae	1289181526	rRNA detected
SRR14721980	Trebouxiophyceae	1289181526	rRNA detected
SRR14721979	Acetobacteraceae	1295686606	rRNA detected
SRR14721979	Acidobacteriaceae	1295686606	rRNA detected
SRR14721979	Beijerinckiaceae	1295686606	rRNA detected
SRR14721979	Sphingomonadaceae	1295686606	rRNA detected
SRR14721979	Trebouxiophyceae	1295686606	rRNA detected
SRR14721979	Tremellomycetes	1295686606	rRNA detected
SRR14722302	Acetobacteraceae	1307381556	rRNA detected
SRR14722302	Acidobacteriaceae	1307381556	rRNA detected
SRR14722302	Beijerinckiaceae	1307381556	rRNA detected
SRR14722302	Sphingomonadaceae	1307381556	rRNA detected
SRR14722302	Trebouxiophyceae	1307381556	rRNA detected
SRR14721959	Acetobacteraceae	1316976096	rRNA detected
SRR14721959	Acidobacteriaceae	1316976096	rRNA detected
SRR14721959	Beijerinckiaceae	1316976096	rRNA detected
SRR14721959	Sphingomonadaceae	1316976096	rRNA detected
SRR14721959	Trebouxiophyceae	1316976096	rRNA detected
SRR14721959	Tremellomycetes	1316976096	rRNA detected
SRR14722174	Acetobacteraceae	1324337648	rRNA detected
SRR14722174	Sphingomonadaceae	1324337648	rRNA detected
SRR14722174	Trebouxiophyceae	1324337648	rRNA detected
SRR14722174	Tremellomycetes	1324337648	rRNA detected
SRR12240174	Acidobacteriaceae	1329976068	rRNA detected
SRR12240174	Beijerinckiaceae	1329976068	rRNA detected
SRR12240174	Trebouxiophyceae	1329976068	rRNA detected
SRR14722019	Acetobacteraceae	1331060772	rRNA detected
SRR14722019	Acidobacteriaceae	1331060772	rRNA detected
SRR14722019	Beijerinckiaceae	1331060772	rRNA detected
SRR14722019	Sphingomonadaceae	1331060772	rRNA detected
SRR14722019	Trebouxiophyceae	1331060772	rRNA detected
SRR14722129	Sphingomonadaceae	1332706672	rRNA detected
SRR14722129	Trebouxiophyceae	1332706672	rRNA detected
SRR14722129	Cystobasidiomycetes	1332706672	rRNA detected
SRR14722129	Tremellomycetes	1332706672	rRNA detected
SRR14721932	Acetobacteraceae	1337832518	rRNA detected
SRR14721932	Acidobacteriaceae	1337832518	rRNA detected
SRR14721932	Beijerinckiaceae	1337832518	rRNA detected
SRR14721932	Sphingomonadaceae	1337832518	rRNA detected
SRR14721932	Trebouxiophyceae	1337832518	rRNA detected
SRR14721932	Tremellomycetes	1337832518	rRNA detected
SRR14722066	Acetobacteraceae	1350674766	rRNA detected
SRR14722066	Trebouxiophyceae	1350674766	rRNA detected
SRR14722066	Tremellomycetes	1350674766	rRNA detected
SRR14721923	Acetobacteraceae	1351992392	rRNA detected
SRR14721923	Acidobacteriaceae	1351992392	rRNA detected
SRR14721923	Beijerinckiaceae	1351992392	rRNA detected
SRR14721923	Sphingomonadaceae	1351992392	rRNA detected
SRR14721923	Trebouxiophyceae	1351992392	rRNA detected
SRR14721948	Acetobacteraceae	1358620084	rRNA detected
SRR14721948	Beijerinckiaceae	1358620084	rRNA detected
SRR14721948	Sphingomonadaceae	1358620084	rRNA detected
SRR14721948	Trebouxiophyceae	1358620084	rRNA detected
SRR14722288	Acetobacteraceae	1372978674	rRNA detected
SRR14722288	Beijerinckiaceae	1372978674	rRNA detected
SRR14722288	Sphingomonadaceae	1372978674	rRNA detected
SRR14722288	Trebouxiophyceae	1372978674	rRNA detected
SRR14722026	Trebouxiophyceae	1376535630	rRNA detected
SRR14722026	Cystobasidiomycetes	1376535630	rRNA detected
SRR14722026	Tremellomycetes	1376535630	rRNA detected
SRR14722023	Acetobacteraceae	1390022346	rRNA detected
SRR14722023	Acidobacteriaceae	1390022346	rRNA detected
SRR14722023	Beijerinckiaceae	1390022346	rRNA detected
SRR14722023	Trebouxiophyceae	1390022346	rRNA detected
SRR14722023	Cystobasidiomycetes	1390022346	rRNA detected
SRR14722023	Tremellomycetes	1390022346	rRNA detected
SRR14721946	Acetobacteraceae	1392508410	rRNA detected
SRR14721946	Acidobacteriaceae	1392508410	rRNA detected
SRR14721946	Beijerinckiaceae	1392508410	rRNA detected
SRR14721946	Sphingomonadaceae	1392508410	rRNA detected
SRR14721946	Trebouxiophyceae	1392508410	rRNA detected
SRR14721946	Tremellomycetes	1392508410	rRNA detected
SRR14722061	Acetobacteraceae	1392783230	rRNA detected
SRR14722061	Acidobacteriaceae	1392783230	rRNA detected
SRR14722061	Beijerinckiaceae	1392783230	rRNA detected
SRR14722061	Sphingomonadaceae	1392783230	rRNA detected
SRR14722061	Trebouxiophyceae	1392783230	rRNA detected
SRR14722061	Cystobasidiomycetes	1392783230	rRNA detected
SRR14722061	Tremellomycetes	1392783230	rRNA detected
SRR14721943	Acetobacteraceae	1393932642	rRNA detected
SRR14721943	Acidobacteriaceae	1393932642	rRNA detected
SRR14721943	Beijerinckiaceae	1393932642	rRNA detected
SRR14721943	Sphingomonadaceae	1393932642	rRNA detected
SRR14721943	Trebouxiophyceae	1393932642	rRNA detected
SRR14722289	Acetobacteraceae	1404831218	rRNA detected
SRR14722289	Acidobacteriaceae	1404831218	rRNA detected
SRR14722289	Beijerinckiaceae	1404831218	rRNA detected
SRR14722289	Sphingomonadaceae	1404831218	rRNA detected
SRR14722289	Trebouxiophyceae	1404831218	rRNA detected
SRR14722289	Cystobasidiomycetes	1404831218	rRNA detected
SRR14722289	Tremellomycetes	1404831218	rRNA detected
SRR14722151	Acetobacteraceae	1407435666	rRNA detected
SRR14722151	Acidobacteriaceae	1407435666	rRNA detected
SRR14722151	Sphingomonadaceae	1407435666	rRNA detected
SRR14722151	Trebouxiophyceae	1407435666	rRNA detected
SRR14722151	Tremellomycetes	1407435666	rRNA detected
SRR13685140	Acetobacteraceae	1409896362	rRNA detected
SRR13685140	Acidobacteriaceae	1409896362	rRNA detected
SRR13685140	Beijerinckiaceae	1409896362	rRNA detected
SRR13685140	Sphingomonadaceae	1409896362	rRNA detected
SRR13685140	Trebouxiophyceae	1409896362	rRNA detected
SRR13685140	Tremellomycetes	1409896362	rRNA detected
SRR14722009	Acetobacteraceae	1419216082	rRNA detected
SRR14722009	Acidobacteriaceae	1419216082	rRNA detected
SRR14722009	Beijerinckiaceae	1419216082	rRNA detected
SRR14722009	Sphingomonadaceae	1419216082	rRNA detected
SRR14722009	Trebouxiophyceae	1419216082	rRNA detected
SRR14721962	Beijerinckiaceae	1438330870	rRNA detected
SRR14721962	Sphingomonadaceae	1438330870	rRNA detected
SRR14721962	Tremellomycetes	1438330870	rRNA detected
SRR14722330	Acetobacteraceae	1445485854	rRNA detected
SRR14722330	Beijerinckiaceae	1445485854	rRNA detected
SRR14722330	Sphingomonadaceae	1445485854	rRNA detected
SRR14721955	Acidobacteriaceae	1448166708	rRNA detected
SRR14721955	Beijerinckiaceae	1448166708	rRNA detected
SRR14721955	Sphingomonadaceae	1448166708	rRNA detected
SRR14721955	Trebouxiophyceae	1448166708	rRNA detected
SRR14721955	Tremellomycetes	1448166708	rRNA detected
SRR14722290	Beijerinckiaceae	1473725270	rRNA detected
SRR14722290	Sphingomonadaceae	1473725270	rRNA detected
SRR14722290	Trebouxiophyceae	1473725270	rRNA detected
SRR14722017	Acetobacteraceae	1480952130	rRNA detected
SRR14722017	Acidobacteriaceae	1480952130	rRNA detected
SRR14722017	Beijerinckiaceae	1480952130	rRNA detected
SRR14722017	Sphingomonadaceae	1480952130	rRNA detected
SRR14722017	Trebouxiophyceae	1480952130	rRNA detected
SRR14722108	Acetobacteraceae	1490065584	rRNA detected
SRR14722108	Acidobacteriaceae	1490065584	rRNA detected
SRR14722108	Sphingomonadaceae	1490065584	rRNA detected
SRR14722108	Trebouxiophyceae	1490065584	rRNA detected
SRR14722108	Cystobasidiomycetes	1490065584	rRNA detected
SRR14722108	Tremellomycetes	1490065584	rRNA detected
SRR14721944	Sphingomonadaceae	1492914048	rRNA detected
SRR14721944	Trebouxiophyceae	1492914048	rRNA detected
SRR14721944	Tremellomycetes	1492914048	rRNA detected
SRR12240184	Acetobacteraceae	1500967204	rRNA detected
SRR12240184	Trebouxiophyceae	1500967204	rRNA detected
SRR14722294	Acidobacteriaceae	1512306978	rRNA detected
SRR14722294	Beijerinckiaceae	1512306978	rRNA detected
SRR14722294	Sphingomonadaceae	1512306978	rRNA detected
SRR14722294	Trebouxiophyceae	1512306978	rRNA detected
SRR14722294	Cystobasidiomycetes	1512306978	rRNA detected
SRR14722294	Tremellomycetes	1512306978	rRNA detected
SRR14722275	Acidobacteriaceae	1516342604	rRNA detected
SRR14722275	Beijerinckiaceae	1516342604	rRNA detected
SRR14722275	Sphingomonadaceae	1516342604	rRNA detected
SRR14722275	Trebouxiophyceae	1516342604	rRNA detected
SRR14722275	Tremellomycetes	1516342604	rRNA detected
SRR14721996	Sphingomonadaceae	1522805404	rRNA detected
SRR14721996	Trebouxiophyceae	1522805404	rRNA detected
SRR14721996	Tremellomycetes	1522805404	rRNA detected
SRR14722014	Acetobacteraceae	1532844488	rRNA detected
SRR14722014	Acidobacteriaceae	1532844488	rRNA detected
SRR14722014	Beijerinckiaceae	1532844488	rRNA detected
SRR14722014	Sphingomonadaceae	1532844488	rRNA detected
SRR14722014	Trebouxiophyceae	1532844488	rRNA detected
SRR14722013	Acetobacteraceae	1537520354	rRNA detected
SRR14722013	Acidobacteriaceae	1537520354	rRNA detected
SRR14722013	Sphingomonadaceae	1537520354	rRNA detected
SRR14722013	Trebouxiophyceae	1537520354	rRNA detected
SRR14722056	Acetobacteraceae	1539342924	rRNA detected
SRR14722056	Acidobacteriaceae	1539342924	rRNA detected
SRR14722056	Trebouxiophyceae	1539342924	rRNA detected
SRR14722067	Acetobacteraceae	1539836090	rRNA detected
SRR14722067	Beijerinckiaceae	1539836090	rRNA detected
SRR14722067	Tremellomycetes	1539836090	rRNA detected
SRR14722082	Beijerinckiaceae	1555905208	rRNA detected
SRR14722082	Sphingomonadaceae	1555905208	rRNA detected
SRR14722082	Trebouxiophyceae	1555905208	rRNA detected
SRR14721931	Acetobacteraceae	1559618298	rRNA detected
SRR14721931	Acidobacteriaceae	1559618298	rRNA detected
SRR14721931	Beijerinckiaceae	1559618298	rRNA detected
SRR14721931	Sphingomonadaceae	1559618298	rRNA detected
SRR14721931	Trebouxiophyceae	1559618298	rRNA detected
SRR14722059	Sphingomonadaceae	1561101118	rRNA detected
SRR14722059	Trebouxiophyceae	1561101118	rRNA detected
SRR14722059	Cystobasidiomycetes	1561101118	rRNA detected
SRR14722059	Tremellomycetes	1561101118	rRNA detected
SRR14722323	Acetobacteraceae	1568205064	rRNA detected
SRR14722323	Acidobacteriaceae	1568205064	rRNA detected
SRR14722323	Beijerinckiaceae	1568205064	rRNA detected
SRR14722323	Sphingomonadaceae	1568205064	rRNA detected
SRR14722323	Trebouxiophyceae	1568205064	rRNA detected
SRR14722323	Tremellomycetes	1568205064	rRNA detected
SRR14721942	Acetobacteraceae	1576656232	rRNA detected
SRR14721942	Acidobacteriaceae	1576656232	rRNA detected
SRR14721942	Beijerinckiaceae	1576656232	rRNA detected
SRR14721942	Sphingomonadaceae	1576656232	rRNA detected
SRR14721942	Trebouxiophyceae	1576656232	rRNA detected
SRR14721942	Tremellomycetes	1576656232	rRNA detected
SRR14722109	Acetobacteraceae	1579021496	rRNA detected
SRR14722109	Acidobacteriaceae	1579021496	rRNA detected
SRR14722109	Beijerinckiaceae	1579021496	rRNA detected
SRR14722109	Sphingomonadaceae	1579021496	rRNA detected
SRR14722109	Trebouxiophyceae	1579021496	rRNA detected
SRR14722109	Tremellomycetes	1579021496	rRNA detected
SRR14721926	Acetobacteraceae	1588561676	rRNA detected
SRR14721926	Acidobacteriaceae	1588561676	rRNA detected
SRR14721926	Beijerinckiaceae	1588561676	rRNA detected
SRR14721926	Sphingomonadaceae	1588561676	rRNA detected
SRR14721926	Trebouxiophyceae	1588561676	rRNA detected
SRR14722007	Acidobacteriaceae	1593583936	rRNA detected
SRR14722007	Sphingomonadaceae	1593583936	rRNA detected
SRR14722007	Trebouxiophyceae	1593583936	rRNA detected
SRR14722007	Tremellomycetes	1593583936	rRNA detected
SRR14722024	Acetobacteraceae	1603596142	rRNA detected
SRR14722024	Acidobacteriaceae	1603596142	rRNA detected
SRR14722024	Beijerinckiaceae	1603596142	rRNA detected
SRR14722024	Sphingomonadaceae	1603596142	rRNA detected
SRR14722024	Trebouxiophyceae	1603596142	rRNA detected
SRR14722024	Tremellomycetes	1603596142	rRNA detected
SRR14722280	Acetobacteraceae	1604343592	rRNA detected
SRR14722280	Acidobacteriaceae	1604343592	rRNA detected
SRR14722280	Beijerinckiaceae	1604343592	rRNA detected
SRR14722280	Sphingomonadaceae	1604343592	rRNA detected
SRR14722280	Trebouxiophyceae	1604343592	rRNA detected
SRR14721927	Acetobacteraceae	1605062352	rRNA detected
SRR14721927	Acidobacteriaceae	1605062352	rRNA detected
SRR14721927	Beijerinckiaceae	1605062352	rRNA detected
SRR14721927	Sphingomonadaceae	1605062352	rRNA detected
SRR14721927	Trebouxiophyceae	1605062352	rRNA detected
SRR14722101	Beijerinckiaceae	1608475254	rRNA detected
SRR14722101	Sphingomonadaceae	1608475254	rRNA detected
SRR14722101	Trebouxiophyceae	1608475254	rRNA detected
SRR14722101	Tremellomycetes	1608475254	rRNA detected
SRR14722087	Acetobacteraceae	1608577934	rRNA detected
SRR14722087	Acidobacteriaceae	1608577934	rRNA detected
SRR14722087	Beijerinckiaceae	1608577934	rRNA detected
SRR14722087	Sphingomonadaceae	1608577934	rRNA detected
SRR14722087	Trebouxiophyceae	1608577934	rRNA detected
SRR14722087	Tremellomycetes	1608577934	rRNA detected
SRR14722046	Beijerinckiaceae	1608581256	rRNA detected
SRR14722046	Sphingomonadaceae	1608581256	rRNA detected
SRR14722046	Trebouxiophyceae	1608581256	rRNA detected
SRR14722304	Acetobacteraceae	1610200580	rRNA detected
SRR14722304	Acidobacteriaceae	1610200580	rRNA detected
SRR14722304	Beijerinckiaceae	1610200580	rRNA detected
SRR14722304	Sphingomonadaceae	1610200580	rRNA detected
SRR14722304	Trebouxiophyceae	1610200580	rRNA detected
SRR14721964	Acetobacteraceae	1611903860	rRNA detected
SRR14721964	Acidobacteriaceae	1611903860	rRNA detected
SRR14721964	Sphingomonadaceae	1611903860	rRNA detected
SRR14721964	Trebouxiophyceae	1611903860	rRNA detected
SRR14721965	Acetobacteraceae	1614020880	rRNA detected
SRR14721965	Acidobacteriaceae	1614020880	rRNA detected
SRR14721965	Beijerinckiaceae	1614020880	rRNA detected
SRR14721965	Sphingomonadaceae	1614020880	rRNA detected
SRR14721965	Trebouxiophyceae	1614020880	rRNA detected
SRR14721933	Acetobacteraceae	1623848866	rRNA detected
SRR14721933	Acidobacteriaceae	1623848866	rRNA detected
SRR14721933	Beijerinckiaceae	1623848866	rRNA detected
SRR14721933	Sphingomonadaceae	1623848866	rRNA detected
SRR14721933	Trebouxiophyceae	1623848866	rRNA detected
SRR14721933	Tremellomycetes	1623848866	rRNA detected
SRR14722309	Sphingomonadaceae	1625514094	rRNA detected
SRR14722309	Trebouxiophyceae	1625514094	rRNA detected
SRR14721925	Acetobacteraceae	1626183024	rRNA detected
SRR14721925	Acidobacteriaceae	1626183024	rRNA detected
SRR14721925	Trebouxiophyceae	1626183024	rRNA detected
SRR14721949	Acetobacteraceae	1630314384	rRNA detected
SRR14721949	Beijerinckiaceae	1630314384	rRNA detected
SRR14721949	Sphingomonadaceae	1630314384	rRNA detected
SRR14721949	Trebouxiophyceae	1630314384	rRNA detected
SRR14721949	Cystobasidiomycetes	1630314384	rRNA detected
SRR14722064	Acidobacteriaceae	1632232688	rRNA detected
SRR14722064	Beijerinckiaceae	1632232688	rRNA detected
SRR14722064	Sphingomonadaceae	1632232688	rRNA detected
SRR14722064	Trebouxiophyceae	1632232688	rRNA detected
SRR14721952	Acetobacteraceae	1650217694	rRNA detected
SRR14721952	Beijerinckiaceae	1650217694	rRNA detected
SRR14721952	Sphingomonadaceae	1650217694	rRNA detected
SRR14721952	Trebouxiophyceae	1650217694	rRNA detected
SRR14721945	Beijerinckiaceae	1650596100	rRNA detected
SRR14721945	Trebouxiophyceae	1650596100	rRNA detected
SRR14722279	Acidobacteriaceae	1650799950	rRNA detected
SRR14722279	Sphingomonadaceae	1650799950	rRNA detected
SRR14722279	Trebouxiophyceae	1650799950	rRNA detected
SRR14722279	Tremellomycetes	1650799950	rRNA detected
SRR14722278	Acetobacteraceae	1658886000	rRNA detected
SRR14722278	Acidobacteriaceae	1658886000	rRNA detected
SRR14722278	Beijerinckiaceae	1658886000	rRNA detected
SRR14722278	Sphingomonadaceae	1658886000	rRNA detected
SRR14722278	Trebouxiophyceae	1658886000	rRNA detected
SRR14722278	Tremellomycetes	1658886000	rRNA detected
SRR14721968	Acetobacteraceae	1667041510	rRNA detected
SRR14721968	Acidobacteriaceae	1667041510	rRNA detected
SRR14721968	Beijerinckiaceae	1667041510	rRNA detected
SRR14721968	Sphingomonadaceae	1667041510	rRNA detected
SRR14721968	Trebouxiophyceae	1667041510	rRNA detected
SRR12240181	Acetobacteraceae	1669402964	rRNA detected
SRR12240181	Acidobacteriaceae	1669402964	rRNA detected
SRR12240181	Sphingomonadaceae	1669402964	rRNA detected
SRR12240181	Trebouxiophyceae	1669402964	rRNA detected
SRR12240181	Tremellomycetes	1669402964	rRNA detected
SRR14722310	Acetobacteraceae	1672216582	rRNA detected
SRR14722310	Acidobacteriaceae	1672216582	rRNA detected
SRR14722310	Beijerinckiaceae	1672216582	rRNA detected
SRR14722310	Sphingomonadaceae	1672216582	rRNA detected
SRR14722310	Trebouxiophyceae	1672216582	rRNA detected
SRR14722310	Cystobasidiomycetes	1672216582	rRNA detected
SRR14722310	Tremellomycetes	1672216582	rRNA detected
SRR14721990	Acetobacteraceae	1674040360	rRNA detected
SRR14721990	Acidobacteriaceae	1674040360	rRNA detected
SRR14721990	Beijerinckiaceae	1674040360	rRNA detected
SRR14721990	Sphingomonadaceae	1674040360	rRNA detected
SRR14721990	Trebouxiophyceae	1674040360	rRNA detected
SRR14721950	Acidobacteriaceae	1680403802	rRNA detected
SRR14721950	Beijerinckiaceae	1680403802	rRNA detected
SRR14721950	Sphingomonadaceae	1680403802	rRNA detected
SRR14721950	Trebouxiophyceae	1680403802	rRNA detected
SRR14722175	Acidobacteriaceae	1680805160	rRNA detected
SRR14722175	Sphingomonadaceae	1680805160	rRNA detected
SRR14722175	Trebouxiophyceae	1680805160	rRNA detected
SRR14722175	Tremellomycetes	1680805160	rRNA detected
SRR14722104	Acetobacteraceae	1689883280	rRNA detected
SRR14722104	Beijerinckiaceae	1689883280	rRNA detected
SRR14722104	Sphingomonadaceae	1689883280	rRNA detected
SRR14722104	Trebouxiophyceae	1689883280	rRNA detected
SRR14722104	Cystobasidiomycetes	1689883280	rRNA detected
SRR14722104	Tremellomycetes	1689883280	rRNA detected
SRR14722296	Sphingomonadaceae	1697605722	rRNA detected
SRR14722296	Trebouxiophyceae	1697605722	rRNA detected
SRR12240187	Acidobacteriaceae	1713022087	rRNA detected
SRR12240187	Beijerinckiaceae	1713022087	rRNA detected
SRR12240187	Sphingomonadaceae	1713022087	rRNA detected
SRR12240187	Trebouxiophyceae	1713022087	rRNA detected
SRR12240187	Cystobasidiomycetes	1713022087	rRNA detected
SRR14721953	Acetobacteraceae	1713412100	rRNA detected
SRR14721953	Acidobacteriaceae	1713412100	rRNA detected
SRR14721953	Beijerinckiaceae	1713412100	rRNA detected
SRR14721953	Sphingomonadaceae	1713412100	rRNA detected
SRR14721953	Trebouxiophyceae	1713412100	rRNA detected
SRR14722068	Sphingomonadaceae	1718570864	rRNA detected
SRR14722068	Trebouxiophyceae	1718570864	rRNA detected
SRR14722068	Tremellomycetes	1718570864	rRNA detected
SRR14721922	Acetobacteraceae	1722459416	rRNA detected
SRR14721922	Acidobacteriaceae	1722459416	rRNA detected
SRR14721922	Beijerinckiaceae	1722459416	rRNA detected
SRR14721922	Sphingomonadaceae	1722459416	rRNA detected
SRR14721922	Trebouxiophyceae	1722459416	rRNA detected
SRR14721922	Tremellomycetes	1722459416	rRNA detected
SRR14722140	Acidobacteriaceae	1728674878	rRNA detected
SRR14722140	Sphingomonadaceae	1728674878	rRNA detected
SRR14722140	Trebouxiophyceae	1728674878	rRNA detected
SRR14722140	Tremellomycetes	1728674878	rRNA detected
SRR14721974	Acetobacteraceae	1756628904	rRNA detected
SRR14721974	Acidobacteriaceae	1756628904	rRNA detected
SRR14721974	Sphingomonadaceae	1756628904	rRNA detected
SRR14721974	Trebouxiophyceae	1756628904	rRNA detected
SRR14721974	Tremellomycetes	1756628904	rRNA detected
SRR14722081	Acetobacteraceae	1759614476	rRNA detected
SRR14722081	Trebouxiophyceae	1759614476	rRNA detected
SRR14722081	Tremellomycetes	1759614476	rRNA detected
SRR14722037	Acetobacteraceae	1763670034	rRNA detected
SRR14722037	Acidobacteriaceae	1763670034	rRNA detected
SRR14722037	Beijerinckiaceae	1763670034	rRNA detected
SRR14722037	Sphingomonadaceae	1763670034	rRNA detected
SRR14722037	Trebouxiophyceae	1763670034	rRNA detected
SRR14722037	Tremellomycetes	1763670034	rRNA detected
SRR12240179	Beijerinckiaceae	1772170559	rRNA detected
SRR12240179	Trebouxiophyceae	1772170559	rRNA detected
SRR12240179	Tremellomycetes	1772170559	rRNA detected
SRR14722291	Sphingomonadaceae	1772277034	rRNA detected
SRR14722291	Trebouxiophyceae	1772277034	rRNA detected
SRR14722291	Cystobasidiomycetes	1772277034	rRNA detected
SRR14722291	Tremellomycetes	1772277034	rRNA detected
SRR14722050	Beijerinckiaceae	1782468326	rRNA detected
SRR14722050	Sphingomonadaceae	1782468326	rRNA detected
SRR14722050	Trebouxiophyceae	1782468326	rRNA detected
SRR14722050	Cystobasidiomycetes	1782468326	rRNA detected
SRR14722050	Tremellomycetes	1782468326	rRNA detected
SRR14721937	Acetobacteraceae	1786893834	rRNA detected
SRR14721937	Acidobacteriaceae	1786893834	rRNA detected
SRR14721937	Sphingomonadaceae	1786893834	rRNA detected
SRR14721937	Trebouxiophyceae	1786893834	rRNA detected
SRR14721937	Tremellomycetes	1786893834	rRNA detected
SRR14722329	Acetobacteraceae	1792631532	rRNA detected
SRR14722329	Acidobacteriaceae	1792631532	rRNA detected
SRR14722329	Sphingomonadaceae	1792631532	rRNA detected
SRR14722329	Trebouxiophyceae	1792631532	rRNA detected
SRR14722329	Tremellomycetes	1792631532	rRNA detected
SRR12240188	Acetobacteraceae	1795584881	rRNA detected
SRR12240188	Acidobacteriaceae	1795584881	rRNA detected
SRR12240188	Beijerinckiaceae	1795584881	rRNA detected
SRR12240188	Sphingomonadaceae	1795584881	rRNA detected
SRR12240188	Trebouxiophyceae	1795584881	rRNA detected
SRR14722298	Acetobacteraceae	1804158872	rRNA detected
SRR14722298	Sphingomonadaceae	1804158872	rRNA detected
SRR14722298	Trebouxiophyceae	1804158872	rRNA detected
SRR14722298	Tremellomycetes	1804158872	rRNA detected
SRR14722043	Sphingomonadaceae	1807451880	rRNA detected
SRR14722043	Trebouxiophyceae	1807451880	rRNA detected
SRR14722313	Acetobacteraceae	1821332102	rRNA detected
SRR14722313	Acidobacteriaceae	1821332102	rRNA detected
SRR14722313	Beijerinckiaceae	1821332102	rRNA detected
SRR14722313	Sphingomonadaceae	1821332102	rRNA detected
SRR14722313	Trebouxiophyceae	1821332102	rRNA detected
SRR14722106	Sphingomonadaceae	1825538056	rRNA detected
SRR14722106	Trebouxiophyceae	1825538056	rRNA detected
SRR14722106	Tremellomycetes	1825538056	rRNA detected
SRR14722105	Beijerinckiaceae	1827127180	rRNA detected
SRR14722105	Sphingomonadaceae	1827127180	rRNA detected
SRR14722105	Trebouxiophyceae	1827127180	rRNA detected
SRR14722105	Tremellomycetes	1827127180	rRNA detected
SRR14722103	Beijerinckiaceae	1828089050	rRNA detected
SRR14722103	Sphingomonadaceae	1828089050	rRNA detected
SRR14722103	Trebouxiophyceae	1828089050	rRNA detected
SRR14722103	Cystobasidiomycetes	1828089050	rRNA detected
SRR14722103	Tremellomycetes	1828089050	rRNA detected
SRR14722301	Acetobacteraceae	1832608178	rRNA detected
SRR14722301	Sphingomonadaceae	1832608178	rRNA detected
SRR14722301	Trebouxiophyceae	1832608178	rRNA detected
SRR14722292	Sphingomonadaceae	1835472346	rRNA detected
SRR14722292	Trebouxiophyceae	1835472346	rRNA detected
SRR14722292	Tremellomycetes	1835472346	rRNA detected
SRR14722058	Beijerinckiaceae	1850829952	rRNA detected
SRR14722058	Sphingomonadaceae	1850829952	rRNA detected
SRR14722058	Trebouxiophyceae	1850829952	rRNA detected
SRR14722136	Acetobacteraceae	1878951588	rRNA detected
SRR14722136	Acidobacteriaceae	1878951588	rRNA detected
SRR14722136	Sphingomonadaceae	1878951588	rRNA detected
SRR14722136	Trebouxiophyceae	1878951588	rRNA detected
SRR12240177	Acetobacteraceae	1887998081	rRNA detected
SRR12240177	Acidobacteriaceae	1887998081	rRNA detected
SRR12240177	Trebouxiophyceae	1887998081	rRNA detected
SRR14722325	Acetobacteraceae	1889563868	rRNA detected
SRR14722325	Acidobacteriaceae	1889563868	rRNA detected
SRR14722325	Beijerinckiaceae	1889563868	rRNA detected
SRR14722325	Sphingomonadaceae	1889563868	rRNA detected
SRR14722325	Trebouxiophyceae	1889563868	rRNA detected
SRR14722326	Acetobacteraceae	1898066678	rRNA detected
SRR14722326	Acidobacteriaceae	1898066678	rRNA detected
SRR14722326	Beijerinckiaceae	1898066678	rRNA detected
SRR14722326	Sphingomonadaceae	1898066678	rRNA detected
SRR14722326	Trebouxiophyceae	1898066678	rRNA detected
SRR14722326	Tremellomycetes	1898066678	rRNA detected
SRR14722077	Acetobacteraceae	1920498332	rRNA detected
SRR14722077	Acidobacteriaceae	1920498332	rRNA detected
SRR14722077	Beijerinckiaceae	1920498332	rRNA detected
SRR14722077	Sphingomonadaceae	1920498332	rRNA detected
SRR14722077	Trebouxiophyceae	1920498332	rRNA detected
SRR14722077	Tremellomycetes	1920498332	rRNA detected
SRR14722063	Acetobacteraceae	1932117782	rRNA detected
SRR14722063	Acidobacteriaceae	1932117782	rRNA detected
SRR14722063	Beijerinckiaceae	1932117782	rRNA detected
SRR14722063	Sphingomonadaceae	1932117782	rRNA detected
SRR14722063	Trebouxiophyceae	1932117782	rRNA detected
SRR14722063	Tremellomycetes	1932117782	rRNA detected
SRR14722305	Acetobacteraceae	1941179594	rRNA detected
SRR14722305	Beijerinckiaceae	1941179594	rRNA detected
SRR14722305	Sphingomonadaceae	1941179594	rRNA detected
SRR14722305	Trebouxiophyceae	1941179594	rRNA detected
SRR14722305	Tremellomycetes	1941179594	rRNA detected
SRR14721957	Acetobacteraceae	1959059806	rRNA detected
SRR14721957	Acidobacteriaceae	1959059806	rRNA detected
SRR14721957	Beijerinckiaceae	1959059806	rRNA detected
SRR14721957	Sphingomonadaceae	1959059806	rRNA detected
SRR14721957	Trebouxiophyceae	1959059806	rRNA detected
SRR14722307	Acetobacteraceae	1961472484	rRNA detected
SRR14722307	Beijerinckiaceae	1961472484	rRNA detected
SRR14722307	Sphingomonadaceae	1961472484	rRNA detected
SRR14722307	Trebouxiophyceae	1961472484	rRNA detected
SRR14722281	Acidobacteriaceae	1967710294	rRNA detected
SRR14722281	Beijerinckiaceae	1967710294	rRNA detected
SRR14722281	Sphingomonadaceae	1967710294	rRNA detected
SRR14722197	Acetobacteraceae	1968745248	rRNA detected
SRR14722197	Acidobacteriaceae	1968745248	rRNA detected
SRR14722197	Beijerinckiaceae	1968745248	rRNA detected
SRR14722197	Sphingomonadaceae	1968745248	rRNA detected
SRR14722197	Trebouxiophyceae	1968745248	rRNA detected
SRR14722054	Acetobacteraceae	1985291526	rRNA detected
SRR14722054	Acidobacteriaceae	1985291526	rRNA detected
SRR14722054	Beijerinckiaceae	1985291526	rRNA detected
SRR14722054	Sphingomonadaceae	1985291526	rRNA detected
SRR14722054	Trebouxiophyceae	1985291526	rRNA detected
SRR14722293	Beijerinckiaceae	1996136648	rRNA detected
SRR14722293	Sphingomonadaceae	1996136648	rRNA detected
SRR14722293	Trebouxiophyceae	1996136648	rRNA detected
SRR14722293	Tremellomycetes	1996136648	rRNA detected
SRR14721947	Beijerinckiaceae	1998564728	rRNA detected
SRR14721947	Sphingomonadaceae	1998564728	rRNA detected
SRR14721947	Trebouxiophyceae	1998564728	rRNA detected
SRR14721947	Cystobasidiomycetes	1998564728	rRNA detected
SRR14721947	Tremellomycetes	1998564728	rRNA detected
SRR14721954	Acetobacteraceae	2031774158	rRNA detected
SRR14721954	Acidobacteriaceae	2031774158	rRNA detected
SRR14721954	Beijerinckiaceae	2031774158	rRNA detected
SRR14721954	Trebouxiophyceae	2031774158	rRNA detected
SRR14722038	Acetobacteraceae	2082604986	rRNA detected
SRR14722038	Acidobacteriaceae	2082604986	rRNA detected
SRR14722038	Sphingomonadaceae	2082604986	rRNA detected
SRR14722038	Trebouxiophyceae	2082604986	rRNA detected
SRR14722038	Cystobasidiomycetes	2082604986	rRNA detected
SRR14722038	Tremellomycetes	2082604986	rRNA detected
SRR14722041	Sphingomonadaceae	2088996816	rRNA detected
SRR14722041	Trebouxiophyceae	2088996816	rRNA detected
SRR14722041	Tremellomycetes	2088996816	rRNA detected
SRR14722084	Acetobacteraceae	2103064882	rRNA detected
SRR14722084	Trebouxiophyceae	2103064882	rRNA detected
SRR14722277	Acetobacteraceae	2116714376	rRNA detected
SRR14722277	Beijerinckiaceae	2116714376	rRNA detected
SRR14722277	Sphingomonadaceae	2116714376	rRNA detected
SRR14722277	Trebouxiophyceae	2116714376	rRNA detected
SRR14722277	Tremellomycetes	2116714376	rRNA detected
SRR14721966	Beijerinckiaceae	2128997320	rRNA detected
SRR14721966	Sphingomonadaceae	2128997320	rRNA detected
SRR14721966	Trebouxiophyceae	2128997320	rRNA detected
SRR14721966	Tremellomycetes	2128997320	rRNA detected
SRR14722184	Beijerinckiaceae	2134534188	rRNA detected
SRR14722184	Sphingomonadaceae	2134534188	rRNA detected
SRR14722184	Trebouxiophyceae	2134534188	rRNA detected
SRR14722184	Tremellomycetes	2134534188	rRNA detected
SRR14722127	Acetobacteraceae	2196437846	rRNA detected
SRR14722127	Acidobacteriaceae	2196437846	rRNA detected
SRR14722127	Sphingomonadaceae	2196437846	rRNA detected
SRR14722127	Trebouxiophyceae	2196437846	rRNA detected
SRR14722127	Tremellomycetes	2196437846	rRNA detected
SRR14722057	Sphingomonadaceae	2199167926	rRNA detected
SRR14722057	Trebouxiophyceae	2199167926	rRNA detected
SRR14722057	Tremellomycetes	2199167926	rRNA detected
SRR14722319	Acetobacteraceae	2200427266	rRNA detected
SRR14722319	Acidobacteriaceae	2200427266	rRNA detected
SRR14722319	Beijerinckiaceae	2200427266	rRNA detected
SRR14722319	Sphingomonadaceae	2200427266	rRNA detected
SRR14722319	Trebouxiophyceae	2200427266	rRNA detected
SRR14722319	Cystobasidiomycetes	2200427266	rRNA detected
SRR14722272	Acetobacteraceae	2220173838	rRNA detected
SRR14722272	Beijerinckiaceae	2220173838	rRNA detected
SRR14722272	Sphingomonadaceae	2220173838	rRNA detected
SRR14722272	Trebouxiophyceae	2220173838	rRNA detected
SRR14722272	Cystobasidiomycetes	2220173838	rRNA detected
SRR14722272	Tremellomycetes	2220173838	rRNA detected
SRR14722094	Beijerinckiaceae	2229400844	rRNA detected
SRR14722094	Sphingomonadaceae	2229400844	rRNA detected
SRR14722094	Trebouxiophyceae	2229400844	rRNA detected
SRR14722094	Cystobasidiomycetes	2229400844	rRNA detected
SRR14722094	Tremellomycetes	2229400844	rRNA detected
SRR14722300	Beijerinckiaceae	2235551678	rRNA detected
SRR14722300	Sphingomonadaceae	2235551678	rRNA detected
SRR14722300	Trebouxiophyceae	2235551678	rRNA detected
SRR14722300	Tremellomycetes	2235551678	rRNA detected
SRR14722078	Beijerinckiaceae	2237419850	rRNA detected
SRR14722078	Sphingomonadaceae	2237419850	rRNA detected
SRR14722078	Trebouxiophyceae	2237419850	rRNA detected
SRR14722173	Trebouxiophyceae	2278285886	rRNA detected
SRR14722173	Tremellomycetes	2278285886	rRNA detected
SRR14722080	Acetobacteraceae	2282694482	rRNA detected
SRR14722080	Beijerinckiaceae	2282694482	rRNA detected
SRR14722080	Trebouxiophyceae	2282694482	rRNA detected
SRR14722080	Tremellomycetes	2282694482	rRNA detected
SRR14722316	Acetobacteraceae	2324797208	rRNA detected
SRR14722316	Acidobacteriaceae	2324797208	rRNA detected
SRR14722316	Beijerinckiaceae	2324797208	rRNA detected
SRR14722316	Sphingomonadaceae	2324797208	rRNA detected
SRR14722316	Trebouxiophyceae	2324797208	rRNA detected
SRR14722316	Tremellomycetes	2324797208	rRNA detected
SRR14722095	Beijerinckiaceae	2377912666	rRNA detected
SRR14722095	Sphingomonadaceae	2377912666	rRNA detected
SRR14722095	Trebouxiophyceae	2377912666	rRNA detected
SRR14722095	Cystobasidiomycetes	2377912666	rRNA detected
SRR14722039	Acidobacteriaceae	2390043402	rRNA detected
SRR14722039	Sphingomonadaceae	2390043402	rRNA detected
SRR14722039	Trebouxiophyceae	2390043402	rRNA detected
SRR14722098	Sphingomonadaceae	2400755946	rRNA detected
SRR14722098	Trebouxiophyceae	2400755946	rRNA detected
SRR14722098	Tremellomycetes	2400755946	rRNA detected
SRR14722274	Acidobacteriaceae	2402037634	rRNA detected
SRR14722274	Beijerinckiaceae	2402037634	rRNA detected
SRR14722274	Trebouxiophyceae	2402037634	rRNA detected
SRR14722274	Tremellomycetes	2402037634	rRNA detected
SRR14722083	Beijerinckiaceae	2415466366	rRNA detected
SRR14722083	Sphingomonadaceae	2415466366	rRNA detected
SRR14722083	Trebouxiophyceae	2415466366	rRNA detected
SRR14721956	Acetobacteraceae	2428900534	rRNA detected
SRR14721956	Acidobacteriaceae	2428900534	rRNA detected
SRR14721956	Beijerinckiaceae	2428900534	rRNA detected
SRR14721956	Sphingomonadaceae	2428900534	rRNA detected
SRR14721956	Trebouxiophyceae	2428900534	rRNA detected
SRR14721956	Tremellomycetes	2428900534	rRNA detected
SRR14721960	Acetobacteraceae	2429449570	rRNA detected
SRR14721960	Acidobacteriaceae	2429449570	rRNA detected
SRR14721960	Trebouxiophyceae	2429449570	rRNA detected
SRR14722213	Acetobacteraceae	2461390902	rRNA detected
SRR14722213	Acidobacteriaceae	2461390902	rRNA detected
SRR14722213	Sphingomonadaceae	2461390902	rRNA detected
SRR14722213	Trebouxiophyceae	2461390902	rRNA detected
SRR14722168	Sphingomonadaceae	2464742196	rRNA detected
SRR14722168	Trebouxiophyceae	2464742196	rRNA detected
SRR14722168	Cystobasidiomycetes	2464742196	rRNA detected
SRR14722168	Tremellomycetes	2464742196	rRNA detected
SRR14721961	Acetobacteraceae	2500335916	rRNA detected
SRR14721961	Acidobacteriaceae	2500335916	rRNA detected
SRR14721961	Beijerinckiaceae	2500335916	rRNA detected
SRR14721961	Sphingomonadaceae	2500335916	rRNA detected
SRR14721961	Trebouxiophyceae	2500335916	rRNA detected
SRR14722181	Acetobacteraceae	2501883062	rRNA detected
SRR14722181	Acidobacteriaceae	2501883062	rRNA detected
SRR14722181	Beijerinckiaceae	2501883062	rRNA detected
SRR14722181	Sphingomonadaceae	2501883062	rRNA detected
SRR14722181	Trebouxiophyceae	2501883062	rRNA detected
SRR14722049	Beijerinckiaceae	2508462434	rRNA detected
SRR14722049	Trebouxiophyceae	2508462434	rRNA detected
SRR14722049	Cystobasidiomycetes	2508462434	rRNA detected
SRR14722049	Tremellomycetes	2508462434	rRNA detected
SRR14722120	Acetobacteraceae	2522191958	rRNA detected
SRR14722120	Acidobacteriaceae	2522191958	rRNA detected
SRR14722120	Beijerinckiaceae	2522191958	rRNA detected
SRR14722135	Acidobacteriaceae	2549242702	rRNA detected
SRR14722135	Beijerinckiaceae	2549242702	rRNA detected
SRR14722135	Sphingomonadaceae	2549242702	rRNA detected
SRR14722135	Cystobasidiomycetes	2549242702	rRNA detected
SRR14722135	Tremellomycetes	2549242702	rRNA detected
SRR14722157	Acetobacteraceae	2552295016	rRNA detected
SRR14722157	Sphingomonadaceae	2552295016	rRNA detected
SRR14722157	Cystobasidiomycetes	2552295016	rRNA detected
SRR14722157	Tremellomycetes	2552295016	rRNA detected
SRR12240183	Acidobacteriaceae	2592537340	rRNA detected
SRR12240183	Trebouxiophyceae	2592537340	rRNA detected
SRR12240183	Tremellomycetes	2592537340	rRNA detected
SRR14722251	Acetobacteraceae	2592571548	rRNA detected
SRR14722251	Beijerinckiaceae	2592571548	rRNA detected
SRR14722251	Sphingomonadaceae	2592571548	rRNA detected
SRR14722251	Trebouxiophyceae	2592571548	rRNA detected
SRR14722154	Beijerinckiaceae	2645645632	rRNA detected
SRR14722154	Sphingomonadaceae	2645645632	rRNA detected
SRR14722154	Cystobasidiomycetes	2645645632	rRNA detected
SRR14722154	Tremellomycetes	2645645632	rRNA detected
SRR14722144	Acetobacteraceae	2665979896	rRNA detected
SRR14722144	Sphingomonadaceae	2665979896	rRNA detected
SRR14722144	Trebouxiophyceae	2665979896	rRNA detected
SRR14722144	Tremellomycetes	2665979896	rRNA detected
SRR14722171	Acetobacteraceae	2681839426	rRNA detected
SRR14722171	Sphingomonadaceae	2681839426	rRNA detected
SRR14722171	Trebouxiophyceae	2681839426	rRNA detected
SRR14722171	Cystobasidiomycetes	2681839426	rRNA detected
SRR14722171	Tremellomycetes	2681839426	rRNA detected
SRR14722090	Sphingomonadaceae	2705046012	rRNA detected
SRR14722090	Trebouxiophyceae	2705046012	rRNA detected
SRR14722138	Acetobacteraceae	2719689388	rRNA detected
SRR14722138	Acidobacteriaceae	2719689388	rRNA detected
SRR14722138	Sphingomonadaceae	2719689388	rRNA detected
SRR14722138	Trebouxiophyceae	2719689388	rRNA detected
SRR14722156	Sphingomonadaceae	2739296436	rRNA detected
SRR14722156	Trebouxiophyceae	2739296436	rRNA detected
SRR14722124	Sphingomonadaceae	2740461250	rRNA detected
SRR14722124	Trebouxiophyceae	2740461250	rRNA detected
SRR14722124	Tremellomycetes	2740461250	rRNA detected
SRR14722299	Sphingomonadaceae	2773612998	rRNA detected
SRR14722299	Trebouxiophyceae	2773612998	rRNA detected
SRR14722299	Tremellomycetes	2773612998	rRNA detected
SRR14722177	Acidobacteriaceae	2779935066	rRNA detected
SRR14722177	Sphingomonadaceae	2779935066	rRNA detected
SRR14722177	Cystobasidiomycetes	2779935066	rRNA detected
SRR14722177	Tremellomycetes	2779935066	rRNA detected
SRR12240182	Acidobacteriaceae	2790137756	rRNA detected
SRR12240182	Trebouxiophyceae	2790137756	rRNA detected
SRR12240182	Cystobasidiomycetes	2790137756	rRNA detected
SRR12240182	Tremellomycetes	2790137756	rRNA detected
SRR14722062	Acetobacteraceae	2820670940	rRNA detected
SRR14722062	Acidobacteriaceae	2820670940	rRNA detected
SRR14722062	Beijerinckiaceae	2820670940	rRNA detected
SRR14722062	Sphingomonadaceae	2820670940	rRNA detected
SRR14722062	Trebouxiophyceae	2820670940	rRNA detected
SRR14722164	Beijerinckiaceae	2822949228	rRNA detected
SRR14722164	Sphingomonadaceae	2822949228	rRNA detected
SRR14722164	Trebouxiophyceae	2822949228	rRNA detected
SRR14722164	Tremellomycetes	2822949228	rRNA detected
SRR14722088	Sphingomonadaceae	2831025614	rRNA detected
SRR14722088	Trebouxiophyceae	2831025614	rRNA detected
SRR14722088	Tremellomycetes	2831025614	rRNA detected
SRR14722132	Acetobacteraceae	2833612546	rRNA detected
SRR14722132	Trebouxiophyceae	2833612546	rRNA detected
SRR14722132	Tremellomycetes	2833612546	rRNA detected
SRR14722170	Sphingomonadaceae	2876458192	rRNA detected
SRR14722170	Trebouxiophyceae	2876458192	rRNA detected
SRR14722170	Cystobasidiomycetes	2876458192	rRNA detected
SRR14722170	Tremellomycetes	2876458192	rRNA detected
SRR13126859	Acetobacteraceae	2876909202	rRNA detected
SRR13126859	Beijerinckiaceae	2876909202	rRNA detected
SRR13126859	Sphingomonadaceae	2876909202	rRNA detected
SRR13126859	Trebouxiophyceae	2876909202	rRNA detected
SRR14722167	Beijerinckiaceae	2926657538	rRNA detected
SRR14722167	Sphingomonadaceae	2926657538	rRNA detected
SRR14722163	Acetobacteraceae	2968349846	rRNA detected
SRR14722163	Sphingomonadaceae	2968349846	rRNA detected
SRR14722163	Trebouxiophyceae	2968349846	rRNA detected
SRR14722163	Tremellomycetes	2968349846	rRNA detected
SRR14722143	Acidobacteriaceae	3066559944	rRNA detected
SRR14722143	Beijerinckiaceae	3066559944	rRNA detected
SRR14722143	Trebouxiophyceae	3066559944	rRNA detected
SRR14722143	Tremellomycetes	3066559944	rRNA detected
SRR14722119	Beijerinckiaceae	3094033790	rRNA detected
SRR14722119	Sphingomonadaceae	3094033790	rRNA detected
SRR14722119	Trebouxiophyceae	3094033790	rRNA detected
SRR14722119	Cystobasidiomycetes	3094033790	rRNA detected
SRR14722119	Tremellomycetes	3094033790	rRNA detected
SRR14722166	Sphingomonadaceae	3127245938	rRNA detected
SRR14722166	Tremellomycetes	3127245938	rRNA detected
SRR12240185	Trebouxiophyceae	3154402494	rRNA detected
SRR14722219	Acetobacteraceae	3196541952	rRNA detected
SRR14722219	Beijerinckiaceae	3196541952	rRNA detected
SRR14722219	Sphingomonadaceae	3196541952	rRNA detected
SRR14722219	Trebouxiophyceae	3196541952	rRNA detected
SRR14722139	Acetobacteraceae	3225231348	rRNA detected
SRR14722139	Acidobacteriaceae	3225231348	rRNA detected
SRR14722139	Beijerinckiaceae	3225231348	rRNA detected
SRR14722139	Sphingomonadaceae	3225231348	rRNA detected
SRR14722139	Trebouxiophyceae	3225231348	rRNA detected
SRR14722139	Tremellomycetes	3225231348	rRNA detected
SRR14722161	Acidobacteriaceae	3248286632	rRNA detected
SRR14722161	Trebouxiophyceae	3248286632	rRNA detected
SRR14722158	Acidobacteriaceae	3276275992	rRNA detected
SRR14722158	Sphingomonadaceae	3276275992	rRNA detected
SRR14722158	Trebouxiophyceae	3276275992	rRNA detected
SRR14722158	Cystobasidiomycetes	3276275992	rRNA detected
SRR14722158	Tremellomycetes	3276275992	rRNA detected
SRR14722141	Acetobacteraceae	3306673198	rRNA detected
SRR14722141	Acidobacteriaceae	3306673198	rRNA detected
SRR14722141	Beijerinckiaceae	3306673198	rRNA detected
SRR14722141	Sphingomonadaceae	3306673198	rRNA detected
SRR14722141	Trebouxiophyceae	3306673198	rRNA detected
T1868	Sphingomonadaceae	3312900600	rRNA detected
T1868	Cystobasidiomycetes	3312900600	rRNA detected
SRR14722145	Acetobacteraceae	3367211212	rRNA detected
SRR14722145	Acidobacteriaceae	3367211212	rRNA detected
SRR14722145	Trebouxiophyceae	3367211212	rRNA detected
SRR14722159	Acidobacteriaceae	3374233920	rRNA detected
SRR14722159	Trebouxiophyceae	3374233920	rRNA detected
SRR14722159	Cystobasidiomycetes	3374233920	rRNA detected
SRR14722159	Tremellomycetes	3374233920	rRNA detected
SRR14722169	Acetobacteraceae	3391945314	rRNA detected
SRR14722169	Sphingomonadaceae	3391945314	rRNA detected
SRR14722169	Trebouxiophyceae	3391945314	rRNA detected
SRR14722169	Tremellomycetes	3391945314	rRNA detected
SRR14722230	Acidobacteriaceae	3408952142	rRNA detected
SRR14722230	Trebouxiophyceae	3408952142	rRNA detected
SRR14722086	Acidobacteriaceae	3412670668	rRNA detected
SRR14722086	Beijerinckiaceae	3412670668	rRNA detected
SRR14722086	Sphingomonadaceae	3412670668	rRNA detected
SRR14722086	Trebouxiophyceae	3412670668	rRNA detected
SRR14722086	Tremellomycetes	3412670668	rRNA detected
SRR14722232	Sphingomonadaceae	3456403590	rRNA detected
SRR14722232	Trebouxiophyceae	3456403590	rRNA detected
SRR14722232	Tremellomycetes	3456403590	rRNA detected
SRR14722115	Acidobacteriaceae	3464996698	rRNA detected
SRR14722115	Sphingomonadaceae	3464996698	rRNA detected
SRR14722115	Cystobasidiomycetes	3464996698	rRNA detected
SRR14722115	Tremellomycetes	3464996698	rRNA detected
SRR14722233	Beijerinckiaceae	3503086146	rRNA detected
SRR14722233	Sphingomonadaceae	3503086146	rRNA detected
SRR14722233	Trebouxiophyceae	3503086146	rRNA detected
SRR14722233	Tremellomycetes	3503086146	rRNA detected
SRR14722210	Acetobacteraceae	3531005442	rRNA detected
SRR14722210	Acidobacteriaceae	3531005442	rRNA detected
SRR14722210	Sphingomonadaceae	3531005442	rRNA detected
SRR14722210	Trebouxiophyceae	3531005442	rRNA detected
SRR14722210	Cystobasidiomycetes	3531005442	rRNA detected
SRR14722210	Tremellomycetes	3531005442	rRNA detected
SRR14722221	Sphingomonadaceae	3561442512	rRNA detected
SRR14722221	Trebouxiophyceae	3561442512	rRNA detected
SRR14722221	Tremellomycetes	3561442512	rRNA detected
SRR14722165	Sphingomonadaceae	3570968498	rRNA detected
SRR14722165	Trebouxiophyceae	3570968498	rRNA detected
SRR14722165	Tremellomycetes	3570968498	rRNA detected
SRR12240180	Acidobacteriaceae	3598375506	rRNA detected
SRR12240180	Beijerinckiaceae	3598375506	rRNA detected
SRR12240180	Sphingomonadaceae	3598375506	rRNA detected
SRR12240180	Trebouxiophyceae	3598375506	rRNA detected
SRR12240180	Tremellomycetes	3598375506	rRNA detected
SRR14722150	Sphingomonadaceae	3628523054	rRNA detected
SRR14722150	Trebouxiophyceae	3628523054	rRNA detected
SRR14722150	Cystobasidiomycetes	3628523054	rRNA detected
SRR14722150	Tremellomycetes	3628523054	rRNA detected
SRR14722117	Acetobacteraceae	3718520866	rRNA detected
SRR14722117	Beijerinckiaceae	3718520866	rRNA detected
SRR14722117	Sphingomonadaceae	3718520866	rRNA detected
SRR14722117	Trebouxiophyceae	3718520866	rRNA detected
SRR14722117	Tremellomycetes	3718520866	rRNA detected
SRR14722133	Acetobacteraceae	3761583348	rRNA detected
SRR14722133	Acidobacteriaceae	3761583348	rRNA detected
SRR14722133	Trebouxiophyceae	3761583348	rRNA detected
SRR14722147	Acetobacteraceae	4099305418	rRNA detected
SRR14722147	Acidobacteriaceae	4099305418	rRNA detected
SRR14722147	Beijerinckiaceae	4099305418	rRNA detected
SRR14722147	Sphingomonadaceae	4099305418	rRNA detected
SRR14722147	Trebouxiophyceae	4099305418	rRNA detected
SRR14722147	Cystobasidiomycetes	4099305418	rRNA detected
SRR14722147	Tremellomycetes	4099305418	rRNA detected
SRR14722112	Acetobacteraceae	4131638444	rRNA detected
SRR14722112	Beijerinckiaceae	4131638444	rRNA detected
SRR14722112	Sphingomonadaceae	4131638444	rRNA detected
SRR14722112	Trebouxiophyceae	4131638444	rRNA detected
SRR14722112	Tremellomycetes	4131638444	rRNA detected
SRR14722123	Beijerinckiaceae	4166324654	rRNA detected
SRR14722123	Sphingomonadaceae	4166324654	rRNA detected
SRR14722123	Trebouxiophyceae	4166324654	rRNA detected
SRR14722231	Sphingomonadaceae	4201317394	rRNA detected
SRR14722231	Trebouxiophyceae	4201317394	rRNA detected
SRR14722231	Cystobasidiomycetes	4201317394	rRNA detected
SRR14722231	Tremellomycetes	4201317394	rRNA detected
SRR14721929	Acetobacteraceae	4463683518	rRNA detected
SRR14721929	Beijerinckiaceae	4463683518	rRNA detected
SRR14721929	Sphingomonadaceae	4463683518	rRNA detected
SRR14721929	Trebouxiophyceae	4463683518	rRNA detected
SRR14721929	Cystobasidiomycetes	4463683518	rRNA detected
SRR14721929	Tremellomycetes	4463683518	rRNA detected
VT22	Beijerinckiaceae	4681562626	rRNA detected
VT22	Sphingomonadaceae	4681562626	rRNA detected
VT22	Trebouxiophyceae	4681562626	rRNA detected
VT22	Tremellomycetes	4681562626	rRNA detected
SRR14722176	Acetobacteraceae	4742255264	rRNA detected
SRR14722176	Acidobacteriaceae	4742255264	rRNA detected
SRR14722176	Beijerinckiaceae	4742255264	rRNA detected
SRR14722176	Trebouxiophyceae	4742255264	rRNA detected
SRR14722176	Tremellomycetes	4742255264	rRNA detected
SRR14722308	Acetobacteraceae	4793372086	rRNA detected
SRR14722308	Beijerinckiaceae	4793372086	rRNA detected
SRR14722308	Sphingomonadaceae	4793372086	rRNA detected
SRR14722308	Trebouxiophyceae	4793372086	rRNA detected
T1867	Tremellomycetes	4840140300	rRNA detected
SRR14722121	Acetobacteraceae	5024869582	rRNA detected
SRR14722121	Beijerinckiaceae	5024869582	rRNA detected
SRR14722121	Sphingomonadaceae	5024869582	rRNA detected
SRR14722121	Trebouxiophyceae	5024869582	rRNA detected
SRR14722121	Tremellomycetes	5024869582	rRNA detected
VT34	Trebouxiophyceae	5154969068	rRNA detected
SRR14722116	Cystobasidiomycetes	5176420732	rRNA detected
VT16	Sphingomonadaceae	5215367256	rRNA detected
VT16	Trebouxiophyceae	5215367256	rRNA detected
VT16	Cystobasidiomycetes	5215367256	rRNA detected
VT16	Tremellomycetes	5215367256	rRNA detected
SRR14722128	Trebouxiophyceae	5671217532	rRNA detected
SRR14722128	Tremellomycetes	5671217532	rRNA detected
SRR14722125	Beijerinckiaceae	5674845760	rRNA detected
SRR14722125	Sphingomonadaceae	5674845760	rRNA detected
SRR14722125	Cystobasidiomycetes	5674845760	rRNA detected
SRR14722125	Tremellomycetes	5674845760	rRNA detected
VT1	Sphingomonadaceae	5900310202	rRNA detected
VT1	Cystobasidiomycetes	5900310202	rRNA detected
VT1	Tremellomycetes	5900310202	rRNA detected
VT15	Sphingomonadaceae	6033792692	rRNA detected
VT15	Tremellomycetes	6033792692	rRNA detected
VT12	Beijerinckiaceae	6037720806	rRNA detected
VT12	Sphingomonadaceae	6037720806	rRNA detected
VT12	Cystobasidiomycetes	6037720806	rRNA detected
SRR14722113	Acetobacteraceae	6700040026	rRNA detected
SRR14722113	Sphingomonadaceae	6700040026	rRNA detected
SRR14722113	Trebouxiophyceae	6700040026	rRNA detected
SRR14722113	Tremellomycetes	6700040026	rRNA detected
VT31	Acetobacteraceae	6757064572	rRNA detected
VT31	Sphingomonadaceae	6757064572	rRNA detected
VT31	Tremellomycetes	6757064572	rRNA detected
VT33	Acetobacteraceae	7017044292	rRNA detected
VT33	Acidobacteriaceae	7017044292	rRNA detected
VT33	Beijerinckiaceae	7017044292	rRNA detected
VT33	Sphingomonadaceae	7017044292	rRNA detected
VT33	Trebouxiophyceae	7017044292	rRNA detected
VT33	Cystobasidiomycetes	7017044292	rRNA detected
VT33	Tremellomycetes	7017044292	rRNA detected
SRR2387885	Beijerinckiaceae	7034650998	rRNA detected
SRR2387885	Sphingomonadaceae	7034650998	rRNA detected
SRR14722130	Sphingomonadaceae	7112828122	rRNA detected
SRR14722130	Trebouxiophyceae	7112828122	rRNA detected
SRR14722130	Cystobasidiomycetes	7112828122	rRNA detected
SRR14722130	Tremellomycetes	7112828122	rRNA detected
SRR14722188	Sphingomonadaceae	7175223436	rRNA detected
SRR14722188	Cystobasidiomycetes	7175223436	rRNA detected
SRR14722188	Tremellomycetes	7175223436	rRNA detected
VT26	Sphingomonadaceae	7411632358	rRNA detected
VT26	Trebouxiophyceae	7411632358	rRNA detected
VT26	Cystobasidiomycetes	7411632358	rRNA detected
VT26	Tremellomycetes	7411632358	rRNA detected
VT38	Acidobacteriaceae	7584511956	rRNA detected
VT38	Beijerinckiaceae	7584511956	rRNA detected
VT2	Sphingomonadaceae	8660831802	rRNA detected
VT2	Cystobasidiomycetes	8660831802	rRNA detected
VT2	Tremellomycetes	8660831802	rRNA detected
SRR13125762	Acetobacteraceae	9146430147	rRNA detected
SRR13125762	Cystobasidiomycetes	9146430147	rRNA detected
VT19	Acidobacteriaceae	9363519664	rRNA detected
VT19	Beijerinckiaceae	9363519664	rRNA detected
VT19	Sphingomonadaceae	9363519664	rRNA detected
VT19	Cystobasidiomycetes	9363519664	rRNA detected
VT19	Tremellomycetes	9363519664	rRNA detected
SRR5808932	Beijerinckiaceae	9873816669	rRNA detected
SRR5808932	Sphingomonadaceae	9873816669	rRNA detected
SRR5808932	Cystobasidiomycetes	9873816669	rRNA detected
SRR5808932	Tremellomycetes	9873816669	rRNA detected
X14	Acidobacteriaceae	10204075500	rRNA detected
X14	Cystobasidiomycetes	10204075500	rRNA detected
X14	Tremellomycetes	10204075500	rRNA detected
X16	Trebouxiophyceae	10450703250	rRNA detected
X16	Cystobasidiomycetes	10450703250	rRNA detected
X16	Tremellomycetes	10450703250	rRNA detected
SRR5808930	Beijerinckiaceae	10528646549	rRNA detected
SRR5808930	Sphingomonadaceae	10528646549	rRNA detected
SRR5808930	Cystobasidiomycetes	10528646549	rRNA detected
SRR5808930	Tremellomycetes	10528646549	rRNA detected
ERR4179389	Trebouxiophyceae	10693128900	rRNA detected
ERR4179389	Cystobasidiomycetes	10693128900	rRNA detected
ERR4179389	Tremellomycetes	10693128900	rRNA detected
X8	Acidobacteriaceae	10779976500	rRNA detected
X8	Sphingomonadaceae	10779976500	rRNA detected
X8	Cystobasidiomycetes	10779976500	rRNA detected
X11	Cystobasidiomycetes	11221466500	rRNA detected
X11	Tremellomycetes	11221466500	rRNA detected
SRR1531569	Acetobacteraceae	11418853650	rRNA detected
SRR1531569	Acidobacteriaceae	11418853650	rRNA detected
SRR1531569	Beijerinckiaceae	11418853650	rRNA detected
SRR1531569	Sphingomonadaceae	11418853650	rRNA detected
SRR1531569	Trebouxiophyceae	11418853650	rRNA detected
SRR1531569	Tremellomycetes	11418853650	rRNA detected
X15	Sphingomonadaceae	11546747000	rRNA detected
X15	Trebouxiophyceae	11546747000	rRNA detected
X15	Cystobasidiomycetes	11546747000	rRNA detected
X15	Tremellomycetes	11546747000	rRNA detected
TS1974	Sphingomonadaceae	11716287600	rRNA detected
TS1974	Cystobasidiomycetes	11716287600	rRNA detected
TS1974	Tremellomycetes	11716287600	rRNA detected
SRR7232211	Acidobacteriaceae	11915952768	rRNA detected
SRR7232211	Beijerinckiaceae	11915952768	rRNA detected
X10	Acetobacteraceae	12114619750	rRNA detected
X10	Acidobacteriaceae	12114619750	rRNA detected
X10	Beijerinckiaceae	12114619750	rRNA detected
X10	Sphingomonadaceae	12114619750	rRNA detected
X10	Cystobasidiomycetes	12114619750	rRNA detected
X10	Tremellomycetes	12114619750	rRNA detected
X3	Cystobasidiomycetes	12381879250	rRNA detected
X3	Tremellomycetes	12381879250	rRNA detected
SRR7232213	Acidobacteriaceae	12478175288	rRNA detected
SRR7232213	Tremellomycetes	12478175288	rRNA detected
X9	Acidobacteriaceae	12497401000	rRNA detected
X9	Beijerinckiaceae	12497401000	rRNA detected
X9	Cystobasidiomycetes	12497401000	rRNA detected
X7	Acetobacteraceae	12531347000	rRNA detected
X7	Cystobasidiomycetes	12531347000	rRNA detected
SRR11456918	Acidobacteriaceae	12580023514	rRNA detected
SRR11456918	Trebouxiophyceae	12580023514	rRNA detected
SRR11456918	Tremellomycetes	12580023514	rRNA detected
SRR11456923	Acetobacteraceae	12708455960	rRNA detected
SRR11456923	Acidobacteriaceae	12708455960	rRNA detected
SRR11456923	Beijerinckiaceae	12708455960	rRNA detected
SRR11456923	Trebouxiophyceae	12708455960	rRNA detected
SRR11456923	Tremellomycetes	12708455960	rRNA detected
SRR11456917	Acetobacteraceae	12749704932	rRNA detected
SRR11456917	Acidobacteriaceae	12749704932	rRNA detected
SRR11456917	Beijerinckiaceae	12749704932	rRNA detected
SRR11456917	Trebouxiophyceae	12749704932	rRNA detected
SRR11456917	Tremellomycetes	12749704932	rRNA detected
X12	Beijerinckiaceae	13243158000	rRNA detected
X12	Cystobasidiomycetes	13243158000	rRNA detected
X12	Tremellomycetes	13243158000	rRNA detected
X4	Acidobacteriaceae	13287338000	rRNA detected
X4	Beijerinckiaceae	13287338000	rRNA detected
X4	Trebouxiophyceae	13287338000	rRNA detected
X4	Tremellomycetes	13287338000	rRNA detected
X13	Acetobacteraceae	13332657500	rRNA detected
X13	Beijerinckiaceae	13332657500	rRNA detected
X13	Trebouxiophyceae	13332657500	rRNA detected
X13	Tremellomycetes	13332657500	rRNA detected
X1	Acidobacteriaceae	14391347750	rRNA detected
X1	Beijerinckiaceae	14391347750	rRNA detected
X1	Sphingomonadaceae	14391347750	rRNA detected
X1	Cystobasidiomycetes	14391347750	rRNA detected
X2	Acetobacteraceae	14488756500	rRNA detected
X2	Beijerinckiaceae	14488756500	rRNA detected
X2	Cystobasidiomycetes	14488756500	rRNA detected
X2	Tremellomycetes	14488756500	rRNA detected
X5	Acetobacteraceae	14934984750	rRNA detected
X5	Beijerinckiaceae	14934984750	rRNA detected
X5	Sphingomonadaceae	14934984750	rRNA detected
X5	Trebouxiophyceae	14934984750	rRNA detected
X5	Cystobasidiomycetes	14934984750	rRNA detected
X5	Tremellomycetes	14934984750	rRNA detected
SRR11456919	Cystobasidiomycetes	15005117036	rRNA detected
SRR11456919	Tremellomycetes	15005117036	rRNA detected
SRR1532736	Acetobacteraceae	15148872300	rRNA detected
SRR1532736	Acidobacteriaceae	15148872300	rRNA detected
SRR1532736	Beijerinckiaceae	15148872300	rRNA detected
SRR1532736	Sphingomonadaceae	15148872300	rRNA detected
SRR1532736	Cystobasidiomycetes	15148872300	rRNA detected
SRR1532736	Tremellomycetes	15148872300	rRNA detected
SRR11456915	Acetobacteraceae	15218326096	rRNA detected
SRR11456915	Acidobacteriaceae	15218326096	rRNA detected
SRR11456915	Cystobasidiomycetes	15218326096	rRNA detected
SRR11456915	Tremellomycetes	15218326096	rRNA detected
SRR1531545	Acetobacteraceae	15367008150	rRNA detected
SRR1531545	Acidobacteriaceae	15367008150	rRNA detected
SRR1531545	Beijerinckiaceae	15367008150	rRNA detected
SRR1531545	Trebouxiophyceae	15367008150	rRNA detected
SRR1531545	Tremellomycetes	15367008150	rRNA detected
T1882	Acetobacteraceae	16086931500	rRNA detected
T1882	Beijerinckiaceae	16086931500	rRNA detected
T1882	Sphingomonadaceae	16086931500	rRNA detected
T1882	Tremellomycetes	16086931500	rRNA detected
SRR13125477	Beijerinckiaceae	16137791400	rRNA detected
SRR13125477	Sphingomonadaceae	16137791400	rRNA detected
SRR13125477	Cystobasidiomycetes	16137791400	rRNA detected
SRR13125477	Tremellomycetes	16137791400	rRNA detected
SRR11456922	Acetobacteraceae	17025986880	rRNA detected
SRR11456922	Acidobacteriaceae	17025986880	rRNA detected
SRR11456922	Trebouxiophyceae	17025986880	rRNA detected
SRR11456922	Cystobasidiomycetes	17025986880	rRNA detected
SRR11456922	Tremellomycetes	17025986880	rRNA detected
SRR1531517	Acetobacteraceae	18235852650	rRNA detected
SRR1531517	Acidobacteriaceae	18235852650	rRNA detected
SRR1531517	Beijerinckiaceae	18235852650	rRNA detected
SRR1531517	Sphingomonadaceae	18235852650	rRNA detected
SRR1531517	Trebouxiophyceae	18235852650	rRNA detected
T1912	Acetobacteraceae	18875462100	rRNA detected
T1912	Beijerinckiaceae	18875462100	rRNA detected
T1912	Sphingomonadaceae	18875462100	rRNA detected
T1914	Sphingomonadaceae	18930750600	rRNA detected
T1914	Cystobasidiomycetes	18930750600	rRNA detected
T1914	Tremellomycetes	18930750600	rRNA detected
GTX0163	Acidobacteriaceae	19017090000	rRNA detected
GTX0163	Cystobasidiomycetes	19017090000	rRNA detected
GTX0163	Tremellomycetes	19017090000	rRNA detected
SRR11456913	Trebouxiophyceae	20745690476	rRNA detected
SRR11456913	Cystobasidiomycetes	20745690476	rRNA detected
SRR11456913	Tremellomycetes	20745690476	rRNA detected
T1881	Acetobacteraceae	21838551300	rRNA detected
T1881	Beijerinckiaceae	21838551300	rRNA detected
T1881	Cystobasidiomycetes	21838551300	rRNA detected
T1881	Tremellomycetes	21838551300	rRNA detected
T1916	Cystobasidiomycetes	22997863800	rRNA detected
T1916	Tremellomycetes	22997863800	rRNA detected
SRR11456921	Acidobacteriaceae	23249913362	rRNA detected
SRR11456921	Trebouxiophyceae	23249913362	rRNA detected
SRR11456921	Cystobasidiomycetes	23249913362	rRNA detected
SRR11456921	Tremellomycetes	23249913362	rRNA detected
T1889	Cystobasidiomycetes	24626097300	rRNA detected
T1889	Tremellomycetes	24626097300	rRNA detected
GTX0158	Acetobacteraceae	24881678400	rRNA detected
GTX0158	Acidobacteriaceae	24881678400	rRNA detected
GTX0158	Sphingomonadaceae	24881678400	rRNA detected
GTX0158	Trebouxiophyceae	24881678400	rRNA detected
GTX0158	Cystobasidiomycetes	24881678400	rRNA detected
GTX0158	Tremellomycetes	24881678400	rRNA detected
T1894	Sphingomonadaceae	25018821000	rRNA detected
T1894	Cystobasidiomycetes	25018821000	rRNA detected
T1894	Tremellomycetes	25018821000	rRNA detected
T1887	Acidobacteriaceae	26592286200	rRNA detected
T1887	Trebouxiophyceae	26592286200	rRNA detected
T1888	Cystobasidiomycetes	27582553500	rRNA detected
T1888	Tremellomycetes	27582553500	rRNA detected
T1904	Tremellomycetes	28165630200	rRNA detected
GTX0161	Acetobacteraceae	32118972600	rRNA detected
GTX0161	Beijerinckiaceae	32118972600	rRNA detected
GTX0161	Sphingomonadaceae	32118972600	rRNA detected
GTX0161	Cystobasidiomycetes	32118972600	rRNA detected
ERR4179390	Cystobasidiomycetes	34830147881	rRNA detected
ERR4179390	Tremellomycetes	34830147881	rRNA detected
SRR11456914	Acidobacteriaceae	35095207098	rRNA detected
SRR11456914	Trebouxiophyceae	35095207098	rRNA detected
SRR11456914	Cystobasidiomycetes	35095207098	rRNA detected
SRR11456914	Tremellomycetes	35095207098	rRNA detected
SRR14722030	Cystobasidiomycetes	248125314	not detected
SRR13126647	Cystobasidiomycetes	447209227	not detected
SRR14722186	Cystobasidiomycetes	548060842	not detected
SRR14722035	Cystobasidiomycetes	553745992	not detected
SRR14722035	Tremellomycetes	553745992	not detected
SRR13125985	Cystobasidiomycetes	576727858	not detected
SRR13125985	Tremellomycetes	576727858	not detected
SRR13126828	Sphingomonadaceae	576977571	not detected
SRR13126828	Cystobasidiomycetes	576977571	not detected
SRR13126828	Tremellomycetes	576977571	not detected
SRR13685162	Cystobasidiomycetes	579616520	not detected
SRR13685154	Cystobasidiomycetes	585379284	not detected
SRR14721973	Trebouxiophyceae	586278942	not detected
SRR14721973	Cystobasidiomycetes	586278942	not detected
SRR13685157	Acidobacteriaceae	595991866	not detected
SRR13685157	Cystobasidiomycetes	595991866	not detected
SRR14721977	Cystobasidiomycetes	610283110	not detected
SRR14721977	Tremellomycetes	610283110	not detected
SRR13685161	Cystobasidiomycetes	628949730	not detected
SRR13685161	Tremellomycetes	628949730	not detected
SRR14721992	Cystobasidiomycetes	632782110	not detected
SRR14721992	Tremellomycetes	632782110	not detected
SRR14721971	Cystobasidiomycetes	658905110	not detected
SRR14722072	Cystobasidiomycetes	702881444	not detected
SRR14722072	Tremellomycetes	702881444	not detected
SRR14722311	Cystobasidiomycetes	710159342	not detected
SRR13685158	Cystobasidiomycetes	722120656	not detected
SRR13685158	Tremellomycetes	722120656	not detected
SRR13685165	Sphingomonadaceae	728229512	not detected
SRR14722075	Cystobasidiomycetes	751529718	not detected
SRR14722099	Cystobasidiomycetes	752849760	not detected
SRR14722099	Tremellomycetes	752849760	not detected
SRR14722028	Cystobasidiomycetes	754572972	not detected
SRR13167197	Acidobacteriaceae	761732733	not detected
SRR13167197	Cystobasidiomycetes	761732733	not detected
SRR13167197	Tremellomycetes	761732733	not detected
SRR14722016	Cystobasidiomycetes	784227560	not detected
SRR13126796	Cystobasidiomycetes	787429291	not detected
SRR13126796	Tremellomycetes	787429291	not detected
SRR13685164	Sphingomonadaceae	798545984	not detected
SRR13685164	Tremellomycetes	798545984	not detected
SRR14722004	Cystobasidiomycetes	815926084	not detected
SRR14722010	Cystobasidiomycetes	834885342	not detected
SRR14722010	Tremellomycetes	834885342	not detected
SRR14721993	Cystobasidiomycetes	857871166	not detected
SRR14722000	Cystobasidiomycetes	863435818	not detected
SRR14721997	Cystobasidiomycetes	870103374	not detected
SRR14721997	Tremellomycetes	870103374	not detected
[truncated: 357 more rows]

## Sheet: 5A
Numeric values behind Fig. 5A.
Genome	Numer of occurrences in the metagenomes	genus	family	order	phylum	Total occurrence of MAGs assigned to this genus	if_selected	compelteness	contamination	strain_heterog	taxonomy	completeness_binary
public_SRR14722130_metawrap_bin.2	52	Lichenihabitans	Beijerinckiaceae	Rhizobiales	Proteobacteria	139	selected	92.82	3.46	50	k__Bacteria;p__Proteobacteria;c__Alphaproteobacteria;o__Rhizobiales	incomplete
private_T1894_metawrap_bin.12	28	LMUY01	Acetobacteraceae	Acetobacterales	Proteobacteria	79	selected	94.13	0.25	0	k__Bacteria;p__Proteobacteria;c__Alphaproteobacteria;o__Rhodospirillales;f__Acetobacteraceae	incomplete
private_T1889_metawrap_bin.7	25	Lichenihabitans	Beijerinckiaceae	Rhizobiales	Proteobacteria	139	selected	69.19	1.1	25	k__Bacteria;p__Proteobacteria;c__Alphaproteobacteria;o__Rhizobiales	incomplete
private_X5_metawrap_bin.1	18	Nostoc	Nostocaceae	Cyanobacteriales	Cyanobacteria	43	selected	99.26	0.22	0	k__Bacteria;p__Cyanobacteria;c__Nostocales;o__Nostocales	complete
public_SRR14722108_metawrap_bin.1	18	CAHJWO01	UBA10450	Chthoniobacterales	Verrucomicrobiota	54	selected	91.55	2.2	25	k__Bacteria;p__Verrucomicrobia;c__Verrucomicrobiae;o__Verrucomicrobiales;f__Verrucomicrobiaceae	incomplete
private_T1894_metawrap_bin.9	15	RH-AL1	Beijerinckiaceae	Rhizobiales	Proteobacteria	59	selected	95.65	1.88	50	k__Bacteria;p__Proteobacteria;c__Alphaproteobacteria;o__Rhizobiales	complete
public_SRR14721964_metawrap_bin.1	15	Lichenihabitans	Beijerinckiaceae	Rhizobiales	Proteobacteria	139	selected	62.96	0	0	k__Bacteria;p__Proteobacteria;c__Alphaproteobacteria;o__Rhizobiales	incomplete
private_T1916_metawrap_bin.6	14	Lichenihabitans	Beijerinckiaceae	Rhizobiales	Proteobacteria	139	selected	95.99	1.3	45.45	k__Bacteria;p__Proteobacteria;c__Alphaproteobacteria;o__Rhizobiales	complete
private_X15_metawrap_bin.2	14	CAHJXG01	Acetobacteraceae	Acetobacterales	Proteobacteria	103	selected	95.27	1.01	50	k__Bacteria;p__Proteobacteria;c__Alphaproteobacteria;o__Rhodospirillales;f__Acetobacteraceae	complete
private_T1888_metawrap_bin.8	13	PMMR1	Caulobacteraceae	Caulobacterales	Proteobacteria	13	not_selected	95.63	2.66	9.09	k__Bacteria;p__Proteobacteria;c__Alphaproteobacteria	complete
private_T1889_metawrap_bin.4	12	CAHJXG01	Acetobacteraceae	Acetobacterales	Proteobacteria	103	selected	85.39	1.41	40	k__Bacteria;p__Proteobacteria;c__Alphaproteobacteria;o__Rhodospirillales;f__Acetobacteraceae	incomplete
private_T1916_metawrap_bin.4	12	Sphingomonas_N	Sphingomonadaceae	Sphingomonadales	Proteobacteria	17	not_selected	96.5	0.22	0	k__Bacteria;p__Proteobacteria;c__Alphaproteobacteria;o__Sphingomonadales	complete
public_SRR14722129_metawrap_bin.1	12	RH-AL1	Beijerinckiaceae	Rhizobiales	Proteobacteria	59	selected	77.38	1.41	28.57	k__Bacteria;p__Proteobacteria;c__Alphaproteobacteria;o__Rhizobiales	incomplete
private_VT1_metawrap_bin.3	11	Acetobacteraceae gen. sp.	Acetobacteraceae	Acetobacterales	Proteobacteria	79	selected	95.86	1.24	66.67	k__Bacteria;p__Proteobacteria;c__Alphaproteobacteria;o__Rhodospirillales;f__Acetobacteraceae	complete
public_SRR14722090_metawrap_bin.2	11	CAHJXG01	Acetobacteraceae	Acetobacterales	Proteobacteria	103	selected	89.95	1.08	0	k__Bacteria;p__Proteobacteria;c__Alphaproteobacteria;o__Rhodospirillales;f__Acetobacteraceae	incomplete
private_VT12_metawrap_bin.1	10	CAIMSN01	Acetobacteraceae	Acetobacterales	Proteobacteria	56	selected	50.08	0	0	k__Bacteria;p__Proteobacteria;c__Alphaproteobacteria;o__Rhodospirillales;f__Acetobacteraceae	incomplete
public_SRR13125477_metawrap_bin.2	10	Acetobacteraceae gen. sp.	Acetobacteraceae	Acetobacterales	Proteobacteria	79	selected	60.04	0.75	0	k__Bacteria;p__Proteobacteria;c__Alphaproteobacteria;o__Rhodospirillales;f__Acetobacteraceae	incomplete
public_SRR14722078_metawrap_bin.1	10	Bog-532	Streptosporangiaceae	Streptosporangiales	Actinobacteriota	17	not_selected	87.88	1.25	33.33	k__Bacteria;p__Actinobacteria;c__Actinobacteria;o__Actinomycetales	incomplete
private_T1867_metawrap_bin.2	9	CAHJXG01	Acetobacteraceae	Acetobacterales	Proteobacteria	103	selected	85.64	3.17	70	k__Bacteria;p__Proteobacteria;c__Alphaproteobacteria;o__Rhodospirillales;f__Acetobacteraceae	incomplete
private_VT1_metawrap_bin.1	9	LMUY01	Acetobacteraceae	Acetobacterales	Proteobacteria	79	selected	96.35	0.75	0	k__Bacteria;p__Proteobacteria;c__Alphaproteobacteria;o__Rhodospirillales;f__Acetobacteraceae	complete
private_VT2_metawrap_bin.1	9	Acetobacteraceae gen. sp.	Acetobacteraceae	Acetobacterales	Proteobacteria	79	selected	81.67	1.49	25	k__Bacteria;p__Proteobacteria;c__Alphaproteobacteria;o__Rhodospirillales;f__Acetobacteraceae	incomplete
public_SRR7232211_metawrap_bin.1	9	CAIMSN01	Acetobacteraceae	Acetobacterales	Proteobacteria	56	selected	97.22	0.75	0	k__Bacteria;p__Proteobacteria;c__Alphaproteobacteria;o__Rhodospirillales;f__Acetobacteraceae	complete
private_X11_metawrap_bin.3	8	Acetobacteraceae gen. sp.	Acetobacteraceae	Acetobacterales	Proteobacteria	79	selected	95.02	1.24	0	k__Bacteria;p__Proteobacteria;c__Alphaproteobacteria;o__Rhodospirillales;f__Acetobacteraceae	complete
public_SRR14722078_metawrap_bin.4	8	DTNP01	Ktedonobacteraceae	Ktedonobacterales	Chloroflexota	22	not_selected	98.18	4.29	0	k__Bacteria;p__Chloroflexi;c__Dehalococcoidetes	complete
public_SRR14722230_metawrap_bin.1	8	Methylobacterium	Beijerinckiaceae	Rhizobiales	Proteobacteria	25	not_selected	66.63	2.19	14.29	k__Bacteria;p__Proteobacteria;c__Alphaproteobacteria;o__Rhizobiales;f__Methylobacteriaceae;g__Methylobacterium	incomplete
private_GTX0158_metawrap_bin.3	7	Cutibacterium	Propionibacteriaceae	Propionibacteriales	Actinobacteriota	7	not_selected	99.28	0.38	0	k__Bacteria;p__Actinobacteria;c__Actinobacteria;o__Actinomycetales;f__Propionibacteriaceae;g__Propionibacterium;s__Propionibacterium_acnes	complete
private_GTX0163_metawrap_bin.14	7	Lichenihabitans	Beijerinckiaceae	Rhizobiales	Proteobacteria	139	selected	75.8	2.14	12.5	k__Bacteria;p__Proteobacteria;c__Alphaproteobacteria;o__Rhizobiales	incomplete
private_T1888_metawrap_bin.3	7	LMUY01	Acetobacteraceae	Acetobacterales	Proteobacteria	79	selected	88.56	2.62	44.44	k__Bacteria;p__Proteobacteria;c__Alphaproteobacteria;o__Rhodospirillales;f__Acetobacteraceae	incomplete
private_T1889_metawrap_bin.5	7	LMUY01	Acetobacteraceae	Acetobacterales	Proteobacteria	79	selected	73.07	0.91	50	k__Bacteria;p__Proteobacteria;c__Alphaproteobacteria;o__Rhodospirillales;f__Acetobacteraceae	incomplete
private_T1904_metawrap_bin.4	7	VCDI01	Acetobacteraceae	Acetobacterales	Proteobacteria	40	selected	94.1	2.17	25	k__Bacteria;p__Proteobacteria;c__Alphaproteobacteria;o__Rhodospirillales;f__Acetobacteraceae	incomplete
private_TS1974_metawrap_bin.12	7	Granulicella_C	Acidobacteriaceae	Acidobacteriales	Acidobacteriota	33	not_selected	98.24	1.52	53.33	k__Bacteria;p__Acidobacteria;c__Acidobacteriia;o__Acidobacteriales;f__Acidobacteriaceae;g__Granulicella	complete
private_X11_metawrap_bin.1	7	Bryocella	Acidobacteriaceae	Acidobacteriales	Acidobacteriota	11	not_selected	91.36	1.72	0	k__Bacteria;p__Acidobacteria;c__Acidobacteriia;o__Acidobacteriales;f__Acidobacteriaceae;g__Granulicella	incomplete
public_ERR4179390_metawrap_bin.16	7	CAHJXG01	Acetobacteraceae	Acetobacterales	Proteobacteria	103	selected	80.05	1.99	33.33	k__Bacteria;p__Proteobacteria;c__Alphaproteobacteria;o__Rhodospirillales;f__Acetobacteraceae	incomplete
public_SRR14722116_metawrap_bin.2	7	CAHJWL01	Acidobacteriaceae	Acidobacteriales	Acidobacteriota	40	selected	73.86	1.71	50	k__Bacteria;p__Acidobacteria;c__Acidobacteriia;o__Acidobacteriales;f__Acidobacteriaceae;g__Granulicella	incomplete
private_T1894_metawrap_bin.11	6	BOG-908	Acetobacteraceae	Acetobacterales	Proteobacteria	35	not_selected	93.58	2.99	42.86	k__Bacteria;p__Proteobacteria;c__Alphaproteobacteria;o__Rhodospirillales;f__Acetobacteraceae	incomplete
public_ERR4179391_metawrap_bin.9	6	CAHJXG01	Acetobacteraceae	Acetobacterales	Proteobacteria	103	selected	82.14	1	0	k__Bacteria;p__Proteobacteria;c__Alphaproteobacteria;o__Rhodospirillales;f__Acetobacteraceae	incomplete
public_SRR11456913_metawrap_bin.13	6	Lichenihabitans	Beijerinckiaceae	Rhizobiales	Proteobacteria	139	selected	92.93	1.8	22.22	k__Bacteria;p__Proteobacteria;c__Alphaproteobacteria;o__Rhizobiales	incomplete
public_SRR14721929_metawrap_bin.1	6	CAHJWO01	UBA10450	Chthoniobacterales	Verrucomicrobiota	54	selected	87	5.35	23.08	k__Bacteria;p__Verrucomicrobia;c__Verrucomicrobiae;o__Verrucomicrobiales;f__Verrucomicrobiaceae	incomplete
public_SRR14721944_metawrap_bin.2	6	VCDI01	Acetobacteraceae	Acetobacterales	Proteobacteria	40	selected	60.32	1.63	0	k__Bacteria;p__Proteobacteria;c__Alphaproteobacteria;o__Rhodospirillales;f__Acetobacteraceae	incomplete
public_SRR14722090_metawrap_bin.6	6	Bryobacteraceae gen. sp.	Bryobacteraceae	Bryobacterales	Acidobacteriota	32	not_selected	96.23	1.74	0	k__Bacteria;p__Acidobacteria;c__Acidobacteriia;o__Acidobacteriales	complete
public_SRR14722098_metawrap_bin.3	6	Bryobacteraceae gen. sp.	Bryobacteraceae	Bryobacterales	Acidobacteriota	32	not_selected	77.87	0	0	k__Bacteria;p__Acidobacteria;c__Acidobacteriia;o__Acidobacteriales	incomplete
public_SRR14722125_metawrap_bin.3	6	Terriglobus	Acidobacteriaceae	Acidobacteriales	Acidobacteriota	45	selected	93.27	1.77	33.33	k__Bacteria;p__Acidobacteria;c__Acidobacteriia;o__Acidobacteriales;f__Acidobacteriaceae;g__Granulicella	incomplete
public_SRR14722156_metawrap_bin.6	6	CAHJWO01	UBA10450	Chthoniobacterales	Verrucomicrobiota	54	selected	72.83	2.03	0	k__Bacteria;p__Verrucomicrobia;c__Verrucomicrobiae;o__Verrucomicrobiales;f__Verrucomicrobiaceae	incomplete
public_SRR14722158_metawrap_bin.1	6	CAIMSN01	Acetobacteraceae	Acetobacterales	Proteobacteria	56	selected	69.77	0.75	0	k__Bacteria;p__Proteobacteria;c__Alphaproteobacteria;o__Rhodospirillales;f__Acetobacteraceae	incomplete
public_SRR14722160_metawrap_bin.3	6	Bog-532	Streptosporangiaceae	Streptosporangiales	Actinobacteriota	17	not_selected	60.06	1.66	50	k__Bacteria;p__Actinobacteria;c__Actinobacteria;o__Actinomycetales	incomplete
public_SRR14722229_metawrap_bin.6	6	Terriglobus	Acidobacteriaceae	Acidobacteriales	Acidobacteriota	45	selected	96.19	1.72	0	k__Bacteria;p__Acidobacteria;c__Acidobacteriia;o__Acidobacteriales;f__Acidobacteriaceae;g__Granulicella	complete
private_T1887_metawrap_bin.8	5	Methylobacterium	Beijerinckiaceae	Rhizobiales	Proteobacteria	25	not_selected	88.11	0	0	k__Bacteria;p__Proteobacteria;c__Alphaproteobacteria;o__Rhizobiales;f__Methylobacteriaceae;g__Methylobacterium	incomplete
private_T1888_metawrap_bin.10	5	LMUY01	Acetobacteraceae	Acetobacterales	Proteobacteria	79	selected	87.29	0.75	50	k__Bacteria;p__Proteobacteria;c__Alphaproteobacteria;o__Rhodospirillales;f__Acetobacteraceae	incomplete
private_VT26_metawrap_bin.1	5	RH-AL1	Beijerinckiaceae	Rhizobiales	Proteobacteria	59	selected	95.89	0.7	20	k__Bacteria;p__Proteobacteria;c__Alphaproteobacteria;o__Rhizobiales	complete
public_SRR11456919_metawrap_bin.7	5	RH-AL1	Beijerinckiaceae	Rhizobiales	Proteobacteria	59	selected	54.98	0.86	25	k__Bacteria;p__Proteobacteria;c__Alphaproteobacteria;o__Rhizobiales;f__Beijerinckiaceae	incomplete
public_SRR12240179_metawrap_bin.2	5	CAHJXG01	Acetobacteraceae	Acetobacterales	Proteobacteria	103	selected	73.91	0.66	50	k__Bacteria;p__Proteobacteria;c__Alphaproteobacteria;o__Rhodospirillales;f__Acetobacteraceae	incomplete
public_SRR14722022_metawrap_bin.1	5	RH-AL1	Beijerinckiaceae	Rhizobiales	Proteobacteria	59	selected	76.4	0.84	25	k__Bacteria;p__Proteobacteria;c__Alphaproteobacteria;o__Rhizobiales	incomplete
public_SRR14722083_metawrap_bin.1	5	EB88	Acidobacteriaceae	Acidobacteriales	Acidobacteriota	59	selected	76.65	0.39	0	k__Bacteria;p__Acidobacteria;c__Acidobacteriia;o__Acidobacteriales;f__Acidobacteriaceae	incomplete
public_SRR14722086_metawrap_bin.8	5	Bryobacteraceae gen. sp.	Bryobacteraceae	Bryobacterales	Acidobacteriota	32	not_selected	59.37	0.43	0	k__Bacteria;p__Acidobacteria;c__Acidobacteriia;o__Acidobacteriales	incomplete
public_SRR14722087_metawrap_bin.1	5	DTNP01	Ktedonobacteraceae	Ktedonobacterales	Chloroflexota	22	not_selected	89.37	4.05	57.14	k__Bacteria;p__Chloroflexi;c__Dehalococcoidetes	incomplete
public_SRR14722088_metawrap_bin.5	5	Terriglobus	Acidobacteriaceae	Acidobacteriales	Acidobacteriota	45	selected	96.52	1.72	0	k__Bacteria;p__Acidobacteria;c__Acidobacteriia;o__Acidobacteriales;f__Acidobacteriaceae;g__Granulicella	complete
public_SRR14722101_metawrap_bin.3	5	CAHJWH01	Caulobacteraceae	Caulobacterales	Proteobacteria	23	not_selected	62.29	0.99	0	k__Bacteria;p__Proteobacteria;c__Alphaproteobacteria	incomplete
public_SRR14722116_metawrap_bin.1	5	VCDI01	Acetobacteraceae	Acetobacterales	Proteobacteria	40	selected	75.28	1.11	37.5	k__Bacteria;p__Proteobacteria;c__Alphaproteobacteria;o__Rhodospirillales;f__Acetobacteraceae	incomplete
public_SRR14722117_metawrap_bin.2	5	CAHJWO01	UBA10450	Chthoniobacterales	Verrucomicrobiota	54	selected	96.49	3.72	50	k__Bacteria;p__Verrucomicrobia;c__Verrucomicrobiae;o__Verrucomicrobiales;f__Verrucomicrobiaceae	complete
public_SRR14722121_metawrap_bin.1	5	EB88	Acidobacteriaceae	Acidobacteriales	Acidobacteriota	59	selected	59.62	0	0	k__Bacteria;p__Acidobacteria;c__Acidobacteriia;o__Acidobacteriales;f__Acidobacteriaceae	incomplete
public_SRR14722143_metawrap_bin.2	5	Acetobacteraceae gen. sp.	Acetobacteraceae	Acetobacterales	Proteobacteria	79	selected	73.93	1.49	0	k__Bacteria;p__Proteobacteria;c__Alphaproteobacteria;o__Rhodospirillales;f__Acetobacteraceae	incomplete
public_SRR14722152_metawrap_bin.1	5	Acetobacteraceae gen. sp.	Acetobacteraceae	Acetobacterales	Proteobacteria	79	selected	87.24	3.57	54.55	k__Bacteria;p__Proteobacteria;c__Alphaproteobacteria;o__Rhodospirillales;f__Acetobacteraceae	incomplete
public_SRR14722165_metawrap_bin.4	5	CAHJWL01	Acidobacteriaceae	Acidobacteriales	Acidobacteriota	40	selected	62.71	2.16	66.67	k__Bacteria;p__Acidobacteria;c__Acidobacteriia;o__Acidobacteriales;f__Acidobacteriaceae;g__Granulicella	incomplete
public_SRR14722165_metawrap_bin.5	5	Tous-C9LFEB	Acidobacteriaceae	Acidobacteriales	Acidobacteriota	37	not_selected	64.09	0.86	0	k__Bacteria;p__Acidobacteria;c__Acidobacteriia;o__Acidobacteriales;f__Acidobacteriaceae;g__Granulicella	incomplete
public_SRR14722169_metawrap_bin.2	5	Methylobacterium	Beijerinckiaceae	Rhizobiales	Proteobacteria	25	not_selected	65.19	2.49	5.56	k__Bacteria;p__Proteobacteria;c__Alphaproteobacteria;o__Rhizobiales;f__Methylobacteriaceae;g__Methylobacterium	incomplete
public_SRR14722219_metawrap_bin.1	5	WQZC01	Jatrophihabitantaceae	Mycobacteriales	Actinobacteriota	5	not_selected	86.81	1.32	0	k__Bacteria;p__Actinobacteria;c__Actinobacteria;o__Actinomycetales	incomplete
public_SRR14722229_metawrap_bin.3	5	CAHJWL01	Acidobacteriaceae	Acidobacteriales	Acidobacteriota	40	selected	57.44	0	0	k__Bacteria;p__Acidobacteria;c__Acidobacteriia;o__Acidobacteriales;f__Acidobacteriaceae;g__Granulicella	incomplete
public_SRR14722293_metawrap_bin.1	5	EB88	Acidobacteriaceae	Acidobacteriales	Acidobacteriota	59	selected	60.32	0.86	100	k__Bacteria;p__Acidobacteria;c__Acidobacteriia;o__Acidobacteriales;f__Acidobacteriaceae	incomplete
public_SRR14722299_metawrap_bin.2	5	BOG-908	Acetobacteraceae	Acetobacterales	Proteobacteria	35	not_selected	87.34	0.51	100	k__Bacteria;p__Proteobacteria;c__Alphaproteobacteria;o__Rhodospirillales;f__Acetobacteraceae	incomplete
public_SRR14722301_metawrap_bin.5	5	RH-AL1	Beijerinckiaceae	Rhizobiales	Proteobacteria	59	selected	61.64	1.2	33.33	k__Bacteria;p__Proteobacteria;c__Alphaproteobacteria;o__Rhizobiales;f__Beijerinckiaceae	incomplete
public_SRR1531545_metawrap_bin.5	5	UBA10450 gen. sp.	UBA10450	Chthoniobacterales	Verrucomicrobiota	12	not_selected	66.37	2.7	0	k__Bacteria;p__Verrucomicrobia;c__Verrucomicrobiae;o__Verrucomicrobiales;f__Verrucomicrobiaceae	incomplete
private_T1868_metawrap_bin.5	4	BOG-908	Acetobacteraceae	Acetobacterales	Proteobacteria	35	not_selected	93.72	1.93	50	k__Bacteria;p__Proteobacteria;c__Alphaproteobacteria;o__Rhodospirillales;f__Acetobacteraceae	incomplete
private_T1894_metawrap_bin.10	4	BOG-908	Acetobacteraceae	Acetobacterales	Proteobacteria	35	not_selected	99.41	0.5	0	k__Bacteria;p__Proteobacteria;c__Alphaproteobacteria;o__Rhodospirillales;f__Acetobacteraceae	complete
private_T1894_metawrap_bin.4	4	VCDI01	Acetobacteraceae	Acetobacterales	Proteobacteria	40	selected	97.88	0.26	0	k__Bacteria;p__Proteobacteria;c__Alphaproteobacteria;o__Rhodospirillales;f__Acetobacteraceae	complete
private_T1916_metawrap_bin.15	4	Acetobacteraceae gen. sp.	Acetobacteraceae	Acetobacterales	Proteobacteria	79	selected	51.21	0	0	k__Bacteria;p__Proteobacteria;c__Alphaproteobacteria;o__Rhodospirillales;f__Acetobacteraceae	incomplete
private_TS1974_metawrap_bin.5	4	CAHJWL01	Acidobacteriaceae	Acidobacteriales	Acidobacteriota	40	selected	97.44	0.86	0	k__Bacteria;p__Acidobacteria;c__Acidobacteriia;o__Acidobacteriales;f__Acidobacteriaceae;g__Granulicella	complete
public_SRR11456913_metawrap_bin.16	4	Sphingomonas	Sphingomonadaceae	Sphingomonadales	Proteobacteria	43	selected	94.17	1.06	50	k__Bacteria;p__Proteobacteria;c__Alphaproteobacteria;o__Sphingomonadales;f__Sphingomonadaceae;g__Sphingomonas	incomplete
public_SRR11456913_metawrap_bin.17	4	Sphingomonas_I	Sphingomonadaceae	Sphingomonadales	Proteobacteria	7	not_selected	60.31	0	0	k__Bacteria;p__Proteobacteria;c__Alphaproteobacteria;o__Sphingomonadales;f__Sphingomonadaceae_2;g__Zymomonas	incomplete
public_SRR11456913_metawrap_bin.5	4	Lichenihabitans	Beijerinckiaceae	Rhizobiales	Proteobacteria	139	selected	81.32	1.88	28.57	k__Bacteria;p__Proteobacteria;c__Alphaproteobacteria;o__Rhizobiales	incomplete
public_SRR11456913_metawrap_bin.7	4	Enterovirga	Beijerinckiaceae	Rhizobiales	Proteobacteria	13	not_selected	86.35	1.59	12.5	k__Bacteria;p__Proteobacteria;c__Alphaproteobacteria;o__Rhizobiales;f__Methylobacteriaceae	incomplete
public_SRR11456914_metawrap_bin.19	4	CADCWK01	UBA6265	Thermomicrobiales	Chloroflexota	4	not_selected	98.43	2.67	50	k__Bacteria;p__Chloroflexi	complete
public_SRR11456921_metawrap_bin.3	4	Nostoc	Nostocaceae	Cyanobacteriales	Cyanobacteria	43	selected	99.78	0.22	0	k__Bacteria;p__Cyanobacteria;c__Nostocales;o__Nostocales	complete
public_SRR12240180_metawrap_bin.1	4	HMF7410	Sphingobacteriaceae	Sphingobacteriales	Bacteroidota	11	not_selected	97.62	0.48	0	k__Bacteria;p__Bacteroidetes;c__Sphingobacteriia;o__Sphingobacteriales;f__Sphingobacteriaceae	complete
public_SRR14721980_metawrap_bin.2	4	CAHJXG01	Acetobacteraceae	Acetobacterales	Proteobacteria	103	selected	87.17	2.24	33.33	k__Bacteria;p__Proteobacteria;c__Alphaproteobacteria;o__Rhodospirillales;f__Acetobacteraceae	incomplete
public_SRR14721985_metawrap_bin.2	4	CAIMSN01	Acetobacteraceae	Acetobacterales	Proteobacteria	56	selected	98.2	0.5	0	k__Bacteria;p__Proteobacteria;c__Alphaproteobacteria;o__Rhodospirillales;f__Acetobacteraceae	complete
public_SRR14722039_metawrap_bin.1	4	Baltobacteraceae gen. sp.	Baltobacteraceae	Baltobacterales	Eremiobacterota	5	not_selected	83.93	1.39	100	k__Bacteria	incomplete
public_SRR14722048_metawrap_bin.1	4	Propionibacteriaceae gen. sp.	Propionibacteriaceae	Propionibacteriales	Actinobacteriota	4	not_selected	82.75	1.68	40	k__Bacteria;p__Actinobacteria;c__Actinobacteria;o__Actinomycetales;f__Propionibacteriaceae	incomplete
public_SRR14722081_metawrap_bin.2	4	Sphingomonas	Sphingomonadaceae	Sphingomonadales	Proteobacteria	43	selected	83.67	1.66	50	k__Bacteria;p__Proteobacteria;c__Alphaproteobacteria;o__Sphingomonadales	incomplete
public_SRR14722082_metawrap_bin.2	4	Acetobacteraceae gen. sp.	Acetobacteraceae	Acetobacterales	Proteobacteria	79	selected	72.31	1.16	0	k__Bacteria;p__Proteobacteria;c__Alphaproteobacteria;o__Rhodospirillales;f__Acetobacteraceae	incomplete
public_SRR14722086_metawrap_bin.1	4	Rhodopila	Acetobacteraceae	Acetobacterales	Proteobacteria	4	not_selected	78.14	2.15	22.22	k__Bacteria;p__Proteobacteria;c__Alphaproteobacteria;o__Rhodospirillales;f__Acetobacteraceae	incomplete
public_SRR14722086_metawrap_bin.6	4	Ktedonobacteraceae gen. sp.	Ktedonobacteraceae	Ktedonobacterales	Chloroflexota	15	not_selected	94.13	3.96	0	k__Bacteria;p__Chloroflexi;c__Dehalococcoidetes	incomplete
public_SRR14722101_metawrap_bin.2	4	DTNP01	Ktedonobacteraceae	Ktedonobacterales	Chloroflexota	22	not_selected	75.99	4.13	16.67	k__Bacteria;p__Chloroflexi;c__Dehalococcoidetes	incomplete
public_SRR14722154_metawrap_bin.2	4	VCDI01	Acetobacteraceae	Acetobacterales	Proteobacteria	40	selected	56.54	0	0	k__Bacteria;p__Proteobacteria;c__Alphaproteobacteria;o__Rhodospirillales;f__Acetobacteraceae	incomplete
public_SRR14722154_metawrap_bin.3	4	EB88	Acidobacteriaceae	Acidobacteriales	Acidobacteriota	59	selected	98.78	0	0	k__Bacteria;p__Acidobacteria;c__Acidobacteriia;o__Acidobacteriales;f__Acidobacteriaceae	complete
public_SRR14722156_metawrap_bin.3	4	Terriglobus	Acidobacteriaceae	Acidobacteriales	Acidobacteriota	45	selected	84	0.86	0	k__Bacteria;p__Acidobacteria;c__Acidobacteriia;o__Acidobacteriales;f__Acidobacteriaceae;g__Granulicella	incomplete
public_SRR14722156_metawrap_bin.5	4	Trebonia	Streptosporangiaceae	Streptosporangiales	Actinobacteriota	4	not_selected	83.46	3.92	26.67	k__Bacteria;p__Actinobacteria;c__Actinobacteria;o__Actinomycetales	incomplete
public_SRR14722170_metawrap_bin.3	4	RH-AL1	Beijerinckiaceae	Rhizobiales	Proteobacteria	59	selected	68.58	3	47.37	k__Bacteria;p__Proteobacteria;c__Alphaproteobacteria;o__Rhizobiales	incomplete
public_SRR14722221_metawrap_bin.2	4	Terriglobus	Acidobacteriaceae	Acidobacteriales	Acidobacteriota	45	selected	79.45	1.09	0	k__Bacteria;p__Acidobacteria;c__Acidobacteriia;o__Acidobacteriales;f__Acidobacteriaceae;g__Granulicella	incomplete
public_SRR14722274_metawrap_bin.2	4	CAHJXG01	Acetobacteraceae	Acetobacterales	Proteobacteria	103	selected	67.07	1.92	14.29	k__Bacteria;p__Proteobacteria;c__Alphaproteobacteria;o__Rhodospirillales;f__Acetobacteraceae	incomplete
public_SRR14722298_metawrap_bin.1	4	Tous-C9LFEB	Acidobacteriaceae	Acidobacteriales	Acidobacteriota	37	not_selected	86.88	1.82	25	k__Bacteria;p__Acidobacteria;c__Acidobacteriia;o__Acidobacteriales;f__Acidobacteriaceae;g__Granulicella	incomplete
public_SRR14722314_metawrap_bin.1	4	Tardiphaga	Xanthobacteraceae	Rhizobiales	Proteobacteria	5	not_selected	58.95	1	0	k__Bacteria;p__Proteobacteria;c__Alphaproteobacteria;o__Rhizobiales;f__Bradyrhizobiaceae	incomplete
private_GTX0163_metawrap_bin.18	3	Lichenihabitans	Beijerinckiaceae	Rhizobiales	Proteobacteria	139	selected	85.22	2.4	41.67	k__Bacteria;p__Proteobacteria;c__Alphaproteobacteria;o__Rhizobiales	incomplete
private_T1868_metawrap_bin.4	3	Capsulimonadaceae gen. sp.	Capsulimonadaceae	Armatimonadales	Armatimonadota	24	not_selected	96.3	0.93	0	k__Bacteria	complete
private_T1888_metawrap_bin.12	3	Caulobacteraceae gen. sp.	Caulobacteraceae	Caulobacterales	Proteobacteria	10	not_selected	96.65	2.06	22.22	k__Bacteria;p__Proteobacteria;c__Alphaproteobacteria	complete
private_T1888_metawrap_bin.14	3	Methylobacterium	Beijerinckiaceae	Rhizobiales	Proteobacteria	25	not_selected	85.42	4.11	22.22	k__Bacteria;p__Proteobacteria;c__Alphaproteobacteria;o__Rhizobiales;f__Methylobacteriaceae;g__Methylobacterium	incomplete
private_T1888_metawrap_bin.15	3	Lichenihabitans	Beijerinckiaceae	Rhizobiales	Proteobacteria	139	selected	73.04	1.31	16.67	k__Bacteria;p__Proteobacteria;c__Alphaproteobacteria;o__Rhizobiales	incomplete
private_T1888_metawrap_bin.18	3	CAHJWL01	Acidobacteriaceae	Acidobacteriales	Acidobacteriota	40	selected	60.21	0.85	100	k__Bacteria;p__Acidobacteria;c__Acidobacteriia;o__Acidobacteriales;f__Acidobacteriaceae;g__Granulicella	incomplete
private_T1889_metawrap_bin.8	3	VCDI01	Acetobacteraceae	Acetobacterales	Proteobacteria	40	selected	58.97	1.72	0	k__Bacteria;p__Proteobacteria;c__Alphaproteobacteria;o__Rhodospirillales;f__Acetobacteraceae	incomplete
private_T1894_metawrap_bin.5	3	CAHJWH01	Caulobacteraceae	Caulobacterales	Proteobacteria	23	not_selected	73.26	4.5	56.52	k__Bacteria;p__Proteobacteria;c__Alphaproteobacteria	incomplete
private_T1914_metawrap_bin.3	3	CAIMSN01	Acetobacteraceae	Acetobacterales	Proteobacteria	56	selected	93.26	6.5	29.41	k__Bacteria;p__Proteobacteria;c__Alphaproteobacteria;o__Rhodospirillales;f__Acetobacteraceae	incomplete
private_VT2_metawrap_bin.3	3	CAHJWL01	Acidobacteriaceae	Acidobacteriales	Acidobacteriota	40	selected	88.46	0.85	0	k__Bacteria;p__Acidobacteria;c__Acidobacteriia;o__Acidobacteriales;f__Acidobacteriaceae;g__Granulicella	incomplete
private_VT2_metawrap_bin.4	3	RH-AL1	Beijerinckiaceae	Rhizobiales	Proteobacteria	59	selected	63.77	1.25	40	k__Bacteria;p__Proteobacteria;c__Alphaproteobacteria;o__Rhizobiales	incomplete
private_X4_metawrap_bin.14	3	Actinoplanes	Micromonosporaceae	Mycobacteriales	Actinobacteriota	3	not_selected	97.95	3.07	11.11	k__Bacteria;p__Actinobacteria;c__Actinobacteria;o__Actinomycetales;f__Micromonosporaceae	complete
private_X9_metawrap_bin.1	3	CAIMSN01	Acetobacteraceae	Acetobacterales	Proteobacteria	56	selected	97.14	0.5	0	k__Bacteria;p__Proteobacteria;c__Alphaproteobacteria;o__Rhodospirillales;f__Acetobacteraceae	complete
public_ERR4179389_metawrap_bin.6	3	Granulicella_C	Acidobacteriaceae	Acidobacteriales	Acidobacteriota	33	not_selected	54.8	0.85	0	k__Bacteria;p__Acidobacteria;c__Acidobacteriia;o__Acidobacteriales;f__Acidobacteriaceae;g__Granulicella	incomplete
public_ERR4179389_metawrap_bin.8	3	Caballeronia	Burkholderiaceae	Burkholderiales	Proteobacteria	3	not_selected	92.97	2.62	35	k__Bacteria;p__Proteobacteria;c__Betaproteobacteria;o__Burkholderiales;f__Burkholderiaceae;g__Burkholderia	incomplete
public_ERR4179390_metawrap_bin.5	3	Enterovirga	Beijerinckiaceae	Rhizobiales	Proteobacteria	13	not_selected	81.31	1.2	37.5	k__Bacteria;p__Proteobacteria;c__Alphaproteobacteria;o__Rhizobiales;f__Methylobacteriaceae	incomplete
public_ERR4179391_metawrap_bin.5	3	CAHJWT01	Sphingomonadaceae	Sphingomonadales	Proteobacteria	10	not_selected	66.31	0.22	100	k__Bacteria;p__Proteobacteria;c__Alphaproteobacteria;o__Sphingomonadales	incomplete
public_SRR11456913_metawrap_bin.21	3	CAHJWO01	UBA10450	Chthoniobacterales	Verrucomicrobiota	54	selected	92.43	1.75	0	k__Bacteria;p__Verrucomicrobia;c__Verrucomicrobiae;o__Verrucomicrobiales;f__Verrucomicrobiaceae	incomplete
public_SRR11456913_metawrap_bin.6	3	CAHJXG01	Acetobacteraceae	Acetobacterales	Proteobacteria	103	selected	90.1	6.97	50	k__Bacteria;p__Proteobacteria;c__Alphaproteobacteria;o__Rhodospirillales;f__Acetobacteraceae	incomplete
public_SRR11456915_metawrap_bin.3	3	Nostoc	Nostocaceae	Cyanobacteriales	Cyanobacteria	43	selected	99.7	0.89	25	k__Bacteria;p__Cyanobacteria;c__Nostocales;o__Nostocales	complete
public_SRR11456918_metawrap_bin.4	3	Sphingomonas	Sphingomonadaceae	Sphingomonadales	Proteobacteria	43	selected	80.52	0	0	k__Bacteria;p__Proteobacteria;c__Alphaproteobacteria;o__Sphingomonadales;f__Sphingomonadaceae;g__Sphingomonas	incomplete
public_SRR11456919_metawrap_bin.4	3	CAHJXF01	Burkholderiaceae	Burkholderiales	Proteobacteria	9	not_selected	79.2	0.85	25	k__Bacteria;p__Proteobacteria;c__Betaproteobacteria;o__Burkholderiales	incomplete
public_SRR12240179_metawrap_bin.3	3	Sphingomonas	Sphingomonadaceae	Sphingomonadales	Proteobacteria	43	selected	86.05	2.24	66.67	k__Bacteria;p__Proteobacteria;c__Alphaproteobacteria;o__Sphingomonadales	incomplete
public_SRR12240188_metawrap_bin.2	3	Jatrophihabitantaceae gen. sp.	Jatrophihabitantaceae	Mycobacteriales	Actinobacteriota	6	not_selected	70.23	0.7	25	k__Bacteria;p__Actinobacteria;c__Actinobacteria;o__Actinomycetales	incomplete
public_SRR13126796_metawrap_bin.1	3	Tous-C9LFEB	Acidobacteriaceae	Acidobacteriales	Acidobacteriota	37	not_selected	91.85	2.59	66.67	k__Bacteria;p__Acidobacteria;c__Acidobacteriia;o__Acidobacteriales;f__Acidobacteriaceae;g__Granulicella	incomplete
public_SRR14721939_metawrap_bin.1	3	Tous-C9LFEB	Acidobacteriaceae	Acidobacteriales	Acidobacteriota	37	not_selected	76.84	1.8	0	k__Bacteria;p__Acidobacteria;c__Acidobacteriia;o__Acidobacteriales;f__Acidobacteriaceae;g__Granulicella	incomplete
public_SRR14721954_metawrap_bin.4	3	Nostoc	Nostocaceae	Cyanobacteriales	Cyanobacteria	43	selected	99.33	0.67	33.33	k__Bacteria;p__Cyanobacteria;c__Nostocales;o__Nostocales	complete
public_SRR14721955_metawrap_bin.2	3	Dictyobacter	Ktedonobacteraceae	Ktedonobacterales	Chloroflexota	7	not_selected	71.81	0	0	k__Bacteria;p__Chloroflexi;c__Dehalococcoidetes	incomplete
public_SRR14721987_metawrap_bin.1	3	CAHJXG01	Acetobacteraceae	Acetobacterales	Proteobacteria	103	selected	70.09	2.28	12.5	k__Bacteria;p__Proteobacteria;c__Alphaproteobacteria;o__Rhodospirillales;f__Acetobacteraceae	incomplete
public_SRR14721999_metawrap_bin.1	3	EB88	Acidobacteriaceae	Acidobacteriales	Acidobacteriota	59	selected	81.7	1.09	0	k__Bacteria;p__Acidobacteria;c__Acidobacteriia;o__Acidobacteriales;f__Acidobacteriaceae	incomplete
public_SRR14722041_metawrap_bin.1	3	LMUY01	Acetobacteraceae	Acetobacterales	Proteobacteria	79	selected	56.86	1.24	0	k__Bacteria;p__Proteobacteria;c__Alphaproteobacteria;o__Rhodospirillales;f__Acetobacteraceae	incomplete
public_SRR14722042_metawrap_bin.3	3	Terriglobus	Acidobacteriaceae	Acidobacteriales	Acidobacteriota	45	selected	89.77	0.86	0	k__Bacteria;p__Acidobacteria;c__Acidobacteriia;o__Acidobacteriales;f__Acidobacteriaceae;g__Granulicella	incomplete
public_SRR14722046_metawrap_bin.2	3	LMUY01	Acetobacteraceae	Acetobacterales	Proteobacteria	79	selected	52.85	0	0	k__Bacteria;p__Proteobacteria;c__Alphaproteobacteria;o__Rhodospirillales;f__Acetobacteraceae	incomplete
public_SRR14722049_metawrap_bin.4	3	CAHJXG01	Acetobacteraceae	Acetobacterales	Proteobacteria	103	selected	72.76	2.02	0	k__Bacteria;p__Proteobacteria;c__Alphaproteobacteria;o__Rhodospirillales;f__Acetobacteraceae	incomplete
public_SRR14722078_metawrap_bin.2	3	Dictyobacter	Ktedonobacteraceae	Ktedonobacterales	Chloroflexota	7	not_selected	73.77	4.49	0	k__Bacteria;p__Chloroflexi;c__Dehalococcoidetes	incomplete
public_SRR14722098_metawrap_bin.4	3	Ktedonobacteraceae gen. sp.	Ktedonobacteraceae	Ktedonobacterales	Chloroflexota	15	not_selected	93.97	3.96	0	k__Bacteria;p__Chloroflexi;c__Dehalococcoidetes	incomplete
public_SRR14722106_metawrap_bin.2	3	Granulicella_C	Acidobacteriaceae	Acidobacteriales	Acidobacteriota	33	not_selected	58.07	0.05	100	k__Bacteria;p__Acidobacteria;c__Acidobacteriia;o__Acidobacteriales;f__Acidobacteriaceae;g__Granulicella	incomplete
public_SRR14722113_metawrap_bin.1	3	Terriglobus	Acidobacteriaceae	Acidobacteriales	Acidobacteriota	45	selected	51.8	0.29	0	k__Bacteria;p__Acidobacteria;c__Acidobacteriia;o__Acidobacteriales;f__Acidobacteriaceae;g__Granulicella	incomplete
public_SRR14722135_metawrap_bin.1	3	CAIMSN01	Acetobacteraceae	Acetobacterales	Proteobacteria	56	selected	93.94	2.01	28.57	k__Bacteria;p__Proteobacteria;c__Alphaproteobacteria;o__Rhodospirillales;f__Acetobacteraceae	incomplete
public_SRR14722149_metawrap_bin.10	3	UBA10450 gen. sp.	UBA10450	Chthoniobacterales	Verrucomicrobiota	12	not_selected	95.14	3.44	14.29	k__Bacteria;p__Verrucomicrobia;c__Verrucomicrobiae;o__Verrucomicrobiales;f__Verrucomicrobiaceae	complete
public_SRR14722154_metawrap_bin.1	3	CAIMSN01	Acetobacteraceae	Acetobacterales	Proteobacteria	56	selected	88.84	2.09	66.67	k__Bacteria;p__Proteobacteria;c__Alphaproteobacteria;o__Rhodospirillales;f__Acetobacteraceae	incomplete
public_SRR14722156_metawrap_bin.4	3	Bryobacteraceae gen. sp.	Bryobacteraceae	Bryobacterales	Acidobacteriota	32	not_selected	94.44	0.17	0	k__Bacteria;p__Acidobacteria;c__Acidobacteriia;o__Acidobacteriales	incomplete
public_SRR14722157_metawrap_bin.1	3	EB88	Acidobacteriaceae	Acidobacteriales	Acidobacteriota	59	selected	95.28	0.17	0	k__Bacteria;p__Acidobacteria;c__Acidobacteriia;o__Acidobacteriales;f__Acidobacteriaceae	complete
public_SRR14722160_metawrap_bin.4	3	BOG-908	Acetobacteraceae	Acetobacterales	Proteobacteria	35	not_selected	60.88	0.23	20	k__Bacteria;p__Proteobacteria;c__Alphaproteobacteria;o__Rhodospirillales;f__Acetobacteraceae	incomplete
public_SRR14722163_metawrap_bin.2	3	Lichenihabitans	Beijerinckiaceae	Rhizobiales	Proteobacteria	139	selected	91.63	2.12	30.77	k__Bacteria;p__Proteobacteria;c__Alphaproteobacteria;o__Rhizobiales	incomplete
public_SRR14722166_metawrap_bin.1	3	LMUY01	Acetobacteraceae	Acetobacterales	Proteobacteria	79	selected	79.73	1.24	0	k__Bacteria;p__Proteobacteria;c__Alphaproteobacteria;o__Rhodospirillales;f__Acetobacteraceae	incomplete
public_SRR14722166_metawrap_bin.2	3	CAHJWH01	Caulobacteraceae	Caulobacterales	Proteobacteria	23	not_selected	68.3	1.95	0	k__Bacteria;p__Proteobacteria;c__Alphaproteobacteria	incomplete
public_SRR14722170_metawrap_bin.1	3	BOG-908	Acetobacteraceae	Acetobacterales	Proteobacteria	35	not_selected	97.58	1.49	33.33	k__Bacteria;p__Proteobacteria;c__Alphaproteobacteria;o__Rhodospirillales;f__Acetobacteraceae	complete
public_SRR14722176_metawrap_bin.1	3	Hassallia	Nostocaceae	Cyanobacteriales	Cyanobacteria	3	not_selected	96.02	0.72	0	k__Bacteria;p__Cyanobacteria;c__Nostocales;o__Nostocales	complete
public_SRR14722176_metawrap_bin.10	3	Aureimonas_A	Rhizobiaceae	Rhizobiales	Proteobacteria	3	not_selected	81.57	0.4	100	k__Bacteria;p__Proteobacteria;c__Alphaproteobacteria;o__Rhizobiales;f__Aurantimonadaceae;g__Aurantimonas	incomplete
public_SRR14722176_metawrap_bin.4	3	Truepera	Trueperaceae	Deinococcales	Deinococcota	5	not_selected	79.1	2.12	0	k__Bacteria;p__Deinococcus-Thermus;c__Deinococci;o__Deinococcales;f__Deinococcaceae	incomplete
public_SRR14722188_metawrap_bin.2	3	KBS-83	Acidobacteriaceae	Acidobacteriales	Acidobacteriota	4	not_selected	95.13	0.86	0	k__Bacteria;p__Acidobacteria;c__Acidobacteriia;o__Acidobacteriales;f__Acidobacteriaceae	complete
public_SRR14722213_metawrap_bin.1	3	CAHJWO01	UBA10450	Chthoniobacterales	Verrucomicrobiota	54	selected	77.12	2.16	0	k__Bacteria;p__Verrucomicrobia;c__Verrucomicrobiae;o__Verrucomicrobiales;f__Verrucomicrobiaceae	incomplete
public_SRR14722229_metawrap_bin.1	3	BOG-908	Acetobacteraceae	Acetobacterales	Proteobacteria	35	not_selected	91.54	1.49	66.67	k__Bacteria;p__Proteobacteria;c__Alphaproteobacteria;o__Rhodospirillales;f__Acetobacteraceae	incomplete
public_SRR14722230_metawrap_bin.3	3	Enterovirga	Beijerinckiaceae	Rhizobiales	Proteobacteria	13	not_selected	65.01	0.31	0	k__Bacteria;p__Proteobacteria;c__Alphaproteobacteria;o__Rhizobiales;f__Methylobacteriaceae	incomplete
public_SRR14722230_metawrap_bin.7	3	CAHJXG01	Acetobacteraceae	Acetobacterales	Proteobacteria	103	selected	60.09	1	0	k__Bacteria;p__Proteobacteria;c__Alphaproteobacteria;o__Rhodospirillales;f__Acetobacteraceae	incomplete
public_SRR14722282_metawrap_bin.1	3	Nostoc	Nostocaceae	Cyanobacteriales	Cyanobacteria	43	selected	88.25	1.7	10	k__Bacteria;p__Cyanobacteria;c__Nostocales;o__Nostocales	incomplete
public_SRR14722299_metawrap_bin.3	3	Nyctobacter	Baltobacteraceae	Baltobacterales	Eremiobacterota	4	not_selected	78.67	0.93	0	k__Bacteria	incomplete
public_SRR14722307_metawrap_bin.1	3	Calothrix	Nostocaceae	Cyanobacteriales	Cyanobacteria	4	not_selected	94.58	0.36	33.33	k__Bacteria;p__Cyanobacteria;c__Nostocales;o__Nostocales	incomplete
public_SRR14722308_metawrap_bin.1	3	SCSIO-52909	Rubrobacteraceae	Rubrobacterales	Actinobacteriota	6	not_selected	73.55	3	55.56	k__Bacteria;p__Actinobacteria;c__Actinobacteria;o__Rubrobacterales;f__Rubrobacteraceae;g__Rubrobacter	incomplete
public_SRR14722309_metawrap_bin.1	3	Ktedonobacteraceae gen. sp.	Ktedonobacteraceae	Ktedonobacterales	Chloroflexota	15	not_selected	63.61	0.17	100	k__Bacteria;p__Chloroflexi;c__Dehalococcoidetes	incomplete
public_SRR14722320_metawrap_bin.3	3	CAHJXF01	Burkholderiaceae	Burkholderiales	Proteobacteria	9	not_selected	81.62	2.37	16.67	k__Bacteria;p__Proteobacteria;c__Betaproteobacteria;o__Burkholderiales	incomplete
public_SRR14722327_metawrap_bin.1	3	SCSIO-52909	Rubrobacteraceae	Rubrobacterales	Actinobacteriota	6	not_selected	87.06	1.32	0	k__Bacteria;p__Actinobacteria;c__Actinobacteria;o__Rubrobacterales;f__Rubrobacteraceae;g__Rubrobacter	incomplete
public_SRR5808930_metawrap_bin.1	3	CAIMSN01	Acetobacteraceae	Acetobacterales	Proteobacteria	56	selected	88.16	1.17	50	k__Bacteria;p__Proteobacteria;c__Alphaproteobacteria;o__Rhodospirillales;f__Acetobacteraceae	incomplete
private_GTX0161_metawrap_bin.1	2	Granulicella_C	Acidobacteriaceae	Acidobacteriales	Acidobacteriota	33	not_selected	88.3	0.22	0	k__Bacteria;p__Acidobacteria;c__Acidobacteriia;o__Acidobacteriales;f__Acidobacteriaceae;g__Granulicella	incomplete
private_GTX0163_metawrap_bin.12	2	Variovorax	Burkholderiaceae	Burkholderiales	Proteobacteria	4	not_selected	90.02	1.47	50	k__Bacteria;p__Proteobacteria;c__Betaproteobacteria;o__Burkholderiales;f__Comamonadaceae;g__Variovorax	incomplete
private_GTX0163_metawrap_bin.17	2	Microbacterium	Microbacteriaceae	Actinomycetales	Actinobacteriota	3	not_selected	89.88	2.63	44.44	k__Bacteria;p__Actinobacteria;c__Actinobacteria;o__Actinomycetales;f__Microbacteriaceae;g__Microbacterium	incomplete
private_GTX0163_metawrap_bin.4	2	Nakamurella	Nakamurellaceae	Mycobacteriales	Actinobacteriota	6	not_selected	54.55	0.86	25	k__Bacteria;p__Actinobacteria;c__Actinobacteria;o__Actinomycetales	incomplete
private_T1887_metawrap_bin.1	2	Quadrisphaera	Quadrisphaeraceae	Actinomycetales	Actinobacteriota	2	not_selected	98.08	0.59	0	k__Bacteria;p__Actinobacteria;c__Actinobacteria;o__Actinomycetales	complete
private_T1887_metawrap_bin.10	2	SCTD01	SCTD01	Mycobacteriales	Actinobacteriota	3	not_selected	93.1	2.97	10	k__Bacteria;p__Actinobacteria;c__Actinobacteria;o__Actinomycetales	incomplete
private_T1887_metawrap_bin.15	2	CAHJXG01	Acetobacteraceae	Acetobacterales	Proteobacteria	103	selected	96.95	2.24	0	k__Bacteria;p__Proteobacteria;c__Alphaproteobacteria;o__Rhodospirillales;f__Acetobacteraceae	complete
private_T1887_metawrap_bin.18	2	Sphingomonas	Sphingomonadaceae	Sphingomonadales	Proteobacteria	43	selected	76.41	2.35	0	k__Bacteria;p__Proteobacteria;c__Alphaproteobacteria;o__Sphingomonadales	incomplete
private_T1887_metawrap_bin.3	2	Sphingomonas	Sphingomonadaceae	Sphingomonadales	Proteobacteria	43	selected	96.53	1.18	50	k__Bacteria;p__Proteobacteria;c__Alphaproteobacteria;o__Sphingomonadales;f__Sphingomonadaceae;g__Sphingomonas	complete
private_T1888_metawrap_bin.19	2	Tous-C9LFEB	Acidobacteriaceae	Acidobacteriales	Acidobacteriota	37	not_selected	83.14	0.86	0	k__Bacteria;p__Acidobacteria;c__Acidobacteriia;o__Acidobacteriales;f__Acidobacteriaceae;g__Granulicella	incomplete
private_T1888_metawrap_bin.9	2	Sphingomonas_N	Sphingomonadaceae	Sphingomonadales	Proteobacteria	17	not_selected	78.64	1.88	71.43	k__Bacteria;p__Proteobacteria;c__Alphaproteobacteria;o__Sphingomonadales	incomplete
private_T1889_metawrap_bin.2	2	CAIMSN01	Acetobacteraceae	Acetobacterales	Proteobacteria	56	selected	97.76	2.49	14.29	k__Bacteria;p__Proteobacteria;c__Alphaproteobacteria;o__Rhodospirillales;f__Acetobacteraceae	complete
private_T1894_metawrap_bin.3	2	Acetobacteraceae gen. sp.	Acetobacteraceae	Acetobacterales	Proteobacteria	79	selected	88.05	2.25	42.86	k__Bacteria;p__Proteobacteria;c__Alphaproteobacteria;o__Rhodospirillales;f__Acetobacteraceae	incomplete
private_T1894_metawrap_bin.8	2	CAIMSN01	Acetobacteraceae	Acetobacterales	Proteobacteria	56	selected	94.07	2.49	37.5	k__Bacteria;p__Proteobacteria;c__Alphaproteobacteria;o__Rhodospirillales;f__Acetobacteraceae	incomplete
private_T1916_metawrap_bin.1	2	Tous-C9LFEB	Acidobacteriaceae	Acidobacteriales	Acidobacteriota	37	not_selected	81.93	0.86	100	k__Bacteria;p__Acidobacteria;c__Acidobacteriia;o__Acidobacteriales;f__Acidobacteriaceae;g__Granulicella	incomplete
private_T1916_metawrap_bin.2	2	CAHJWL01	Acidobacteriaceae	Acidobacteriales	Acidobacteriota	40	selected	99.15	0.85	0	k__Bacteria;p__Acidobacteria;c__Acidobacteriia;o__Acidobacteriales;f__Acidobacteriaceae;g__Granulicella	complete
private_TS1974_metawrap_bin.1	2	Granulicella_C	Acidobacteriaceae	Acidobacteriales	Acidobacteriota	33	not_selected	97.17	0.05	0	k__Bacteria;p__Acidobacteria;c__Acidobacteriia;o__Acidobacteriales;f__Acidobacteriaceae;g__Granulicella	complete
private_TS1974_metawrap_bin.2	2	Capsulimonadaceae gen. sp.	Capsulimonadaceae	Armatimonadales	Armatimonadota	24	not_selected	94.91	0.93	0	k__Bacteria	incomplete
private_TS1974_metawrap_bin.4	2	LMUY01	Acetobacteraceae	Acetobacterales	Proteobacteria	79	selected	94.48	1.91	80	k__Bacteria;p__Proteobacteria;c__Alphaproteobacteria;o__Rhodospirillales;f__Acetobacteraceae	incomplete
private_TS1974_metawrap_bin.6	2	LMUY01	Acetobacteraceae	Acetobacterales	Proteobacteria	79	selected	95.27	0.75	0	k__Bacteria;p__Proteobacteria;c__Alphaproteobacteria;o__Rhodospirillales;f__Acetobacteraceae	complete
private_TS1974_metawrap_bin.7	2	Tous-C9LFEB	Acidobacteriaceae	Acidobacteriales	Acidobacteriota	37	not_selected	91.39	6.09	33.33	k__Bacteria;p__Acidobacteria;c__Acidobacteriia;o__Acidobacteriales;f__Acidobacteriaceae;g__Granulicella	incomplete
private_VT15_metawrap_bin.1	2	VCDI01	Acetobacteraceae	Acetobacterales	Proteobacteria	40	selected	93.52	1	33.33	k__Bacteria;p__Proteobacteria;c__Alphaproteobacteria;o__Rhodospirillales;f__Acetobacteraceae	incomplete
private_VT16_metawrap_bin.1	2	Granulicella_C	Acidobacteriaceae	Acidobacteriales	Acidobacteriota	33	not_selected	71.69	0.85	0	k__Bacteria;p__Acidobacteria;c__Acidobacteriia;o__Acidobacteriales;f__Acidobacteriaceae;g__Granulicella	incomplete
private_VT16_metawrap_bin.4	2	CAHJWL01	Acidobacteriaceae	Acidobacteriales	Acidobacteriota	40	selected	99.09	0.85	0	k__Bacteria;p__Acidobacteria;c__Acidobacteriia;o__Acidobacteriales;f__Acidobacteriaceae;g__Granulicella	complete
private_VT19_metawrap_bin.1	2	Acetobacteraceae gen. sp.	Acetobacteraceae	Acetobacterales	Proteobacteria	79	selected	58.86	1.01	0	k__Bacteria;p__Proteobacteria;c__Alphaproteobacteria;o__Rhodospirillales;f__Acetobacteraceae	incomplete
private_VT1_metawrap_bin.2	2	CAHJWO01	UBA10450	Chthoniobacterales	Verrucomicrobiota	54	selected	95.43	3.46	44.44	k__Bacteria;p__Verrucomicrobia;c__Verrucomicrobiae;o__Verrucomicrobiales;f__Verrucomicrobiaceae	complete
private_VT22_metawrap_bin.10	2	LMUY01	Acetobacteraceae	Acetobacterales	Proteobacteria	79	selected	75.65	2.78	0	k__Bacteria;p__Proteobacteria;c__Alphaproteobacteria;o__Rhodospirillales;f__Acetobacteraceae	incomplete
private_VT2_metawrap_bin.6	2	LMUY01	Acetobacteraceae	Acetobacterales	Proteobacteria	79	selected	63.79	1.72	100	k__Bacteria;p__Proteobacteria;c__Alphaproteobacteria;o__Rhodospirillales;f__Acetobacteraceae	incomplete
private_VT34_metawrap_bin.3	2	CAHJXG01	Acetobacteraceae	Acetobacterales	Proteobacteria	103	selected	97.76	1.66	16.67	k__Bacteria;p__Proteobacteria;c__Alphaproteobacteria;o__Rhodospirillales;f__Acetobacteraceae	complete
private_X11_metawrap_bin.2	2	Caulobacteraceae gen. sp.	Caulobacteraceae	Caulobacterales	Proteobacteria	10	not_selected	94.66	2.03	20	k__Bacteria;p__Proteobacteria;c__Alphaproteobacteria	incomplete
private_X11_metawrap_bin.4	2	CAIMSN01	Acetobacteraceae	Acetobacterales	Proteobacteria	56	selected	81.14	1.66	0	k__Bacteria;p__Proteobacteria;c__Alphaproteobacteria;o__Rhodospirillales;f__Acetobacteraceae	incomplete
private_X16_metawrap_bin.26	2	Acetobacteraceae gen. sp.	Acetobacteraceae	Acetobacterales	Proteobacteria	79	selected	81.34	0.53	50	k__Bacteria;p__Proteobacteria;c__Alphaproteobacteria;o__Rhodospirillales;f__Acetobacteraceae	incomplete
private_X3_metawrap_bin.3	2	Sphingomonas	Sphingomonadaceae	Sphingomonadales	Proteobacteria	43	selected	97.9	0.64	0	k__Bacteria;p__Proteobacteria;c__Alphaproteobacteria;o__Sphingomonadales;f__Sphingomonadaceae;g__Sphingomonas	complete
private_X4_metawrap_bin.12	2	JACMJD01	UBA1161	UBA1161	Planctomycetota	2	not_selected	96.78	0	0	k__Bacteria;p__Planctomycetes;c__Planctomycetia;o__Planctomycetales;f__Planctomycetaceae	complete
public_ERR4179389_metawrap_bin.1	2	CAHJWT01	Sphingomonadaceae	Sphingomonadales	Proteobacteria	10	not_selected	66.21	1.3	33.33	k__Bacteria;p__Proteobacteria;c__Alphaproteobacteria;o__Sphingomonadales	incomplete
public_ERR4179391_metawrap_bin.3	2	Sphingomonas	Sphingomonadaceae	Sphingomonadales	Proteobacteria	43	selected	51.72	0	0	k__Bacteria;p__Proteobacteria;c__Alphaproteobacteria;o__Sphingomonadales	incomplete
public_ERR4179391_metawrap_bin.6	2	Variovorax	Burkholderiaceae	Burkholderiales	Proteobacteria	4	not_selected	68.84	1.56	11.11	k__Bacteria;p__Proteobacteria;c__Betaproteobacteria;o__Burkholderiales;f__Comamonadaceae;g__Variovorax	incomplete
public_SRR11456913_metawrap_bin.10	2	Terriglobus	Acidobacteriaceae	Acidobacteriales	Acidobacteriota	45	selected	87.55	3.88	60	k__Bacteria;p__Acidobacteria;c__Acidobacteriia;o__Acidobacteriales;f__Acidobacteriaceae;g__Granulicella	incomplete
public_SRR11456913_metawrap_bin.12	2	SEOHO-28	Solirubrobacteraceae	Solirubrobacterales	Actinobacteriota	3	not_selected	69.52	0.85	0	k__Bacteria;p__Actinobacteria;c__Actinobacteria;o__Solirubrobacterales	incomplete
public_SRR11456913_metawrap_bin.15	2	Methylobacterium	Beijerinckiaceae	Rhizobiales	Proteobacteria	25	not_selected	95.67	0.39	66.67	k__Bacteria;p__Proteobacteria;c__Alphaproteobacteria;o__Rhizobiales;f__Methylobacteriaceae;g__Methylobacterium	complete
public_SRR11456913_metawrap_bin.18	2	Solirubrobacteraceae gen. sp.	Solirubrobacteraceae	Solirubrobacterales	Actinobacteriota	3	not_selected	95.21	1.78	20	k__Bacteria;p__Actinobacteria;c__Actinobacteria;o__Solirubrobacterales	complete
public_SRR11456913_metawrap_bin.19	2	Friedmanniella	Propionibacteriaceae	Propionibacteriales	Actinobacteriota	6	not_selected	98.19	0.17	0	k__Bacteria;p__Actinobacteria;c__Actinobacteria;o__Actinomycetales;f__Propionibacteriaceae	complete
public_SRR11456913_metawrap_bin.22	2	Segetibacter	Chitinophagaceae	Chitinophagales	Bacteroidota	2	not_selected	96.25	1.23	0	k__Bacteria;p__Bacteroidetes;c__Sphingobacteriia;o__Sphingobacteriales;f__Chitinophagaceae	complete
public_SRR11456913_metawrap_bin.23	2	Amnibacterium	Microbacteriaceae	Actinomycetales	Actinobacteriota	9	not_selected	98.67	1.01	0	k__Bacteria;p__Actinobacteria;c__Actinobacteria;o__Actinomycetales;f__Microbacteriaceae;g__Clavibacter	complete
public_SRR11456913_metawrap_bin.26	2	Nakamurella	Nakamurellaceae	Mycobacteriales	Actinobacteriota	6	not_selected	89.64	0.07	0	k__Bacteria;p__Actinobacteria;c__Actinobacteria;o__Actinomycetales;f__Nakamurellaceae	incomplete
public_SRR11456914_metawrap_bin.12	2	CAHJXG01	Acetobacteraceae	Acetobacterales	Proteobacteria	103	selected	96.75	0.41	100	k__Bacteria;p__Proteobacteria;c__Alphaproteobacteria;o__Rhodospirillales;f__Acetobacteraceae	complete
public_SRR11456914_metawrap_bin.13	2	Amnibacterium	Microbacteriaceae	Actinomycetales	Actinobacteriota	9	not_selected	96.42	0.63	33.33	k__Bacteria;p__Actinobacteria;c__Actinobacteria;o__Actinomycetales;f__Microbacteriaceae	complete
public_SRR11456914_metawrap_bin.15	2	Armatimonadaceae gen. sp.	Armatimonadaceae	Armatimonadales	Armatimonadota	3	not_selected	96.3	1.85	100	k__Bacteria	complete
public_SRR11456914_metawrap_bin.21	2	Capsulimonadaceae gen. sp.	Capsulimonadaceae	Armatimonadales	Armatimonadota	24	not_selected	96.3	0.93	0	k__Bacteria	complete
public_SRR11456914_metawrap_bin.24	2	Methylobacterium	Beijerinckiaceae	Rhizobiales	Proteobacteria	25	not_selected	95.23	2.38	83.33	k__Bacteria;p__Proteobacteria;c__Alphaproteobacteria;o__Rhizobiales;f__Methylobacteriaceae;g__Methylobacterium	complete
public_SRR11456914_metawrap_bin.8	2	Friedmanniella	Propionibacteriaceae	Propionibacteriales	Actinobacteriota	6	not_selected	96.89	0.69	0	k__Bacteria;p__Actinobacteria;c__Actinobacteria;o__Actinomycetales;f__Propionibacteriaceae	complete
public_SRR11456914_metawrap_bin.9	2	Caulobacteraceae gen. sp.	Caulobacteraceae	Caulobacterales	Proteobacteria	10	not_selected	97.56	1.43	50	k__Bacteria;p__Proteobacteria;c__Alphaproteobacteria	complete
public_SRR11456915_metawrap_bin.5	2	Sphingomonas_N	Sphingomonadaceae	Sphingomonadales	Proteobacteria	17	not_selected	93.55	2.38	54.55	k__Bacteria;p__Proteobacteria;c__Alphaproteobacteria;o__Sphingomonadales	incomplete
public_SRR11456915_metawrap_bin.6	2	Amnibacterium	Microbacteriaceae	Actinomycetales	Actinobacteriota	9	not_selected	65.5	1.75	0	k__Bacteria;p__Actinobacteria;c__Actinobacteria;o__Actinomycetales;f__Microbacteriaceae	incomplete
public_SRR11456915_metawrap_bin.8	2	Jatrophihabitantaceae gen. sp.	Jatrophihabitantaceae	Mycobacteriales	Actinobacteriota	6	not_selected	94.51	4.87	31.58	k__Bacteria;p__Actinobacteria;c__Actinobacteria;o__Actinomycetales	incomplete
public_SRR11456915_metawrap_bin.9	2	CAHJWO01	UBA10450	Chthoniobacterales	Verrucomicrobiota	54	selected	96.21	3.42	33.33	k__Bacteria;p__Verrucomicrobia;c__Verrucomicrobiae;o__Verrucomicrobiales;f__Verrucomicrobiaceae	complete
public_SRR11456917_metawrap_bin.2	2	Sphingomonadaceae gen. sp.	Sphingomonadaceae	Sphingomonadales	Proteobacteria	8	not_selected	86.12	0.79	33.33	k__Bacteria;p__Proteobacteria;c__Alphaproteobacteria;o__Sphingomonadales	incomplete
public_SRR11456918_metawrap_bin.5	2	Sphingomonadaceae gen. sp.	Sphingomonadaceae	Sphingomonadales	Proteobacteria	8	not_selected	83.55	1.1	50	k__Bacteria;p__Proteobacteria;c__Alphaproteobacteria;o__Sphingomonadales	incomplete
public_SRR11456921_metawrap_bin.14	2	Fibrella	Spirosomaceae	Cytophagales	Bacteroidota	2	not_selected	100	0.6	0	k__Bacteria;p__Bacteroidetes;c__Cytophagia;o__Cytophagales;f__Cytophagaceae	complete
public_SRR11456921_metawrap_bin.5	2	Pseudonocardia	Pseudonocardiaceae	Mycobacteriales	Actinobacteriota	6	not_selected	92.84	3.55	37.5	k__Bacteria;p__Actinobacteria;c__Actinobacteria;o__Actinomycetales;f__Pseudonocardiaceae;g__Pseudonocardia	incomplete
public_SRR11456921_metawrap_bin.6	2	Sphingomonadaceae gen. sp.	Sphingomonadaceae	Sphingomonadales	Proteobacteria	8	not_selected	99.35	0.72	33.33	k__Bacteria;p__Proteobacteria;c__Alphaproteobacteria;o__Sphingomonadales	complete
public_SRR11456922_metawrap_bin.1	2	Rhizobacter	Burkholderiaceae	Burkholderiales	Proteobacteria	7	not_selected	99.02	1.79	28.57	k__Bacteria;p__Proteobacteria;c__Betaproteobacteria;o__Burkholderiales;f__Rubrivivax	complete
public_SRR11456923_metawrap_bin.6	2	UBA1936	Sphingomonadaceae	Sphingomonadales	Proteobacteria	3	not_selected	97.09	0.11	100	k__Bacteria;p__Proteobacteria;c__Alphaproteobacteria;o__Sphingomonadales	complete
public_SRR11456923_metawrap_bin.7	2	Nostoc	Nostocaceae	Cyanobacteriales	Cyanobacteria	43	selected	99.56	0.22	0	k__Bacteria;p__Cyanobacteria;c__Nostocales;o__Nostocales	complete
public_SRR12240174_metawrap_bin.2	2	Bryobacteraceae gen. sp.	Bryobacteraceae	Bryobacterales	Acidobacteriota	32	not_selected	81.5	4.19	10	k__Bacteria;p__Acidobacteria;c__Acidobacteriia;o__Acidobacteriales	incomplete
public_SRR12240174_metawrap_bin.3	2	Sphingomonas	Sphingomonadaceae	Sphingomonadales	Proteobacteria	43	selected	90.01	2.32	76.92	k__Bacteria;p__Proteobacteria;c__Alphaproteobacteria;o__Sphingomonadales	incomplete
public_SRR12240179_metawrap_bin.1	2	HMF7410	Sphingobacteriaceae	Sphingobacteriales	Bacteroidota	11	not_selected	96.67	0	0	k__Bacteria;p__Bacteroidetes;c__Sphingobacteriia;o__Sphingobacteriales;f__Sphingobacteriaceae	complete
public_SRR12240182_metawrap_bin.1	2	CAHJXG01	Acetobacteraceae	Acetobacterales	Proteobacteria	103	selected	94.45	1.78	33.33	k__Bacteria;p__Proteobacteria;c__Alphaproteobacteria;o__Rhodospirillales;f__Acetobacteraceae	incomplete
public_SRR12240183_metawrap_bin.1	2	Lichenihabitans	Beijerinckiaceae	Rhizobiales	Proteobacteria	139	selected	90.13	1.98	22.22	k__Bacteria;p__Proteobacteria;c__Alphaproteobacteria;o__Rhizobiales	incomplete
public_SRR12240183_metawrap_bin.3	2	Hymenobacter	Hymenobacteraceae	Cytophagales	Bacteroidota	10	not_selected	86.26	2.33	33.33	k__Bacteria;p__Bacteroidetes;c__Cytophagia;o__Cytophagales;f__Cytophagaceae;g__Hymenobacter	incomplete
public_SRR13125477_metawrap_bin.3	2	Capsulimonadaceae gen. sp.	Capsulimonadaceae	Armatimonadales	Armatimonadota	24	not_selected	92.01	1.57	66.67	k__Bacteria	incomplete
public_SRR13125477_metawrap_bin.5	2	LMUY01	Acetobacteraceae	Acetobacterales	Proteobacteria	79	selected	96.64	1.88	33.33	k__Bacteria;p__Proteobacteria;c__Alphaproteobacteria;o__Rhodospirillales;f__Acetobacteraceae	complete
public_SRR14721930_metawrap_bin.1	2	UBA10450 gen. sp.	UBA10450	Chthoniobacterales	Verrucomicrobiota	12	not_selected	88.47	3.08	0	k__Bacteria;p__Verrucomicrobia;c__Verrucomicrobiae;o__Verrucomicrobiales;f__Verrucomicrobiaceae	incomplete
public_SRR14721941_metawrap_bin.1	2	EB88	Acidobacteriaceae	Acidobacteriales	Acidobacteriota	59	selected	76.36	1.9	0	k__Bacteria;p__Acidobacteria;c__Acidobacteriia;o__Acidobacteriales;f__Acidobacteriaceae	incomplete
public_SRR14721941_metawrap_bin.2	2	Tous-C9LFEB	Acidobacteriaceae	Acidobacteriales	Acidobacteriota	37	not_selected	83.62	1.51	50	k__Bacteria;p__Acidobacteria;c__Acidobacteriia;o__Acidobacteriales;f__Acidobacteriaceae;g__Granulicella	incomplete
public_SRR14721944_metawrap_bin.1	2	Uzinura	Blattabacteriaceae	Flavobacteriales	Bacteroidota	2	not_selected	51.75	0	0	k__Bacteria;p__Bacteroidetes;c__Flavobacteriia;o__Flavobacteriales	incomplete
public_SRR14721952_metawrap_bin.1	2	Granulicella_C	Acidobacteriaceae	Acidobacteriales	Acidobacteriota	33	not_selected	58.28	0.43	85.71	k__Bacteria;p__Acidobacteria;c__Acidobacteriia;o__Acidobacteriales;f__Acidobacteriaceae;g__Granulicella	incomplete
public_SRR14721956_metawrap_bin.1	2	Kineosporia	Kineosporiaceae	Actinomycetales	Actinobacteriota	6	not_selected	74	3.33	25	k__Bacteria;p__Actinobacteria;c__Actinobacteria;o__Actinomycetales;f__Streptomycetaceae	incomplete
public_SRR14721957_metawrap_bin.1	2	Pseudonocardia	Pseudonocardiaceae	Mycobacteriales	Actinobacteriota	6	not_selected	68.57	0.86	20	k__Bacteria;p__Actinobacteria;c__Actinobacteria;o__Actinomycetales;f__Pseudonocardiaceae;g__Pseudonocardia	incomplete
public_SRR14721957_metawrap_bin.2	2	DTNP01	Ktedonobacteraceae	Ktedonobacterales	Chloroflexota	22	not_selected	90.76	4.46	0	k__Bacteria;p__Chloroflexi;c__Dehalococcoidetes	incomplete
public_SRR14721985_metawrap_bin.1	2	CAIQPK01	Acidobacteriaceae	Acidobacteriales	Acidobacteriota	2	not_selected	95.47	0	0	k__Bacteria;p__Acidobacteria;c__Acidobacteriia;o__Acidobacteriales;f__Acidobacteriaceae;g__Granulicella	complete
public_SRR14721996_metawrap_bin.1	2	CAHJWH01	Caulobacteraceae	Caulobacterales	Proteobacteria	23	not_selected	89.75	1.09	33.33	k__Bacteria;p__Proteobacteria;c__Alphaproteobacteria	incomplete
public_SRR14721998_metawrap_bin.1	2	Palsa-465	Solirubrobacteraceae	Solirubrobacterales	Actinobacteriota	4	not_selected	53.18	0	0	k__Bacteria;p__Actinobacteria;c__Actinobacteria;o__Solirubrobacterales	incomplete
public_SRR14722007_metawrap_bin.4	2	CAHJWH01	Caulobacteraceae	Caulobacterales	Proteobacteria	23	not_selected	74.41	2.13	36.36	k__Bacteria;p__Proteobacteria;c__Alphaproteobacteria	incomplete
public_SRR14722042_metawrap_bin.1	2	Granulicella_C	Acidobacteriaceae	Acidobacteriales	Acidobacteriota	33	not_selected	94.02	0.17	0	k__Bacteria;p__Acidobacteria;c__Acidobacteriia;o__Acidobacteriales;f__Acidobacteriaceae;g__Granulicella	incomplete
public_SRR14722050_metawrap_bin.2	2	CAHJWL01	Acidobacteriaceae	Acidobacteriales	Acidobacteriota	40	selected	96.53	0.85	0	k__Bacteria;p__Acidobacteria;c__Acidobacteriia;o__Acidobacteriales;f__Acidobacteriaceae;g__Granulicella	complete
public_SRR14722050_metawrap_bin.3	2	Acetobacteraceae gen. sp.	Acetobacteraceae	Acetobacterales	Proteobacteria	79	selected	94.27	1.16	0	k__Bacteria;p__Proteobacteria;c__Alphaproteobacteria;o__Rhodospirillales;f__Acetobacteraceae	incomplete
public_SRR14722051_metawrap_bin.1	2	CAIMSN01	Acetobacteraceae	Acetobacterales	Proteobacteria	56	selected	56.53	0.66	0	k__Bacteria;p__Proteobacteria;c__Alphaproteobacteria;o__Rhodospirillales;f__Acetobacteraceae	incomplete
public_SRR14722051_metawrap_bin.2	2	EB88	Acidobacteriaceae	Acidobacteriales	Acidobacteriota	59	selected	86.05	0.86	0	k__Bacteria;p__Acidobacteria;c__Acidobacteriia;o__Acidobacteriales;f__Acidobacteriaceae	incomplete
public_SRR14722061_metawrap_bin.1	2	Kineosporia	Kineosporiaceae	Actinomycetales	Actinobacteriota	6	not_selected	88.02	4.03	5.88	k__Bacteria;p__Actinobacteria;c__Actinobacteria;o__Actinomycetales	incomplete
public_SRR14722066_metawrap_bin.1	2	CAHJWT01	Sphingomonadaceae	Sphingomonadales	Proteobacteria	10	not_selected	56.35	0.51	0	k__Bacteria;p__Proteobacteria;c__Alphaproteobacteria;o__Sphingomonadales	incomplete
public_SRR14722067_metawrap_bin.1	2	EB88	Acidobacteriaceae	Acidobacteriales	Acidobacteriota	59	selected	94.83	1.03	0	k__Bacteria;p__Acidobacteria;c__Acidobacteriia;o__Acidobacteriales;f__Acidobacteriaceae	incomplete
public_SRR14722071_metawrap_bin.1	2	Acetobacteraceae gen. sp.	Acetobacteraceae	Acetobacterales	Proteobacteria	79	selected	95.19	1.12	50	k__Bacteria;p__Proteobacteria;c__Alphaproteobacteria;o__Rhodospirillales;f__Acetobacteraceae	complete
public_SRR14722071_metawrap_bin.4	2	UBA5172	Acidobacteriaceae	Acidobacteriales	Acidobacteriota	2	not_selected	76.48	2.59	33.33	k__Bacteria;p__Acidobacteria;c__Acidobacteriia;o__Acidobacteriales;f__Acidobacteriaceae;g__Granulicella	incomplete
public_SRR14722071_metawrap_bin.5	2	Palsa-465	Solirubrobacteraceae	Solirubrobacterales	Actinobacteriota	4	not_selected	81.68	1.71	0	k__Bacteria;p__Actinobacteria;c__Actinobacteria;o__Solirubrobacterales	incomplete
public_SRR14722078_metawrap_bin.6	2	Acidisphaera	Acetobacteraceae	Acetobacterales	Proteobacteria	2	not_selected	80.13	2.93	66.67	k__Bacteria;p__Proteobacteria;c__Alphaproteobacteria;o__Rhodospirillales;f__Acetobacteraceae	incomplete
public_SRR14722082_metawrap_bin.1	2	Granulicella_B	Acidobacteriaceae	Acidobacteriales	Acidobacteriota	5	not_selected	67.9	1.88	33.33	k__Bacteria;p__Acidobacteria;c__Acidobacteriia;o__Acidobacteriales;f__Acidobacteriaceae;g__Granulicella	incomplete
public_SRR14722086_metawrap_bin.11	2	KBS-96	Bryobacteraceae	Bryobacterales	Acidobacteriota	2	not_selected	98.21	0	0	k__Bacteria;p__Acidobacteria;c__Acidobacteriia;o__Acidobacteriales	complete
public_SRR14722086_metawrap_bin.3	2	Chroococcidiopsidaceae gen. sp.	Chroococcidiopsidaceae	Cyanobacteriales	Cyanobacteria	4	not_selected	73.97	4.07	54.55	k__Bacteria;p__Cyanobacteria	incomplete
public_SRR14722086_metawrap_bin.4	2	Chroococcidiopsidaceae gen. sp.	Chroococcidiopsidaceae	Cyanobacteriales	Cyanobacteria	4	not_selected	97.41	3.33	5.26	k__Bacteria;p__Cyanobacteria	complete
public_SRR14722086_metawrap_bin.7	2	CAIVAU01	Nostocaceae	Cyanobacteriales	Cyanobacteria	5	not_selected	70.86	3.49	5.88	k__Bacteria;p__Cyanobacteria	incomplete
public_SRR14722087_metawrap_bin.3	2	Bryobacteraceae gen. sp.	Bryobacteraceae	Bryobacterales	Acidobacteriota	32	not_selected	63.44	1.01	0	k__Bacteria;p__Acidobacteria;c__Acidobacteriia;o__Acidobacteriales	incomplete
public_SRR14722088_metawrap_bin.3	2	Acetobacteraceae gen. sp.	Acetobacteraceae	Acetobacterales	Proteobacteria	79	selected	72.74	2.9	62.5	k__Bacteria;p__Proteobacteria;c__Alphaproteobacteria;o__Rhodospirillales;f__Acetobacteraceae	incomplete
public_SRR14722090_metawrap_bin.3	2	Tous-C9LFEB	Acidobacteriaceae	Acidobacteriales	Acidobacteriota	37	not_selected	79.43	0.68	33.33	k__Bacteria;p__Acidobacteria;c__Acidobacteriia;o__Acidobacteriales;f__Acidobacteriaceae;g__Granulicella	incomplete
public_SRR14722094_metawrap_bin.2	2	Capsulimonadaceae gen. sp.	Capsulimonadaceae	Armatimonadales	Armatimonadota	24	not_selected	62.46	0.93	0	k__Bacteria	incomplete
public_SRR14722101_metawrap_bin.1	2	EB88	Acidobacteriaceae	Acidobacteriales	Acidobacteriota	59	selected	92.9	0.91	100	k__Bacteria;p__Acidobacteria;c__Acidobacteriia;o__Acidobacteriales;f__Acidobacteriaceae	incomplete
public_SRR14722101_metawrap_bin.4	2	Acidocella	Acetobacteraceae	Acetobacterales	Proteobacteria	2	not_selected	65.46	0.5	0	k__Bacteria;p__Proteobacteria;c__Alphaproteobacteria;o__Rhodospirillales;f__Acetobacteraceae	incomplete
public_SRR14722106_metawrap_bin.1	2	Bog-113	Bryobacteraceae	Bryobacterales	Acidobacteriota	2	not_selected	55.8	0.44	0	k__Bacteria;p__Acidobacteria;c__Acidobacteriia;o__Acidobacteriales	incomplete
public_SRR14722112_metawrap_bin.1	2	Terriglobus	Acidobacteriaceae	Acidobacteriales	Acidobacteriota	45	selected	61.95	1.78	0	k__Bacteria;p__Acidobacteria;c__Acidobacteriia;o__Acidobacteriales;f__Acidobacteriaceae;g__Granulicella	incomplete
public_SRR14722112_metawrap_bin.3	2	Pseudonocardia	Pseudonocardiaceae	Mycobacteriales	Actinobacteriota	6	not_selected	77.62	0.96	0	k__Bacteria;p__Actinobacteria;c__Actinobacteria;o__Actinomycetales;f__Pseudonocardiaceae;g__Pseudonocardia	incomplete
public_SRR14722113_metawrap_bin.3	2	Spirosomaceae gen. sp.	Spirosomaceae	Cytophagales	Bacteroidota	4	not_selected	77.99	1.53	0	k__Bacteria;p__Bacteroidetes;c__Cytophagia;o__Cytophagales;f__Cytophagaceae	incomplete
public_SRR14722123_metawrap_bin.3	2	Capsulimonadaceae gen. sp.	Capsulimonadaceae	Armatimonadales	Armatimonadota	24	not_selected	68.06	0.51	100	k__Bacteria	incomplete
public_SRR14722139_metawrap_bin.1	2	JACMLC01	Pyrinomonadaceae	Pyrinomonadales	Acidobacteriota	2	not_selected	97.44	4.32	0	k__Bacteria;p__Acidobacteria	complete
public_SRR14722143_metawrap_bin.1	2	Jatrophihabitans	Jatrophihabitantaceae	Mycobacteriales	Actinobacteriota	8	not_selected	95.76	0.82	50	k__Bacteria;p__Actinobacteria;c__Actinobacteria;o__Actinomycetales	complete
public_SRR14722145_metawrap_bin.2	2	Nostoc	Nostocaceae	Cyanobacteriales	Cyanobacteria	43	selected	96.7	1.26	25	k__Bacteria;p__Cyanobacteria;c__Nostocales;o__Nostocales	complete
public_SRR14722149_metawrap_bin.7	2	Rhodanobacteraceae gen. sp.	Rhodanobacteraceae	Xanthomonadales	Proteobacteria	2	not_selected	85.14	3.94	2.08	k__Bacteria;p__Proteobacteria;c__Gammaproteobacteria;o__Xanthomonadales;f__Xanthomonadaceae	incomplete
public_SRR14722150_metawrap_bin.3	2	CAIOYC01	Caulobacteraceae	Caulobacterales	Proteobacteria	4	not_selected	97.21	2.18	20	k__Bacteria;p__Proteobacteria;c__Alphaproteobacteria	complete
public_SRR14722161_metawrap_bin.1	2	Nostoc	Nostocaceae	Cyanobacteriales	Cyanobacteria	43	selected	97.33	0.56	0	k__Bacteria;p__Cyanobacteria;c__Nostocales;o__Nostocales	complete
public_SRR14722161_metawrap_bin.2	2	Sphingomonas	Sphingomonadaceae	Sphingomonadales	Proteobacteria	43	selected	83.39	1.62	21.43	k__Bacteria;p__Proteobacteria;c__Alphaproteobacteria;o__Sphingomonadales	incomplete
public_SRR14722164_metawrap_bin.1	2	LMUY01	Acetobacteraceae	Acetobacterales	Proteobacteria	79	selected	86.88	0.53	50	k__Bacteria;p__Proteobacteria;c__Alphaproteobacteria;o__Rhodospirillales;f__Acetobacteraceae	incomplete
public_SRR14722165_metawrap_bin.2	2	CAHJXG01	Acetobacteraceae	Acetobacterales	Proteobacteria	103	selected	83.24	2.65	12.5	k__Bacteria;p__Proteobacteria;c__Alphaproteobacteria;o__Rhodospirillales;f__Acetobacteraceae	incomplete
public_SRR14722165_metawrap_bin.3	2	Capsulimonadaceae gen. sp.	Capsulimonadaceae	Armatimonadales	Armatimonadota	24	not_selected	93.52	1.85	66.67	k__Bacteria	incomplete
public_SRR14722170_metawrap_bin.4	2	EB88	Acidobacteriaceae	Acidobacteriales	Acidobacteriota	59	selected	93.16	0.29	100	k__Bacteria;p__Acidobacteria;c__Acidobacteriia;o__Acidobacteriales;f__Acidobacteriaceae	incomplete
public_SRR14722174_metawrap_bin.1	2	Terriglobus	Acidobacteriaceae	Acidobacteriales	Acidobacteriota	45	selected	93.75	1.72	0	k__Bacteria;p__Acidobacteria;c__Acidobacteriia;o__Acidobacteriales;f__Acidobacteriaceae;g__Granulicella	incomplete
public_SRR14722176_metawrap_bin.13	2	Pyrinomonadaceae gen. sp.	Pyrinomonadaceae	Pyrinomonadales	Acidobacteriota	3	not_selected	84.95	2.56	0	k__Bacteria;p__Acidobacteria	incomplete
public_SRR14722176_metawrap_bin.2	2	Truepera	Trueperaceae	Deinococcales	Deinococcota	5	not_selected	68.48	0.99	0	k__Bacteria;p__Deinococcus-Thermus;c__Deinococci;o__Deinococcales;f__Deinococcaceae	incomplete
public_SRR14722176_metawrap_bin.3	2	JACCYX01	UBA6265	Thermomicrobiales	Chloroflexota	2	not_selected	83.61	2.83	0	k__Bacteria;p__Chloroflexi	incomplete
public_SRR14722176_metawrap_bin.5	2	Hymenobacter	Hymenobacteraceae	Cytophagales	Bacteroidota	10	not_selected	88.44	0.45	0	k__Bacteria;p__Bacteroidetes;c__Cytophagia;o__Cytophagales;f__Cytophagaceae;g__Hymenobacter	incomplete
public_SRR14722176_metawrap_bin.6	2	Abditibacterium	Abditibacteriaceae	Abditibacteriales	Armatimonadota	3	not_selected	88.89	0	0	k__Bacteria	incomplete
public_SRR14722176_metawrap_bin.9	2	Spirosoma	Spirosomaceae	Cytophagales	Bacteroidota	7	not_selected	83.72	5.11	42.86	k__Bacteria;p__Bacteroidetes;c__Cytophagia;o__Cytophagales;f__Cytophagaceae	incomplete
public_SRR14722177_metawrap_bin.1	2	VCDI01	Acetobacteraceae	Acetobacterales	Proteobacteria	40	selected	72.97	2.4	11.11	k__Bacteria;p__Proteobacteria;c__Alphaproteobacteria;o__Rhodospirillales;f__Acetobacteraceae	incomplete
public_SRR14722185_metawrap_bin.1	2	VAYN01	1970-09-01	Solirubrobacterales	Actinobacteriota	2	not_selected	64.66	1.72	0	k__Bacteria;p__Actinobacteria;c__Actinobacteria	incomplete
public_SRR14722185_metawrap_bin.2	2	Ktedonobacteraceae gen. sp.	Ktedonobacteraceae	Ktedonobacterales	Chloroflexota	15	not_selected	70.09	3.96	0	k__Bacteria;p__Chloroflexi;c__Dehalococcoidetes	incomplete
public_SRR14722188_metawrap_bin.4	2	Granulicella_C	Acidobacteriaceae	Acidobacteriales	Acidobacteriota	33	not_selected	96.84	0.05	0	k__Bacteria;p__Acidobacteria;c__Acidobacteriia;o__Acidobacteriales;f__Acidobacteriaceae;g__Granulicella	complete
public_SRR14722221_metawrap_bin.1	2	CAHJWH01	Caulobacteraceae	Caulobacterales	Proteobacteria	23	not_selected	71.65	2.23	10	k__Bacteria;p__Proteobacteria;c__Alphaproteobacteria	incomplete
public_SRR14722221_metawrap_bin.3	2	VCDI01	Acetobacteraceae	Acetobacterales	Proteobacteria	40	selected	65.04	2.21	10	k__Bacteria;p__Proteobacteria;c__Alphaproteobacteria;o__Rhodospirillales;f__Acetobacteraceae	incomplete
public_SRR14722221_metawrap_bin.5	2	CAIMSN01	Acetobacteraceae	Acetobacterales	Proteobacteria	56	selected	73.95	2.2	30.77	k__Bacteria;p__Proteobacteria;c__Alphaproteobacteria;o__Rhodospirillales;f__Acetobacteraceae	incomplete
public_SRR14722229_metawrap_bin.2	2	VCDI01	Acetobacteraceae	Acetobacterales	Proteobacteria	40	selected	92.51	2.4	20	k__Bacteria;p__Proteobacteria;c__Alphaproteobacteria;o__Rhodospirillales;f__Acetobacteraceae	incomplete
public_SRR14722230_metawrap_bin.2	2	CAIVAU01	Nostocaceae	Cyanobacteriales	Cyanobacteria	5	not_selected	99.52	0.84	0	k__Bacteria;p__Cyanobacteria;c__Stigonematales;o__Stigonematales;f__Fischerella	complete
public_SRR14722230_metawrap_bin.8	2	Sphingomonas_G	Sphingomonadaceae	Sphingomonadales	Proteobacteria	6	not_selected	59.95	0	0	k__Bacteria;p__Proteobacteria;c__Alphaproteobacteria;o__Sphingomonadales;f__Sphingomonadaceae_2;g__Zymomonas	incomplete
public_SRR14722231_metawrap_bin.1	2	Capsulimonadaceae gen. sp.	Capsulimonadaceae	Armatimonadales	Armatimonadota	24	not_selected	76.11	1.23	50	k__Bacteria	incomplete
public_SRR14722251_metawrap_bin.1	2	EB88	Acidobacteriaceae	Acidobacteriales	Acidobacteriota	59	selected	93.97	0.17	0	k__Bacteria;p__Acidobacteria;c__Acidobacteriia;o__Acidobacteriales;f__Acidobacteriaceae	incomplete
public_SRR14722275_metawrap_bin.2	2	CAJCIS01	Acetobacteraceae	Acetobacterales	Proteobacteria	3	not_selected	92.94	0	0	k__Bacteria;p__Proteobacteria;c__Alphaproteobacteria;o__Rhodospirillales;f__Acetobacteraceae	incomplete
public_SRR14722276_metawrap_bin.1	2	Ktedonobacteraceae gen. sp.	Ktedonobacteraceae	Ktedonobacterales	Chloroflexota	15	not_selected	85.09	2.42	0	k__Bacteria;p__Chloroflexi;c__Dehalococcoidetes	incomplete
public_SRR14722299_metawrap_bin.1	2	CAHJWO01	UBA10450	Chthoniobacterales	Verrucomicrobiota	54	selected	81.23	0.68	0	k__Bacteria;p__Verrucomicrobia;c__Verrucomicrobiae;o__Verrucomicrobiales;f__Verrucomicrobiaceae	incomplete
public_SRR14722301_metawrap_bin.2	2	EB88	Acidobacteriaceae	Acidobacteriales	Acidobacteriota	59	selected	91.38	0.86	0	k__Bacteria;p__Acidobacteria;c__Acidobacteriia;o__Acidobacteriales;f__Acidobacteriaceae	incomplete
public_SRR14722325_metawrap_bin.1	2	Kineosporia	Kineosporiaceae	Actinomycetales	Actinobacteriota	6	not_selected	73.43	0.29	0	k__Bacteria;p__Actinobacteria;c__Actinobacteria;o__Actinomycetales	incomplete
private_GTX0158_metawrap_bin.1	1	Hymenobacter	Hymenobacteraceae	Cytophagales	Bacteroidota	10	not_selected	95.73	1.8	0	k__Bacteria;p__Bacteroidetes;c__Cytophagia;o__Cytophagales;f__Cytophagaceae;g__Hymenobacter	complete
private_GTX0158_metawrap_bin.2	1	Mucilaginibacter	Sphingobacteriaceae	Sphingobacteriales	Bacteroidota	4	not_selected	97.62	0.97	25	k__Bacteria;p__Bacteroidetes;c__Sphingobacteriia;o__Sphingobacteriales;f__Sphingobacteriaceae	complete
private_GTX0158_metawrap_bin.4	1	Mucilaginibacter	Sphingobacteriaceae	Sphingobacteriales	Bacteroidota	4	not_selected	90.87	3.57	69.23	k__Bacteria;p__Bacteroidetes;c__Sphingobacteriia;o__Sphingobacteriales;f__Sphingobacteriaceae	incomplete
private_GTX0158_metawrap_bin.5	1	Caulobacteraceae gen. sp.	Caulobacteraceae	Caulobacterales	Proteobacteria	10	not_selected	82.2	2.98	23.08	k__Bacteria;p__Proteobacteria;c__Alphaproteobacteria	incomplete
private_GTX0158_metawrap_bin.6	1	Lichenihabitans	Beijerinckiaceae	Rhizobiales	Proteobacteria	139	selected	94.98	0.84	25	k__Bacteria;p__Proteobacteria;c__Alphaproteobacteria;o__Rhizobiales	incomplete
private_GTX0158_metawrap_bin.7	1	Mucilaginibacter	Sphingobacteriaceae	Sphingobacteriales	Bacteroidota	4	not_selected	84.06	3.73	30	k__Bacteria;p__Bacteroidetes;c__Sphingobacteriia;o__Sphingobacteriales;f__Sphingobacteriaceae	incomplete
private_GTX0158_metawrap_bin.8	1	Pyrinomonadaceae gen. sp.	Pyrinomonadaceae	Pyrinomonadales	Acidobacteriota	3	not_selected	73.4	3.59	0	k__Bacteria;p__Acidobacteria	incomplete
private_GTX0163_metawrap_bin.1	1	CAHJWO01	UBA10450	Chthoniobacterales	Verrucomicrobiota	54	selected	94.9	3.15	16.67	k__Bacteria;p__Verrucomicrobia;c__Verrucomicrobiae;o__Verrucomicrobiales;f__Verrucomicrobiaceae	incomplete
private_GTX0163_metawrap_bin.10	1	Novosphingobium	Sphingomonadaceae	Sphingomonadales	Proteobacteria	3	not_selected	92.79	0.28	50	k__Bacteria;p__Proteobacteria;c__Alphaproteobacteria;o__Sphingomonadales	incomplete
private_GTX0163_metawrap_bin.11	1	UBA10450 gen. sp.	UBA10450	Chthoniobacterales	Verrucomicrobiota	12	not_selected	89.19	3.1	75	k__Bacteria;p__Verrucomicrobia;c__Verrucomicrobiae;o__Verrucomicrobiales;f__Verrucomicrobiaceae	incomplete
private_GTX0163_metawrap_bin.15	1	Sphingomonas	Sphingomonadaceae	Sphingomonadales	Proteobacteria	43	selected	93.75	3.05	33.33	k__Bacteria;p__Proteobacteria;c__Alphaproteobacteria;o__Sphingomonadales	incomplete
private_GTX0163_metawrap_bin.19	1	Chitinophagaceae gen. sp.	Chitinophagaceae	Chitinophagales	Bacteroidota	2	not_selected	84	2.73	42.86	k__Bacteria;p__Bacteroidetes;c__Sphingobacteriia;o__Sphingobacteriales;f__Chitinophagaceae	incomplete
private_GTX0163_metawrap_bin.3	1	Armatimonadaceae gen. sp.	Armatimonadaceae	Armatimonadales	Armatimonadota	3	not_selected	96.3	1.88	25	k__Bacteria	complete
private_GTX0163_metawrap_bin.5	1	Hymenobacter	Hymenobacteraceae	Cytophagales	Bacteroidota	10	not_selected	87.98	5.43	46.67	k__Bacteria;p__Bacteroidetes;c__Cytophagia;o__Cytophagales;f__Cytophagaceae;g__Hymenobacter	incomplete
private_GTX0163_metawrap_bin.6	1	Rhizobacter	Burkholderiaceae	Burkholderiales	Proteobacteria	7	not_selected	77.84	3.06	6.67	k__Bacteria;p__Proteobacteria;c__Betaproteobacteria;o__Burkholderiales;f__Rubrivivax	incomplete
private_GTX0163_metawrap_bin.7	1	Flavihumibacter	Chitinophagaceae	Chitinophagales	Bacteroidota	3	not_selected	86.9	1.64	20	k__Bacteria;p__Bacteroidetes;c__Sphingobacteriia;o__Sphingobacteriales	incomplete
private_GTX0163_metawrap_bin.8	1	Hymenobacter	Hymenobacteraceae	Cytophagales	Bacteroidota	10	not_selected	87.2	2.11	66.67	k__Bacteria;p__Bacteroidetes;c__Cytophagia;o__Cytophagales;f__Cytophagaceae;g__Hymenobacter	incomplete
private_GTX0163_metawrap_bin.9	1	Hymenobacter	Hymenobacteraceae	Cytophagales	Bacteroidota	10	not_selected	96.58	2.53	44.44	k__Bacteria;p__Bacteroidetes;c__Cytophagia;o__Cytophagales;f__Cytophagaceae;g__Hymenobacter	complete
private_T1867_metawrap_bin.1	1	EB88	Acidobacteriaceae	Acidobacteriales	Acidobacteriota	59	selected	75.95	0.86	100	k__Bacteria;p__Acidobacteria;c__Acidobacteriia;o__Acidobacteriales;f__Acidobacteriaceae	incomplete
private_T1868_metawrap_bin.1	1	Bryocella	Acidobacteriaceae	Acidobacteriales	Acidobacteriota	11	not_selected	88.83	1.72	0	k__Bacteria;p__Acidobacteria;c__Acidobacteriia;o__Acidobacteriales;f__Acidobacteriaceae;g__Granulicella	incomplete
private_T1887_metawrap_bin.11	1	Enterovirga	Beijerinckiaceae	Rhizobiales	Proteobacteria	13	not_selected	97.89	1.04	40	k__Bacteria;p__Proteobacteria;c__Alphaproteobacteria;o__Rhizobiales;f__Methylobacteriaceae	complete
private_T1887_metawrap_bin.12	1	JACMOY01	Angustibacteraceae	Actinomycetales	Actinobacteriota	2	not_selected	96.34	1.89	25	k__Bacteria;p__Actinobacteria;c__Actinobacteria;o__Actinomycetales	complete
private_T1887_metawrap_bin.13	1	Enterovirga	Beijerinckiaceae	Rhizobiales	Proteobacteria	13	not_selected	67.96	0.78	66.67	k__Bacteria;p__Proteobacteria;c__Alphaproteobacteria;o__Rhizobiales;f__Methylobacteriaceae	incomplete
private_T1887_metawrap_bin.17	1	Hymenobacter	Hymenobacteraceae	Cytophagales	Bacteroidota	10	not_selected	97.62	0	0	k__Bacteria;p__Bacteroidetes;c__Cytophagia;o__Cytophagales;f__Cytophagaceae;g__Hymenobacter	complete
private_T1887_metawrap_bin.4	1	Sphingomicrobium	Sphingomonadaceae	Sphingomonadales	Proteobacteria	2	not_selected	98.87	0	0	k__Bacteria;p__Proteobacteria;c__Alphaproteobacteria;o__Sphingomonadales	complete
private_T1887_metawrap_bin.5	1	Hymenobacter	Hymenobacteraceae	Cytophagales	Bacteroidota	10	not_selected	98.51	0.89	33.33	k__Bacteria;p__Bacteroidetes;c__Cytophagia;o__Cytophagales;f__Cytophagaceae;g__Hymenobacter	complete
private_T1887_metawrap_bin.6	1	CADCVW01	Sphingomonadaceae	Sphingomonadales	Proteobacteria	1	not_selected	98.26	0.22	62.5	k__Bacteria;p__Proteobacteria;c__Alphaproteobacteria;o__Sphingomonadales	complete
private_T1887_metawrap_bin.7	1	Unknown gen. sp.	Unknown	Actinomycetales	Actinobacteriota	NA	NA	92.34	0.54	0	k__Bacteria;p__Actinobacteria;c__Actinobacteria;o__Actinomycetales	incomplete
private_T1887_metawrap_bin.9	1	Roseomonas	Acetobacteraceae	Acetobacterales	Proteobacteria	1	not_selected	85.07	0.75	0	k__Bacteria;p__Proteobacteria;c__Alphaproteobacteria;o__Rhodospirillales;f__Acetobacteraceae	incomplete
private_T1888_metawrap_bin.13	1	Fimbriimonas	Fimbriimonadaceae	Fimbriimonadales	Armatimonadota	2	not_selected	91.82	0.93	0	k__Bacteria	incomplete
private_T1888_metawrap_bin.2	1	Sphingomonas	Sphingomonadaceae	Sphingomonadales	Proteobacteria	43	selected	87.09	1.24	33.33	k__Bacteria;p__Proteobacteria;c__Alphaproteobacteria;o__Sphingomonadales;f__Sphingomonadaceae;g__Sphingomonas	incomplete
private_T1888_metawrap_bin.4	1	Granulicella_C	Acidobacteriaceae	Acidobacteriales	Acidobacteriota	33	not_selected	97.98	0.85	100	k__Bacteria;p__Acidobacteria;c__Acidobacteriia;o__Acidobacteriales;f__Acidobacteriaceae;g__Granulicella	complete
private_T1888_metawrap_bin.5	1	CAHJWO01	UBA10450	Chthoniobacterales	Verrucomicrobiota	54	selected	90.43	4.73	12.5	k__Bacteria;p__Verrucomicrobia;c__Verrucomicrobiae;o__Verrucomicrobiales;f__Verrucomicrobiaceae	incomplete
private_T1888_metawrap_bin.6	1	CAHJWL01	Acidobacteriaceae	Acidobacteriales	Acidobacteriota	40	selected	97.93	2.56	0	k__Bacteria;p__Acidobacteria;c__Acidobacteriia;o__Acidobacteriales;f__Acidobacteriaceae;g__Granulicella	complete
private_T1888_metawrap_bin.7	1	Sphingomonas_N	Sphingomonadaceae	Sphingomonadales	Proteobacteria	17	not_selected	87.66	2.01	60	k__Bacteria;p__Proteobacteria;c__Alphaproteobacteria	incomplete
private_T1889_metawrap_bin.1	1	Tous-C9LFEB	Acidobacteriaceae	Acidobacteriales	Acidobacteriota	37	not_selected	97.2	0.86	0	k__Bacteria;p__Acidobacteria;c__Acidobacteriia;o__Acidobacteriales;f__Acidobacteriaceae;g__Granulicella	complete
private_T1894_metawrap_bin.1	1	Granulicella_C	Acidobacteriaceae	Acidobacteriales	Acidobacteriota	33	not_selected	85.97	0.85	0	k__Bacteria;p__Acidobacteria;c__Acidobacteriia;o__Acidobacteriales;f__Acidobacteriaceae;g__Granulicella	incomplete
private_T1894_metawrap_bin.6	1	Unknown gen. sp.	Unknown	Hat2	Chlamydiota	NA	NA	57.1	0.68	0	k__Bacteria;p__Chlamydiae;c__Chlamydiia;o__Chlamydiales	incomplete
private_T1904_metawrap_bin.1	1	CAIMSN01	Acetobacteraceae	Acetobacterales	Proteobacteria	56	selected	99	1.16	100	k__Bacteria;p__Proteobacteria;c__Alphaproteobacteria;o__Rhodospirillales;f__Acetobacteraceae	complete
private_T1904_metawrap_bin.3	1	BOG-908	Acetobacteraceae	Acetobacterales	Proteobacteria	35	not_selected	96.95	1	50	k__Bacteria;p__Proteobacteria;c__Alphaproteobacteria;o__Rhodospirillales;f__Acetobacteraceae	complete
private_T1904_metawrap_bin.5	1	Granulicella_C	Acidobacteriaceae	Acidobacteriales	Acidobacteriota	33	not_selected	80.45	3.42	50	k__Bacteria;p__Acidobacteria;c__Acidobacteriia;o__Acidobacteriales;f__Acidobacteriaceae;g__Granulicella	incomplete
private_T1904_metawrap_bin.7	1	Tous-C9LFEB	Acidobacteriaceae	Acidobacteriales	Acidobacteriota	37	not_selected	76.17	2.59	0	k__Bacteria;p__Acidobacteria;c__Acidobacteriia;o__Acidobacteriales;f__Acidobacteriaceae;g__Granulicella	incomplete
private_T1914_metawrap_bin.2	1	EB88	Acidobacteriaceae	Acidobacteriales	Acidobacteriota	59	selected	87.01	2.59	0	k__Bacteria;p__Acidobacteria;c__Acidobacteriia;o__Acidobacteriales;f__Acidobacteriaceae	incomplete
private_T1914_metawrap_bin.4	1	Tous-C9LFEB	Acidobacteriaceae	Acidobacteriales	Acidobacteriota	37	not_selected	94.76	1.72	50	k__Bacteria;p__Acidobacteria;c__Acidobacteriia;o__Acidobacteriales;f__Acidobacteriaceae;g__Granulicella	incomplete
private_T1916_metawrap_bin.12	1	RH-AL1	Beijerinckiaceae	Rhizobiales	Proteobacteria	59	selected	89.81	2.59	33.33	k__Bacteria;p__Proteobacteria;c__Alphaproteobacteria;o__Rhizobiales	incomplete
private_T1916_metawrap_bin.13	1	Lichenihabitans	Beijerinckiaceae	Rhizobiales	Proteobacteria	139	selected	96.58	2.1	20	k__Bacteria;p__Proteobacteria;c__Alphaproteobacteria;o__Rhizobiales	complete
private_T1916_metawrap_bin.3	1	Granulicella_B	Acidobacteriaceae	Acidobacteriales	Acidobacteriota	5	not_selected	86.96	4.27	20	k__Bacteria;p__Acidobacteria;c__Acidobacteriia;o__Acidobacteriales;f__Acidobacteriaceae;g__Granulicella	incomplete
private_T1916_metawrap_bin.5	1	RH-AL1	Beijerinckiaceae	Rhizobiales	Proteobacteria	59	selected	90.13	2.35	45.45	k__Bacteria;p__Proteobacteria;c__Alphaproteobacteria;o__Rhizobiales	incomplete
private_T1916_metawrap_bin.8	1	CAHJWH01	Caulobacteraceae	Caulobacterales	Proteobacteria	23	not_selected	75.16	0	0	k__Bacteria;p__Proteobacteria;c__Alphaproteobacteria	incomplete
private_T1916_metawrap_bin.9	1	RH-AL1	Beijerinckiaceae	Rhizobiales	Proteobacteria	59	selected	81.33	1.15	40	k__Bacteria;p__Proteobacteria;c__Alphaproteobacteria;o__Rhizobiales	incomplete
private_TS1974_metawrap_bin.10	1	BOG-908	Acetobacteraceae	Acetobacterales	Proteobacteria	35	not_selected	92.67	1.19	60	k__Bacteria;p__Proteobacteria;c__Alphaproteobacteria;o__Rhodospirillales;f__Acetobacteraceae	incomplete
private_TS1974_metawrap_bin.3	1	RH-AL1	Beijerinckiaceae	Rhizobiales	Proteobacteria	59	selected	98.33	0.99	0	k__Bacteria;p__Proteobacteria;c__Alphaproteobacteria;o__Rhizobiales	complete
private_TS1974_metawrap_bin.9	1	Bryocella	Acidobacteriaceae	Acidobacteriales	Acidobacteriota	11	not_selected	95.02	0.86	0	k__Bacteria;p__Acidobacteria;c__Acidobacteriia;o__Acidobacteriales;f__Acidobacteriaceae;g__Granulicella	complete
private_VT12_metawrap_bin.2	1	Capsulimonadaceae gen. sp.	Capsulimonadaceae	Armatimonadales	Armatimonadota	24	not_selected	89.48	0.93	0	k__Bacteria	incomplete
private_VT15_metawrap_bin.2	1	LMUY01	Acetobacteraceae	Acetobacterales	Proteobacteria	79	selected	66.72	1.72	100	k__Bacteria;p__Proteobacteria;c__Alphaproteobacteria;o__Rhodospirillales;f__Acetobacteraceae	incomplete
private_VT16_metawrap_bin.3	1	CAHJWH01	Caulobacteraceae	Caulobacterales	Proteobacteria	23	not_selected	74.8	2.25	9.09	k__Bacteria;p__Proteobacteria;c__Alphaproteobacteria	incomplete
private_VT22_metawrap_bin.11	1	CAHJXG01	Acetobacteraceae	Acetobacterales	Proteobacteria	103	selected	75.83	0.83	0	k__Bacteria;p__Proteobacteria;c__Alphaproteobacteria;o__Rhodospirillales;f__Acetobacteraceae	incomplete
private_VT22_metawrap_bin.12	1	CAHJXG01	Acetobacteraceae	Acetobacterales	Proteobacteria	103	selected	73.22	2.37	37.5	k__Bacteria;p__Proteobacteria;c__Alphaproteobacteria;o__Rhodospirillales;f__Acetobacteraceae	incomplete
private_VT22_metawrap_bin.2	1	Chthonomonadaceae gen. sp.	Chthonomonadaceae	Chthonomonadales	Armatimonadota	1	not_selected	68.06	0	0	k__Bacteria	incomplete
private_VT22_metawrap_bin.3	1	Unknown gen. sp.	Unknown	Actinomycetales	Actinobacteriota	NA	NA	83.86	1.88	7.69	k__Bacteria;p__Actinobacteria;c__Actinobacteria;o__Actinomycetales	incomplete
private_VT22_metawrap_bin.4	1	Jatrophihabitantaceae gen. sp.	Jatrophihabitantaceae	Mycobacteriales	Actinobacteriota	6	not_selected	94.28	0.39	50	k__Bacteria;p__Actinobacteria;c__Actinobacteria;o__Actinomycetales	incomplete
private_VT22_metawrap_bin.5	1	Nakamurella	Nakamurellaceae	Mycobacteriales	Actinobacteriota	6	not_selected	84.5	1.02	0	k__Bacteria;p__Actinobacteria;c__Actinobacteria;o__Actinomycetales;f__Nakamurellaceae	incomplete
private_VT22_metawrap_bin.6	1	Capsulimonadaceae gen. sp.	Capsulimonadaceae	Armatimonadales	Armatimonadota	24	not_selected	94.44	1.39	50	k__Bacteria	incomplete
private_VT22_metawrap_bin.7	1	Capsulimonadaceae gen. sp.	Capsulimonadaceae	Armatimonadales	Armatimonadota	24	not_selected	82.07	2.78	66.67	k__Bacteria	incomplete
private_VT22_metawrap_bin.8	1	EB88	Acidobacteriaceae	Acidobacteriales	Acidobacteriota	59	selected	95.91	0.86	0	k__Bacteria;p__Acidobacteria;c__Acidobacteriia;o__Acidobacteriales;f__Acidobacteriaceae	complete
private_VT22_metawrap_bin.9	1	HMF7410	Sphingobacteriaceae	Sphingobacteriales	Bacteroidota	11	not_selected	97.62	0.74	0	k__Bacteria;p__Bacteroidetes;c__Sphingobacteriia;o__Sphingobacteriales;f__Sphingobacteriaceae	complete
private_VT26_metawrap_bin.2	1	Bryocella	Acidobacteriaceae	Acidobacteriales	Acidobacteriota	11	not_selected	97.84	3.45	0	k__Bacteria;p__Acidobacteria;c__Acidobacteriia;o__Acidobacteriales;f__Acidobacteriaceae;g__Granulicella	complete
private_VT2_metawrap_bin.5	1	EB88	Acidobacteriaceae	Acidobacteriales	Acidobacteriota	59	selected	64.26	1.9	100	k__Bacteria;p__Acidobacteria;c__Acidobacteriia;o__Acidobacteriales;f__Acidobacteriaceae	incomplete
private_VT34_metawrap_bin.1	1	Sphingomonas	Sphingomonadaceae	Sphingomonadales	Proteobacteria	43	selected	78.91	1.79	20	k__Bacteria;p__Proteobacteria;c__Alphaproteobacteria;o__Sphingomonadales;f__Sphingomonadaceae;g__Sphingomonas	incomplete
private_VT34_metawrap_bin.2	1	Sphingomonas	Sphingomonadaceae	Sphingomonadales	Proteobacteria	43	selected	93.61	1.04	16.67	k__Bacteria;p__Proteobacteria;c__Alphaproteobacteria;o__Sphingomonadales;f__Sphingomonadaceae;g__Sphingomonas	incomplete
private_VT34_metawrap_bin.4	1	Sphingomonas	Sphingomonadaceae	Sphingomonadales	Proteobacteria	43	selected	95.92	2.44	10	k__Bacteria;p__Proteobacteria;c__Alphaproteobacteria;o__Sphingomonadales;f__Sphingomonadaceae;g__Sphingomonas	complete
private_VT38_metawrap_bin.1	1	Sphingomonas	Sphingomonadaceae	Sphingomonadales	Proteobacteria	43	selected	83.28	2.04	12.5	k__Bacteria;p__Proteobacteria;c__Alphaproteobacteria;o__Sphingomonadales	incomplete
private_X15_metawrap_bin.1	1	Tous-C9LFEB	Acidobacteriaceae	Acidobacteriales	Acidobacteriota	37	not_selected	80.2	2.59	0	k__Bacteria;p__Acidobacteria;c__Acidobacteriia;o__Acidobacteriales;f__Acidobacteriaceae;g__Granulicella	incomplete
private_X16_metawrap_bin.1	1	EB88	Acidobacteriaceae	Acidobacteriales	Acidobacteriota	59	selected	93.48	0	0	k__Bacteria;p__Acidobacteria;c__Acidobacteriia;o__Acidobacteriales;f__Acidobacteriaceae	incomplete
private_X16_metawrap_bin.10	1	UBA4665 gen. sp.	UBA4665	Saccharimonadales	Patescibacteria	1	not_selected	73.3	0	0	k__Bacteria	incomplete
private_X16_metawrap_bin.11	1	Chthoniobacteraceae gen. sp.	Chthoniobacteraceae	Chthoniobacterales	Verrucomicrobiota	2	not_selected	55.85	0	0	k__Bacteria;p__Verrucomicrobia;c__Verrucomicrobiae;o__Verrucomicrobiales;f__Verrucomicrobiaceae	incomplete
private_X16_metawrap_bin.12	1	UBA2316	Bdellovibrionaceae	Bdellovibrionales	Bdellovibrionota	1	not_selected	67.5	0.5	33.33	k__Bacteria;p__Proteobacteria	incomplete
private_X16_metawrap_bin.13	1	Polaromonas	Burkholderiaceae	Burkholderiales	Proteobacteria	1	not_selected	94.25	1.66	37.5	k__Bacteria;p__Proteobacteria;c__Betaproteobacteria;o__Burkholderiales;f__Comamonadaceae;g__Polaromonas	incomplete
private_X16_metawrap_bin.14	1	Sphingomonadaceae gen. sp.	Sphingomonadaceae	Sphingomonadales	Proteobacteria	8	not_selected	89.87	2.37	50	k__Bacteria;p__Proteobacteria;c__Alphaproteobacteria;o__Sphingomonadales	incomplete
private_X16_metawrap_bin.15	1	Chthoniobacteraceae gen. sp.	Chthoniobacteraceae	Chthoniobacterales	Verrucomicrobiota	2	not_selected	91.93	0.68	100	k__Bacteria;p__Verrucomicrobia;c__Verrucomicrobiae;o__Verrucomicrobiales;f__Verrucomicrobiaceae	incomplete
private_X16_metawrap_bin.16	1	Oligoflexus	Oligoflexaceae	Oligoflexales	Bdellovibrionota	1	not_selected	85.24	0	0	k__Bacteria;p__Proteobacteria	incomplete
private_X16_metawrap_bin.17	1	CAHJWL01	Acidobacteriaceae	Acidobacteriales	Acidobacteriota	40	selected	99.52	0	0	k__Bacteria;p__Acidobacteria;c__Acidobacteriia;o__Acidobacteriales;f__Acidobacteriaceae;g__Granulicella	complete
private_X16_metawrap_bin.18	1	Abditibacterium	Abditibacteriaceae	Abditibacteriales	Armatimonadota	3	not_selected	60.72	0.93	0	k__Bacteria	incomplete
private_X16_metawrap_bin.19	1	Palsa-955	Chitinophagaceae	Chitinophagales	Bacteroidota	3	not_selected	67.44	1.76	14.29	k__Bacteria;p__Bacteroidetes;c__Sphingobacteriia;o__Sphingobacteriales	incomplete
private_X16_metawrap_bin.2	1	Lichenihabitans	Beijerinckiaceae	Rhizobiales	Proteobacteria	139	selected	82.86	1.81	37.5	k__Bacteria;p__Proteobacteria;c__Alphaproteobacteria;o__Rhizobiales	incomplete
private_X16_metawrap_bin.20	1	Polyangiaceae gen. sp.	Polyangiaceae	Polyangiales	Myxococcota	1	not_selected	81.24	4.54	0	k__Bacteria;p__Proteobacteria;c__Deltaproteobacteria;o__Myxococcales	incomplete
private_X16_metawrap_bin.22	1	Palsa-955	Chitinophagaceae	Chitinophagales	Bacteroidota	3	not_selected	95.79	0	0	k__Bacteria;p__Bacteroidetes;c__Sphingobacteriia;o__Sphingobacteriales;f__Chitinophagaceae	complete
private_X16_metawrap_bin.23	1	Motilibacteraceae gen. sp.	Motilibacteraceae	RP-AC37	Actinobacteriota	1	not_selected	96.88	1.48	40	k__Bacteria;p__Actinobacteria;c__Actinobacteria;o__Actinomycetales;f__Streptomycetaceae	complete
private_X16_metawrap_bin.25	1	Hymenobacteraceae gen. sp.	Hymenobacteraceae	Cytophagales	Bacteroidota	1	not_selected	54.72	0.89	66.67	k__Bacteria;p__Bacteroidetes;c__Cytophagia;o__Cytophagales;f__Cytophagaceae	incomplete
private_X16_metawrap_bin.27	1	Palsa-955	Chitinophagaceae	Chitinophagales	Bacteroidota	3	not_selected	57.48	0	0	k__Bacteria;p__Bacteroidetes;c__Sphingobacteriia;o__Sphingobacteriales	incomplete
private_X16_metawrap_bin.29	1	Rhizobacter	Burkholderiaceae	Burkholderiales	Proteobacteria	7	not_selected	67.24	0	0	k__Bacteria;p__Proteobacteria;c__Betaproteobacteria;o__Burkholderiales;f__Rubrivivax	incomplete
private_X16_metawrap_bin.3	1	Cyclobacteriaceae gen. sp.	Cyclobacteriaceae	Cytophagales	Bacteroidota	1	not_selected	99.4	0.69	0	k__Bacteria;p__Bacteroidetes;c__Cytophagia;o__Cytophagales;f__Flammeovirgaceae	complete
private_X16_metawrap_bin.30	1	SCTD01 gen. sp.	SCTD01	Mycobacteriales	Actinobacteriota	1	not_selected	92.25	0.67	33.33	k__Bacteria;p__Actinobacteria;c__Actinobacteria;o__Actinomycetales	incomplete
private_X16_metawrap_bin.31	1	Pseudobdellovibrio	Bdellovibrionaceae	Bdellovibrionales	Bdellovibrionota	1	not_selected	92.45	2.7	66.67	k__Bacteria;p__Proteobacteria;g__Bdellovibrio	incomplete
private_X16_metawrap_bin.4	1	Sphingomicrobium	Sphingomonadaceae	Sphingomonadales	Proteobacteria	2	not_selected	91.24	1.47	75	k__Bacteria;p__Proteobacteria;c__Alphaproteobacteria;o__Sphingomonadales	incomplete
private_X16_metawrap_bin.5	1	Rhizobacter	Burkholderiaceae	Burkholderiales	Proteobacteria	7	not_selected	71.96	2.83	35.71	k__Bacteria;p__Proteobacteria;c__Betaproteobacteria;o__Burkholderiales;f__Rubrivivax	incomplete
private_X16_metawrap_bin.6	1	CAHJXG01	Acetobacteraceae	Acetobacterales	Proteobacteria	103	selected	92.59	1.19	40	k__Bacteria;p__Proteobacteria;c__Alphaproteobacteria;o__Rhodospirillales;f__Acetobacteraceae	incomplete
private_X16_metawrap_bin.7	1	SCTI01 gen. sp.	SCTI01	UBA4664	Patescibacteria	1	not_selected	50.63	0	0	k__Bacteria;p__Actinobacteria;c__Actinobacteria	incomplete
private_X16_metawrap_bin.8	1	GCA-002050365	Pyrinomonadaceae	Pyrinomonadales	Acidobacteriota	6	not_selected	96.58	7.69	5.26	k__Bacteria;p__Acidobacteria	complete
private_X16_metawrap_bin.9	1	CAHJXG01	Acetobacteraceae	Acetobacterales	Proteobacteria	103	selected	65.26	0	0	k__Bacteria;p__Proteobacteria;c__Alphaproteobacteria;o__Rhodospirillales;f__Acetobacteraceae	incomplete
private_X1_metawrap_bin.1	1	Acetobacteraceae gen. sp.	Acetobacteraceae	Acetobacterales	Proteobacteria	79	selected	98.99	0.5	0	k__Bacteria;p__Proteobacteria;c__Alphaproteobacteria;o__Rhodospirillales;f__Acetobacteraceae	complete
private_X3_metawrap_bin.2	1	EB88	Acidobacteriaceae	Acidobacteriales	Acidobacteriota	59	selected	97.58	0.86	0	k__Bacteria;p__Acidobacteria;c__Acidobacteriia;o__Acidobacteriales;f__Acidobacteriaceae	complete
private_X3_metawrap_bin.4	1	EB88	Acidobacteriaceae	Acidobacteriales	Acidobacteriota	59	selected	84.68	0.22	100	k__Bacteria;p__Acidobacteria;c__Acidobacteriia;o__Acidobacteriales;f__Acidobacteriaceae	incomplete
private_X4_metawrap_bin.1	1	JACCTI01	UBA10450	Chthoniobacterales	Verrucomicrobiota	2	not_selected	96.11	2.36	20	k__Bacteria;p__Verrucomicrobia;c__Verrucomicrobiae;o__Verrucomicrobiales;f__Verrucomicrobiaceae	complete
private_X4_metawrap_bin.11	1	Caulobacteraceae gen. sp.	Caulobacteraceae	Caulobacterales	Proteobacteria	10	not_selected	96.8	2.31	7.69	k__Bacteria;p__Proteobacteria;c__Alphaproteobacteria	complete
private_X4_metawrap_bin.13	1	JABFXA01	Nocardioidaceae	Propionibacteriales	Actinobacteriota	1	not_selected	78.37	1.21	25	k__Bacteria;p__Actinobacteria;c__Actinobacteria;o__Actinomycetales;f__Nocardioidaceae;g__Nocardioides	incomplete
private_X4_metawrap_bin.2	1	QHXN01	Pyrinomonadaceae	Pyrinomonadales	Acidobacteriota	4	not_selected	98.29	4.27	0	k__Bacteria;p__Acidobacteria	complete
private_X4_metawrap_bin.3	1	GCA-002050365	Pyrinomonadaceae	Pyrinomonadales	Acidobacteriota	6	not_selected	94.3	6.84	0	k__Bacteria;p__Acidobacteria	incomplete
private_X4_metawrap_bin.4	1	PMG-095	Polyangiaceae	Polyangiales	Myxococcota	2	not_selected	88.17	3.55	10	k__Bacteria;p__Proteobacteria;c__Deltaproteobacteria;o__Myxococcales	incomplete
private_X4_metawrap_bin.5	1	Flavihumibacter	Chitinophagaceae	Chitinophagales	Bacteroidota	3	not_selected	93.73	1.4	0	k__Bacteria;p__Bacteroidetes;c__Sphingobacteriia;o__Sphingobacteriales	incomplete
private_X4_metawrap_bin.7	1	SEOHO-28	Solirubrobacteraceae	Solirubrobacterales	Actinobacteriota	3	not_selected	90.71	0.43	0	k__Bacteria;p__Actinobacteria;c__Actinobacteria;o__Solirubrobacterales	incomplete
private_X4_metawrap_bin.8	1	Sphingomonas_G	Sphingomonadaceae	Sphingomonadales	Proteobacteria	6	not_selected	83.86	4.42	23.08	k__Bacteria;p__Proteobacteria;c__Alphaproteobacteria;o__Sphingomonadales	incomplete
private_X4_metawrap_bin.9	1	GCA-002050365	Pyrinomonadaceae	Pyrinomonadales	Acidobacteriota	6	not_selected	96.58	6.41	0	k__Bacteria;p__Acidobacteria	complete
private_X5_metawrap_bin.2	1	Tous-C9LFEB	Acidobacteriaceae	Acidobacteriales	Acidobacteriota	37	not_selected	91.45	1.9	0	k__Bacteria;p__Acidobacteria;c__Acidobacteriia;o__Acidobacteriales;f__Acidobacteriaceae;g__Granulicella	incomplete
private_X5_metawrap_bin.3	1	Bryobacteraceae gen. sp.	Bryobacteraceae	Bryobacterales	Acidobacteriota	32	not_selected	72.22	1.64	20	k__Bacteria;p__Acidobacteria;c__Acidobacteriia;o__Acidobacteriales	incomplete
private_X5_metawrap_bin.4	1	Jatrophihabitans	Jatrophihabitantaceae	Mycobacteriales	Actinobacteriota	8	not_selected	67.79	1.75	22.22	k__Bacteria;p__Actinobacteria;c__Actinobacteria;o__Actinomycetales	incomplete
private_X5_metawrap_bin.5	1	70-9 gen. sp.	1970-09-01	Solirubrobacterales	Actinobacteriota	1	not_selected	51.65	0	0	k__Bacteria;p__Actinobacteria;c__Actinobacteria	incomplete
private_X5_metawrap_bin.6	1	Parafilimonas	Chitinophagaceae	Chitinophagales	Bacteroidota	2	not_selected	95.82	2.22	28.57	k__Bacteria;p__Bacteroidetes;c__Sphingobacteriia;o__Sphingobacteriales;f__Chitinophagaceae	complete
private_X5_metawrap_bin.7	1	JACCTI01	UBA10450	Chthoniobacterales	Verrucomicrobiota	2	not_selected	98.65	2.03	25	k__Bacteria;p__Verrucomicrobia;c__Verrucomicrobiae;o__Verrucomicrobiales;f__Verrucomicrobiaceae	complete
public_ERR4179389_metawrap_bin.2	1	Sphingomonas	Sphingomonadaceae	Sphingomonadales	Proteobacteria	43	selected	97.65	0.62	25	k__Bacteria;p__Proteobacteria;c__Alphaproteobacteria;o__Sphingomonadales;f__Sphingomonadaceae;g__Sphingomonas	complete
public_ERR4179389_metawrap_bin.3	1	CAHJWH01	Caulobacteraceae	Caulobacterales	Proteobacteria	23	not_selected	89.64	4.11	66.67	k__Bacteria;p__Proteobacteria;c__Alphaproteobacteria	incomplete
public_ERR4179389_metawrap_bin.4	1	BOG-908	Acetobacteraceae	Acetobacterales	Proteobacteria	35	not_selected	85.44	1.34	25	k__Bacteria;p__Proteobacteria;c__Alphaproteobacteria;o__Rhodospirillales;f__Acetobacteraceae	incomplete
public_ERR4179389_metawrap_bin.5	1	Tous-C9LFEB	Acidobacteriaceae	Acidobacteriales	Acidobacteriota	37	not_selected	69.13	0.43	100	k__Bacteria;p__Acidobacteria;c__Acidobacteriia;o__Acidobacteriales;f__Acidobacteriaceae;g__Granulicella	incomplete
public_ERR4179390_metawrap_bin.1	1	HMF7410	Sphingobacteriaceae	Sphingobacteriales	Bacteroidota	11	not_selected	97.46	0.26	0	k__Bacteria;p__Bacteroidetes;c__Sphingobacteriia;o__Sphingobacteriales;f__Sphingobacteriaceae	complete
public_ERR4179390_metawrap_bin.10	1	Sphingomonas	Sphingomonadaceae	Sphingomonadales	Proteobacteria	43	selected	63.97	1.58	46.67	k__Bacteria;p__Proteobacteria;c__Alphaproteobacteria;o__Sphingomonadales;f__Sphingomonadaceae;g__Sphingomonas	incomplete
public_ERR4179390_metawrap_bin.11	1	Sphingomonas	Sphingomonadaceae	Sphingomonadales	Proteobacteria	43	selected	77.65	2.16	37.5	k__Bacteria;p__Proteobacteria;c__Alphaproteobacteria;o__Sphingomonadales;f__Sphingomonadaceae;g__Sphingomonas	incomplete
public_ERR4179390_metawrap_bin.12	1	Terriglobus	Acidobacteriaceae	Acidobacteriales	Acidobacteriota	45	selected	90.35	3.45	0	k__Bacteria;p__Acidobacteria;c__Acidobacteriia;o__Acidobacteriales;f__Acidobacteriaceae;g__Granulicella	incomplete
public_ERR4179390_metawrap_bin.13	1	Terriglobus	Acidobacteriaceae	Acidobacteriales	Acidobacteriota	45	selected	93.68	1.72	50	k__Bacteria;p__Acidobacteria;c__Acidobacteriia;o__Acidobacteriales;f__Acidobacteriaceae;g__Granulicella	incomplete
public_ERR4179390_metawrap_bin.14	1	Sphingomonas	Sphingomonadaceae	Sphingomonadales	Proteobacteria	43	selected	69.69	1.63	44.44	k__Bacteria;p__Proteobacteria;c__Alphaproteobacteria;o__Sphingomonadales;f__Sphingomonadaceae;g__Sphingomonas	incomplete
public_ERR4179390_metawrap_bin.15	1	Terriglobus	Acidobacteriaceae	Acidobacteriales	Acidobacteriota	45	selected	84.17	1.08	50	k__Bacteria;p__Acidobacteria;c__Acidobacteriia;o__Acidobacteriales;f__Acidobacteriaceae;g__Granulicella	incomplete
public_ERR4179390_metawrap_bin.17	1	CAHJWO01	UBA10450	Chthoniobacterales	Verrucomicrobiota	54	selected	85.83	1.69	100	k__Bacteria;p__Verrucomicrobia;c__Verrucomicrobiae;o__Verrucomicrobiales;f__Verrucomicrobiaceae	incomplete
public_ERR4179390_metawrap_bin.18	1	CAHJWT01	Sphingomonadaceae	Sphingomonadales	Proteobacteria	10	not_selected	84.56	0.51	66.67	k__Bacteria;p__Proteobacteria;c__Alphaproteobacteria;o__Sphingomonadales	incomplete
public_ERR4179390_metawrap_bin.2	1	CAHJWL01	Acidobacteriaceae	Acidobacteriales	Acidobacteriota	40	selected	97.44	3.42	25	k__Bacteria;p__Acidobacteria;c__Acidobacteriia;o__Acidobacteriales;f__Acidobacteriaceae;g__Granulicella	complete
public_ERR4179390_metawrap_bin.3	1	Parafilimonas	Chitinophagaceae	Chitinophagales	Bacteroidota	2	not_selected	87.54	6.63	75.86	k__Bacteria;p__Bacteroidetes;c__Sphingobacteriia;o__Sphingobacteriales;f__Chitinophagaceae	incomplete
public_ERR4179390_metawrap_bin.4	1	Terriglobus	Acidobacteriaceae	Acidobacteriales	Acidobacteriota	45	selected	69.73	1.08	50	k__Bacteria;p__Acidobacteria;c__Acidobacteriia;o__Acidobacteriales;f__Acidobacteriaceae;g__Granulicella	incomplete
public_ERR4179390_metawrap_bin.6	1	CAHJXF01	Burkholderiaceae	Burkholderiales	Proteobacteria	9	not_selected	85.95	1.71	40	k__Bacteria;p__Proteobacteria;c__Betaproteobacteria;o__Burkholderiales	incomplete
public_ERR4179390_metawrap_bin.7	1	BOG-908	Acetobacteraceae	Acetobacterales	Proteobacteria	35	not_selected	87.25	0.75	0	k__Bacteria;p__Proteobacteria;c__Alphaproteobacteria;o__Rhodospirillales;f__Acetobacteraceae	incomplete
public_ERR4179390_metawrap_bin.8	1	PMG-095	Polyangiaceae	Polyangiales	Myxococcota	2	not_selected	90.75	3.06	0	k__Bacteria;p__Proteobacteria;c__Deltaproteobacteria;o__Myxococcales	incomplete
public_ERR4179390_metawrap_bin.9	1	Mucilaginibacter	Sphingobacteriaceae	Sphingobacteriales	Bacteroidota	4	not_selected	87.19	1.83	56.25	k__Bacteria;p__Bacteroidetes;c__Sphingobacteriia;o__Sphingobacteriales;f__Sphingobacteriaceae	incomplete
public_ERR4179391_metawrap_bin.2	1	Spirosoma	Spirosomaceae	Cytophagales	Bacteroidota	7	not_selected	60.12	1.88	50	k__Bacteria;p__Bacteroidetes;c__Cytophagia;o__Cytophagales;f__Cytophagaceae;g__Spirosoma	incomplete
public_ERR4179391_metawrap_bin.4	1	Rhizobacter	Burkholderiaceae	Burkholderiales	Proteobacteria	7	not_selected	92.9	1.47	50	k__Bacteria;p__Proteobacteria;c__Betaproteobacteria;o__Burkholderiales;f__Rubrivivax	incomplete
public_SRR11456913_metawrap_bin.1	1	CAHJXG01	Acetobacteraceae	Acetobacterales	Proteobacteria	103	selected	85.7	5.72	33.33	k__Bacteria;p__Proteobacteria;c__Alphaproteobacteria;o__Rhodospirillales;f__Acetobacteraceae	incomplete
public_SRR11456913_metawrap_bin.11	1	Nostoc	Nostocaceae	Cyanobacteriales	Cyanobacteria	43	selected	97.11	0.56	0	k__Bacteria;p__Cyanobacteria;c__Nostocales;o__Nostocales	complete
public_SRR11456913_metawrap_bin.14	1	Nakamurella	Nakamurellaceae	Mycobacteriales	Actinobacteriota	6	not_selected	93.73	3.68	27.78	k__Bacteria;p__Actinobacteria;c__Actinobacteria;o__Actinomycetales;f__Nakamurellaceae	incomplete
public_SRR11456913_metawrap_bin.25	1	Jatrophihabitans	Jatrophihabitantaceae	Mycobacteriales	Actinobacteriota	8	not_selected	96.57	0.62	0	k__Bacteria;p__Actinobacteria;c__Actinobacteria;o__Actinomycetales	complete
public_SRR11456913_metawrap_bin.3	1	HMF7410	Sphingobacteriaceae	Sphingobacteriales	Bacteroidota	11	not_selected	96.98	0.48	0	k__Bacteria;p__Bacteroidetes;c__Sphingobacteriia;o__Sphingobacteriales;f__Sphingobacteriaceae	complete
public_SRR11456913_metawrap_bin.8	1	Iso899	Jatrophihabitantaceae	Mycobacteriales	Actinobacteriota	1	not_selected	93.71	1.91	0	k__Bacteria;p__Actinobacteria;c__Actinobacteria;o__Actinomycetales	incomplete
public_SRR11456914_metawrap_bin.1	1	Chitinophagaceae gen. sp.	Chitinophagaceae	Chitinophagales	Bacteroidota	2	not_selected	74.98	2.46	14.29	k__Bacteria;p__Bacteroidetes;c__Sphingobacteriia;o__Sphingobacteriales	incomplete
public_SRR11456914_metawrap_bin.10	1	HMF7410	Sphingobacteriaceae	Sphingobacteriales	Bacteroidota	11	not_selected	65.39	1.43	100	k__Bacteria;p__Bacteroidetes;c__Sphingobacteriia;o__Sphingobacteriales;f__Sphingobacteriaceae	incomplete
public_SRR11456914_metawrap_bin.11	1	CAHJWO01	UBA10450	Chthoniobacterales	Verrucomicrobiota	54	selected	94.42	3.23	42.86	k__Bacteria;p__Verrucomicrobia;c__Verrucomicrobiae;o__Verrucomicrobiales;f__Verrucomicrobiaceae	incomplete
public_SRR11456914_metawrap_bin.14	1	Deinococcaceae gen. sp.	Deinococcaceae	Deinococcales	Deinococcota	1	not_selected	96.19	0.35	50	k__Bacteria;p__Deinococcus-Thermus;c__Deinococci;o__Deinococcales;f__Deinococcaceae;g__Deinococcus	complete
public_SRR11456914_metawrap_bin.16	1	JACMIU01	Armatimonadaceae	Armatimonadales	Armatimonadota	1	not_selected	53.53	0	0	k__Bacteria	incomplete
public_SRR11456914_metawrap_bin.17	1	Jatrophihabitans	Jatrophihabitantaceae	Mycobacteriales	Actinobacteriota	8	not_selected	96.92	0.47	0	k__Bacteria;p__Actinobacteria;c__Actinobacteria;o__Actinomycetales	complete
public_SRR11456914_metawrap_bin.18	1	Spirosomaceae gen. sp.	Spirosomaceae	Cytophagales	Bacteroidota	4	not_selected	100	0.3	0	k__Bacteria;p__Bacteroidetes;c__Cytophagia;o__Cytophagales;f__Cytophagaceae	complete
public_SRR11456914_metawrap_bin.2	1	Rhizobacter	Burkholderiaceae	Burkholderiales	Proteobacteria	7	not_selected	97.89	1.87	42.86	k__Bacteria;p__Proteobacteria;c__Betaproteobacteria;o__Burkholderiales;f__Rubrivivax	complete
public_SRR11456914_metawrap_bin.20	1	Ilyomonas	Chitinophagaceae	Chitinophagales	Bacteroidota	1	not_selected	99.51	0.25	0	k__Bacteria;p__Bacteroidetes;c__Sphingobacteriia;o__Sphingobacteriales;f__Chitinophagaceae	complete
public_SRR11456914_metawrap_bin.22	1	Deinococcus	Deinococcaceae	Deinococcales	Deinococcota	1	not_selected	57.98	0.99	33.33	k__Bacteria;p__Deinococcus-Thermus;c__Deinococci;o__Deinococcales;f__Deinococcaceae;g__Deinococcus	incomplete
public_SRR11456914_metawrap_bin.23	1	JACMOY01	Angustibacteraceae	Actinomycetales	Actinobacteriota	2	not_selected	62.85	0.54	0	k__Bacteria;p__Actinobacteria;c__Actinobacteria;o__Actinomycetales	incomplete
public_SRR11456914_metawrap_bin.3	1	Fimbriiglobus	Gemmataceae	Gemmatales	Planctomycetota	1	not_selected	80.11	1.23	0	k__Bacteria;p__Planctomycetes;c__Planctomycetia;o__Planctomycetales;f__Planctomycetaceae	incomplete
public_SRR11456914_metawrap_bin.4	1	Bryobacteraceae gen. sp.	Bryobacteraceae	Bryobacterales	Acidobacteriota	32	not_selected	60.1	1.96	33.33	k__Bacteria;p__Acidobacteria;c__Acidobacteriia;o__Acidobacteriales	incomplete
public_SRR11456914_metawrap_bin.5	1	Massilia	Burkholderiaceae	Burkholderiales	Proteobacteria	1	not_selected	63.45	1.87	57.14	k__Bacteria;p__Proteobacteria;c__Betaproteobacteria;o__Burkholderiales;f__Oxalobacteraceae	incomplete
public_SRR11456914_metawrap_bin.7	1	Fimbriimonas	Fimbriimonadaceae	Fimbriimonadales	Armatimonadota	2	not_selected	90.9	3.81	60	k__Bacteria	incomplete
public_SRR11456915_metawrap_bin.1	1	HMF7410	Sphingobacteriaceae	Sphingobacteriales	Bacteroidota	11	not_selected	70.96	2.05	44.44	k__Bacteria;p__Bacteroidetes;c__Sphingobacteriia;o__Sphingobacteriales;f__Sphingobacteriaceae	incomplete
public_SRR11456915_metawrap_bin.10	1	Jatrophihabitans	Jatrophihabitantaceae	Mycobacteriales	Actinobacteriota	8	not_selected	88.1	2.6	33.33	k__Bacteria;p__Actinobacteria;c__Actinobacteria;o__Actinomycetales	incomplete
public_SRR11456915_metawrap_bin.4	1	CAJCIY01	CAJCIY01	Mycobacteriales	Actinobacteriota	2	not_selected	97.88	0.64	50	k__Bacteria;p__Actinobacteria;c__Actinobacteria;o__Actinomycetales	complete
public_SRR11456917_metawrap_bin.1	1	Ferruginibacter	Chitinophagaceae	Chitinophagales	Bacteroidota	2	not_selected	79.13	1.89	0	k__Bacteria;p__Bacteroidetes;c__Sphingobacteriia;o__Sphingobacteriales;f__Chitinophagaceae	incomplete
public_SRR11456918_metawrap_bin.1	1	Spirosoma	Spirosomaceae	Cytophagales	Bacteroidota	7	not_selected	86.52	1.5	33.33	k__Bacteria;p__Bacteroidetes;c__Cytophagia;o__Cytophagales;f__Cytophagaceae;g__Spirosoma	incomplete
public_SRR11456918_metawrap_bin.2	1	Amnibacterium	Microbacteriaceae	Actinomycetales	Actinobacteriota	9	not_selected	93.61	2.75	0	k__Bacteria;p__Actinobacteria;c__Actinobacteria;o__Actinomycetales;f__Microbacteriaceae	incomplete
public_SRR11456918_metawrap_bin.3	1	Nostoc	Nostocaceae	Cyanobacteriales	Cyanobacteria	43	selected	99.33	0.48	16.67	k__Bacteria;p__Cyanobacteria;c__Nostocales;o__Nostocales	complete
public_SRR11456918_metawrap_bin.7	1	Sphingomonas	Sphingomonadaceae	Sphingomonadales	Proteobacteria	43	selected	96.52	6.46	8.57	k__Bacteria;p__Proteobacteria;c__Alphaproteobacteria;o__Sphingomonadales	complete
public_SRR11456918_metawrap_bin.8	1	Friedmanniella	Propionibacteriaceae	Propionibacteriales	Actinobacteriota	6	not_selected	98.7	0.17	100	k__Bacteria;p__Actinobacteria;c__Actinobacteria;o__Actinomycetales;f__Propionibacteriaceae	complete
public_SRR11456919_metawrap_bin.1	1	Sphingomonas	Sphingomonadaceae	Sphingomonadales	Proteobacteria	43	selected	95.87	2.13	15.38	k__Bacteria;p__Proteobacteria;c__Alphaproteobacteria;o__Sphingomonadales;f__Sphingomonadaceae;g__Sphingomonas	complete
public_SRR11456919_metawrap_bin.10	1	Novosphingobium	Sphingomonadaceae	Sphingomonadales	Proteobacteria	3	not_selected	89.9	2.56	7.14	k__Bacteria;p__Proteobacteria;c__Alphaproteobacteria;o__Sphingomonadales	incomplete
public_SRR11456919_metawrap_bin.11	1	CAHJXG01	Acetobacteraceae	Acetobacterales	Proteobacteria	103	selected	72.54	3.32	40	k__Bacteria;p__Proteobacteria;c__Alphaproteobacteria;o__Rhodospirillales;f__Acetobacteraceae	incomplete
public_SRR11456919_metawrap_bin.12	1	CAHJWT01	Sphingomonadaceae	Sphingomonadales	Proteobacteria	10	not_selected	86.17	0.65	0	k__Bacteria;p__Proteobacteria;c__Alphaproteobacteria;o__Sphingomonadales	incomplete
public_SRR11456919_metawrap_bin.13	1	Lichenihabitans	Beijerinckiaceae	Rhizobiales	Proteobacteria	139	selected	98.35	2.79	22.22	k__Bacteria;p__Proteobacteria;c__Alphaproteobacteria;o__Rhizobiales	complete
public_SRR11456919_metawrap_bin.14	1	CAHJWL01	Acidobacteriaceae	Acidobacteriales	Acidobacteriota	40	selected	81.89	0.86	0	k__Bacteria;p__Acidobacteria;c__Acidobacteriia;o__Acidobacteriales;f__Acidobacteriaceae;g__Granulicella	incomplete
public_SRR11456919_metawrap_bin.15	1	CAIOYC01	Caulobacteraceae	Caulobacterales	Proteobacteria	4	not_selected	69.89	3.64	11.11	k__Bacteria;p__Proteobacteria;c__Alphaproteobacteria	incomplete
public_SRR11456919_metawrap_bin.2	1	CAHJWO01	UBA10450	Chthoniobacterales	Verrucomicrobiota	54	selected	98.51	2.03	0	k__Bacteria;p__Verrucomicrobia;c__Verrucomicrobiae;o__Verrucomicrobiales;f__Verrucomicrobiaceae	complete
public_SRR11456919_metawrap_bin.3	1	Lichenihabitans	Beijerinckiaceae	Rhizobiales	Proteobacteria	139	selected	95.98	1	28.57	k__Bacteria;p__Proteobacteria;c__Alphaproteobacteria;o__Rhizobiales	complete
public_SRR11456919_metawrap_bin.5	1	Nostoc	Nostocaceae	Cyanobacteriales	Cyanobacteria	43	selected	99.04	1.41	0	k__Bacteria;p__Cyanobacteria;c__Nostocales;o__Nostocales	complete
public_SRR11456919_metawrap_bin.6	1	Nyctobacter	Baltobacteraceae	Baltobacterales	Eremiobacterota	4	not_selected	85.08	2.31	66.67	k__Bacteria	incomplete
public_SRR11456921_metawrap_bin.1	1	Nevskia	Nevskiaceae	Nevskiales	Proteobacteria	1	not_selected	75	3.97	14.29	k__Bacteria;p__Proteobacteria;c__Gammaproteobacteria;o__Xanthomonadales;f__Sinobacteraceae	incomplete
public_SRR11456921_metawrap_bin.10	1	CAHJXG01	Acetobacteraceae	Acetobacterales	Proteobacteria	103	selected	94.08	1.37	33.33	k__Bacteria;p__Proteobacteria;c__Alphaproteobacteria;o__Rhodospirillales;f__Acetobacteraceae	incomplete
public_SRR11456921_metawrap_bin.11	1	Rubrivivax	Burkholderiaceae	Burkholderiales	Proteobacteria	1	not_selected	98.93	0.93	100	k__Bacteria;p__Proteobacteria;c__Betaproteobacteria;o__Burkholderiales;f__Rubrivivax	complete
public_SRR11456921_metawrap_bin.12	1	Spirosomaceae gen. sp.	Spirosomaceae	Cytophagales	Bacteroidota	4	not_selected	99.39	0.97	20	k__Bacteria;p__Bacteroidetes;c__Cytophagia;o__Cytophagales;f__Cytophagaceae	complete
public_SRR11456921_metawrap_bin.13	1	Sphingobium	Sphingomonadaceae	Sphingomonadales	Proteobacteria	1	not_selected	89.25	2.08	27.27	k__Bacteria;p__Proteobacteria;c__Alphaproteobacteria;o__Sphingomonadales;f__Sphingomonadaceae_3;g__Sphingobium	incomplete
public_SRR11456921_metawrap_bin.15	1	Rhodovarius	Acetobacteraceae	Acetobacterales	Proteobacteria	1	not_selected	71.55	0	0	k__Bacteria;p__Proteobacteria;c__Alphaproteobacteria;o__Rhodospirillales;f__Acetobacteraceae	incomplete
public_SRR11456921_metawrap_bin.16	1	Hydrocarboniphaga	Nevskiaceae	Nevskiales	Proteobacteria	1	not_selected	64.14	0	0	k__Bacteria;p__Proteobacteria;c__Gammaproteobacteria;o__Xanthomonadales;f__Sinobacteraceae	incomplete
public_SRR11456921_metawrap_bin.17	1	UBA1315	Akkermansiaceae	Verrucomicrobiales	Verrucomicrobiota	1	not_selected	87.03	0.72	0	k__Bacteria;p__Verrucomicrobia;c__Verrucomicrobiae;o__Verrucomicrobiales;f__Verrucomicrobiaceae	incomplete
public_SRR11456921_metawrap_bin.18	1	Mesorhizobium_D	Rhizobiaceae	Rhizobiales	Proteobacteria	1	not_selected	94.66	0.49	25	k__Bacteria;p__Proteobacteria;c__Alphaproteobacteria;o__Rhizobiales;f__Phyllobacteriaceae	incomplete
public_SRR11456921_metawrap_bin.19	1	Tardiphaga	Xanthobacteraceae	Rhizobiales	Proteobacteria	5	not_selected	97.76	0.73	25	k__Bacteria;p__Proteobacteria;c__Alphaproteobacteria;o__Rhizobiales;f__Bradyrhizobiaceae	complete
public_SRR11456921_metawrap_bin.2	1	Lysinimonas_A	Microbacteriaceae	Actinomycetales	Actinobacteriota	1	not_selected	96.8	1.52	0	k__Bacteria;p__Actinobacteria;c__Actinobacteria;o__Actinomycetales;f__Microbacteriaceae	complete
public_SRR11456921_metawrap_bin.20	1	Unknown gen. sp.	Unknown	Chthoniobacterales	Verrucomicrobiota	NA	NA	100	1.69	33.33	k__Bacteria;p__Verrucomicrobia;c__Verrucomicrobiae;o__Verrucomicrobiales;f__Verrucomicrobiaceae	complete
public_SRR11456921_metawrap_bin.21	1	Enterovirga	Beijerinckiaceae	Rhizobiales	Proteobacteria	13	not_selected	86.45	2.55	23.08	k__Bacteria;p__Proteobacteria;c__Alphaproteobacteria;o__Rhizobiales;f__Methylobacteriaceae	incomplete
public_SRR11456921_metawrap_bin.23	1	Microbacterium	Microbacteriaceae	Actinomycetales	Actinobacteriota	3	not_selected	99.49	3.66	37.5	k__Bacteria;p__Actinobacteria;c__Actinobacteria;o__Actinomycetales;f__Microbacteriaceae;g__Microbacterium	complete
public_SRR11456921_metawrap_bin.24	1	LB1R16	Sphingomonadaceae	Sphingomonadales	Proteobacteria	1	not_selected	89.36	4.65	11.76	k__Bacteria;p__Proteobacteria;c__Alphaproteobacteria;o__Sphingomonadales	incomplete
public_SRR11456921_metawrap_bin.25	1	Sphingomonas	Sphingomonadaceae	Sphingomonadales	Proteobacteria	43	selected	77.68	1.21	16.67	k__Bacteria;p__Proteobacteria;c__Alphaproteobacteria;o__Sphingomonadales	incomplete
public_SRR11456921_metawrap_bin.4	1	Ferruginibacter	Chitinophagaceae	Chitinophagales	Bacteroidota	2	not_selected	70.25	2.6	36.36	k__Bacteria;p__Bacteroidetes;c__Sphingobacteriia;o__Sphingobacteriales;f__Chitinophagaceae	incomplete
public_SRR11456921_metawrap_bin.7	1	Spirosoma	Spirosomaceae	Cytophagales	Bacteroidota	7	not_selected	100	1.19	25	k__Bacteria;p__Bacteroidetes;c__Cytophagia;o__Cytophagales;f__Cytophagaceae;g__Spirosoma	complete
public_SRR11456921_metawrap_bin.8	1	GCA-002050365	Pyrinomonadaceae	Pyrinomonadales	Acidobacteriota	6	not_selected	94.87	5.77	11.11	k__Bacteria;p__Acidobacteria	incomplete
public_SRR11456921_metawrap_bin.9	1	Devosia	Devosiaceae	Rhizobiales	Proteobacteria	1	not_selected	99.11	1.24	25	k__Bacteria;p__Proteobacteria;c__Alphaproteobacteria;o__Rhizobiales	complete
public_SRR11456922_metawrap_bin.2	1	JAAFHZ01	Chamaesiphonaceae	Cyanobacteriales	Cyanobacteria	2	not_selected	94.99	0	0	k__Bacteria;p__Cyanobacteria	incomplete
public_SRR11456922_metawrap_bin.3	1	Aestuariivirga	Aestuariivirgaceae	Rhizobiales	Proteobacteria	5	not_selected	65.67	0	0	k__Bacteria;p__Proteobacteria;c__Alphaproteobacteria;o__Rhizobiales	incomplete
public_SRR11456922_metawrap_bin.4	1	JAAFHZ01	Chamaesiphonaceae	Cyanobacteriales	Cyanobacteria	2	not_selected	96.93	0.67	0	k__Bacteria;p__Cyanobacteria	complete
public_SRR11456922_metawrap_bin.5	1	Beijerinckiaceae gen. sp.	Beijerinckiaceae	Rhizobiales	Proteobacteria	2	not_selected	77.32	1.54	11.11	k__Bacteria;p__Proteobacteria;c__Alphaproteobacteria;o__Rhizobiales	incomplete
public_SRR11456922_metawrap_bin.6	1	Aestuariivirga	Aestuariivirgaceae	Rhizobiales	Proteobacteria	5	not_selected	97.17	0.43	0	k__Bacteria;p__Proteobacteria;c__Alphaproteobacteria;o__Rhizobiales	complete
public_SRR11456922_metawrap_bin.7	1	Aestuariivirga	Aestuariivirgaceae	Rhizobiales	Proteobacteria	5	not_selected	78.55	4.65	76.19	k__Bacteria;p__Proteobacteria;c__Alphaproteobacteria;o__Rhizobiales	incomplete
public_SRR11456922_metawrap_bin.8	1	Aestuariivirga	Aestuariivirgaceae	Rhizobiales	Proteobacteria	5	not_selected	80.93	0.87	25	k__Bacteria;p__Proteobacteria;c__Alphaproteobacteria;o__Rhizobiales	incomplete
public_SRR11456923_metawrap_bin.1	1	Hyphomicrobium	Hyphomicrobiaceae	Rhizobiales	Proteobacteria	1	not_selected	69.88	1.98	28.57	k__Bacteria;p__Proteobacteria;c__Alphaproteobacteria;o__Rhizobiales;f__Hyphomicrobiaceae;g__Hyphomicrobium	incomplete
public_SRR11456923_metawrap_bin.2	1	JAAFIG01 gen. sp.	JAAFIG01	Deinococcales	Deinococcota	2	not_selected	89.66	3.81	0	k__Bacteria;p__Deinococcus-Thermus;c__Deinococci;o__Deinococcales;f__Deinococcaceae	incomplete
public_SRR11456923_metawrap_bin.3	1	Aestuariivirga	Aestuariivirgaceae	Rhizobiales	Proteobacteria	5	not_selected	64.06	1.28	60	k__Bacteria;p__Proteobacteria;c__Alphaproteobacteria;o__Rhizobiales;f__Hyphomicrobiaceae	incomplete
public_SRR11456923_metawrap_bin.5	1	JAAFIG01 gen. sp.	JAAFIG01	Deinococcales	Deinococcota	2	not_selected	89.19	5.23	7.69	k__Bacteria;p__Deinococcus-Thermus;c__Deinococci;o__Deinococcales;f__Deinococcaceae	incomplete
public_SRR12240174_metawrap_bin.1	1	Sphingomonadaceae gen. sp.	Sphingomonadaceae	Sphingomonadales	Proteobacteria	8	not_selected	83.36	3.17	10.53	k__Bacteria;p__Proteobacteria;c__Alphaproteobacteria;o__Sphingomonadales	incomplete
public_SRR12240177_metawrap_bin.1	1	Beijerinckiaceae gen. sp.	Beijerinckiaceae	Rhizobiales	Proteobacteria	2	not_selected	55.75	0.65	0	k__Bacteria;p__Proteobacteria;c__Alphaproteobacteria;o__Rhizobiales	incomplete
public_SRR12240181_metawrap_bin.1	1	SCTD01	SCTD01	Mycobacteriales	Actinobacteriota	3	not_selected	61.11	0.54	0	k__Bacteria;p__Actinobacteria;c__Actinobacteria;o__Actinomycetales	incomplete
public_SRR12240181_metawrap_bin.3	1	JACCYI01	Solirubrobacteraceae	Solirubrobacterales	Actinobacteriota	1	not_selected	72.41	0.43	0	k__Bacteria;p__Actinobacteria;c__Actinobacteria;o__Solirubrobacterales	incomplete
public_SRR12240182_metawrap_bin.2	1	Sphingomonas_G	Sphingomonadaceae	Sphingomonadales	Proteobacteria	6	not_selected	73.6	4.05	25	k__Bacteria;p__Proteobacteria;c__Alphaproteobacteria;o__Sphingomonadales	incomplete
public_SRR12240182_metawrap_bin.4	1	Sphingomonas_G	Sphingomonadaceae	Sphingomonadales	Proteobacteria	6	not_selected	86.22	2.87	44.44	k__Bacteria;p__Proteobacteria;c__Alphaproteobacteria;o__Sphingomonadales;f__Sphingomonadaceae_2;g__Zymomonas	incomplete
public_SRR12240184_metawrap_bin.1	1	Pedobacter	Sphingobacteriaceae	Sphingobacteriales	Bacteroidota	1	not_selected	82.41	2.15	20	k__Bacteria;p__Bacteroidetes;c__Sphingobacteriia;o__Sphingobacteriales;f__Sphingobacteriaceae;g__Pedobacter	incomplete
public_SRR12240184_metawrap_bin.2	1	Rhodobacteraceae gen. sp.	Rhodobacteraceae	Rhodobacterales	Proteobacteria	1	not_selected	70.19	1.54	6.67	k__Bacteria;p__Proteobacteria;c__Alphaproteobacteria;o__Rhodobacterales;f__Rhodobacteraceae	incomplete
public_SRR12240184_metawrap_bin.3	1	Sphingomonas	Sphingomonadaceae	Sphingomonadales	Proteobacteria	43	selected	91.33	0.82	16.67	k__Bacteria;p__Proteobacteria;c__Alphaproteobacteria;o__Sphingomonadales	incomplete
public_SRR12240184_metawrap_bin.4	1	Solirubrobacteraceae gen. sp.	Solirubrobacteraceae	Solirubrobacterales	Actinobacteriota	3	not_selected	55.14	0	0	k__Bacteria;p__Actinobacteria;c__Actinobacteria;o__Solirubrobacterales	incomplete
public_SRR12240184_metawrap_bin.5	1	Marisediminicola	Microbacteriaceae	Actinomycetales	Actinobacteriota	1	not_selected	88.33	4.18	80	k__Bacteria;p__Actinobacteria;c__Actinobacteria;o__Actinomycetales;f__Microbacteriaceae;g__Clavibacter	incomplete
public_SRR13125477_metawrap_bin.1	1	EB88	Acidobacteriaceae	Acidobacteriales	Acidobacteriota	59	selected	80.08	0.85	0	k__Bacteria;p__Acidobacteria;c__Acidobacteriia;o__Acidobacteriales	incomplete
public_SRR13125477_metawrap_bin.4	1	CAHJWH01	Caulobacteraceae	Caulobacterales	Proteobacteria	23	not_selected	85.23	2.27	41.67	k__Bacteria;p__Proteobacteria;c__Alphaproteobacteria	incomplete
public_SRR13126859_metawrap_bin.1	1	Tous-C9LFEB	Acidobacteriaceae	Acidobacteriales	Acidobacteriota	37	not_selected	96.93	0	0	k__Bacteria;p__Acidobacteria;c__Acidobacteriia;o__Acidobacteriales;f__Acidobacteriaceae;g__Granulicella	complete
public_SRR13126859_metawrap_bin.2	1	Capsulimonadaceae gen. sp.	Capsulimonadaceae	Armatimonadales	Armatimonadota	24	not_selected	93.06	1.85	33.33	k__Bacteria	incomplete
public_SRR13685165_metawrap_bin.1	1	RH-AL1	Beijerinckiaceae	Rhizobiales	Proteobacteria	59	selected	92.95	1.67	37.5	k__Bacteria;p__Proteobacteria;c__Alphaproteobacteria;o__Rhizobiales	incomplete
public_SRR14721929_metawrap_bin.2	1	Tous-C9LFEB	Acidobacteriaceae	Acidobacteriales	Acidobacteriota	37	not_selected	76.59	4.48	16.67	k__Bacteria;p__Acidobacteria;c__Acidobacteriia;o__Acidobacteriales;f__Acidobacteriaceae;g__Granulicella	incomplete
public_SRR14721937_metawrap_bin.1	1	DTNP01	Ktedonobacteraceae	Ktedonobacterales	Chloroflexota	22	not_selected	73.82	4.07	20	k__Bacteria;p__Chloroflexi;c__Dehalococcoidetes	incomplete
public_SRR14721938_metawrap_bin.1	1	QHXN01	Pyrinomonadaceae	Pyrinomonadales	Acidobacteriota	4	not_selected	80.98	2.1	0	k__Bacteria;p__Acidobacteria	incomplete
public_SRR14721954_metawrap_bin.1	1	Sphingomonas	Sphingomonadaceae	Sphingomonadales	Proteobacteria	43	selected	72.41	1.31	25	k__Bacteria;p__Proteobacteria;c__Alphaproteobacteria;o__Sphingomonadales;f__Sphingomonadaceae;g__Sphingomonas	incomplete
public_SRR14721954_metawrap_bin.2	1	Amnibacterium	Microbacteriaceae	Actinomycetales	Actinobacteriota	9	not_selected	66.27	1.35	33.33	k__Bacteria;p__Actinobacteria;c__Actinobacteria;o__Actinomycetales;f__Microbacteriaceae;g__Clavibacter	incomplete
public_SRR14721954_metawrap_bin.3	1	Spirosoma	Spirosomaceae	Cytophagales	Bacteroidota	7	not_selected	80.73	1.64	0	k__Bacteria;p__Bacteroidetes;c__Cytophagia;o__Cytophagales;f__Cytophagaceae;g__Spirosoma	incomplete
public_SRR14721957_metawrap_bin.3	1	CF-113	Ktedonobacteraceae	Ktedonobacterales	Chloroflexota	2	not_selected	95.17	3.96	0	k__Bacteria;p__Chloroflexi;c__Dehalococcoidetes	complete
public_SRR14721957_metawrap_bin.4	1	CAIVAU01	Nostocaceae	Cyanobacteriales	Cyanobacteria	5	not_selected	91.53	2.05	0	k__Bacteria;p__Cyanobacteria	incomplete
public_SRR14721960_metawrap_bin.1	1	JACDEG01	Pyrinomonadaceae	Pyrinomonadales	Acidobacteriota	1	not_selected	97.01	4.44	0	k__Bacteria;p__Acidobacteria	complete
public_SRR14721960_metawrap_bin.2	1	Sphingomonas_I	Sphingomonadaceae	Sphingomonadales	Proteobacteria	7	not_selected	79.5	1.75	20	k__Bacteria;p__Proteobacteria;c__Alphaproteobacteria;o__Sphingomonadales	incomplete
public_SRR14721962_metawrap_bin.1	1	Acetobacteraceae gen. sp.	Acetobacteraceae	Acetobacterales	Proteobacteria	79	selected	58.42	1.19	0	k__Bacteria;p__Proteobacteria;c__Alphaproteobacteria;o__Rhodospirillales;f__Acetobacteraceae	incomplete
public_SRR14721962_metawrap_bin.2	1	EB88	Acidobacteriaceae	Acidobacteriales	Acidobacteriota	59	selected	81.09	0.85	0	k__Bacteria;p__Acidobacteria;c__Acidobacteriia;o__Acidobacteriales;f__Acidobacteriaceae;g__Acidobacterium	incomplete
public_SRR14721964_metawrap_bin.2	1	Steroidobacteraceae gen. sp.	Steroidobacteraceae	Steroidobacterales	Proteobacteria	1	not_selected	96.56	1.36	0	k__Bacteria;p__Proteobacteria;c__Gammaproteobacteria;o__Xanthomonadales	complete
public_SRR14721966_metawrap_bin.1	1	VCDI01	Acetobacteraceae	Acetobacterales	Proteobacteria	40	selected	94.03	1.49	0	k__Bacteria;p__Proteobacteria;c__Alphaproteobacteria;o__Rhodospirillales;f__Acetobacteraceae	incomplete
public_SRR14721966_metawrap_bin.2	1	Acetobacteraceae gen. sp.	Acetobacteraceae	Acetobacterales	Proteobacteria	79	selected	75.71	0.28	50	k__Bacteria;p__Proteobacteria;c__Alphaproteobacteria;o__Rhodospirillales;f__Acetobacteraceae	incomplete
public_SRR14721966_metawrap_bin.3	1	EB88	Acidobacteriaceae	Acidobacteriales	Acidobacteriota	59	selected	94.06	1.66	66.67	k__Bacteria;p__Acidobacteria;c__Acidobacteriia;o__Acidobacteriales;f__Acidobacteriaceae	incomplete
public_SRR14721966_metawrap_bin.4	1	Acetobacteraceae gen. sp.	Acetobacteraceae	Acetobacterales	Proteobacteria	79	selected	85.52	1.74	25	k__Bacteria;p__Proteobacteria;c__Alphaproteobacteria;o__Rhodospirillales;f__Acetobacteraceae	incomplete
public_SRR14721980_metawrap_bin.1	1	EB88	Acidobacteriaceae	Acidobacteriales	Acidobacteriota	59	selected	67.37	2.76	55.56	k__Bacteria;p__Acidobacteria;c__Acidobacteriia;o__Acidobacteriales;f__Acidobacteriaceae	incomplete
public_SRR14721986_metawrap_bin.1	1	EB88	Acidobacteriaceae	Acidobacteriales	Acidobacteriota	59	selected	65.88	0	0	k__Bacteria;p__Acidobacteria;c__Acidobacteriia;o__Acidobacteriales;f__Acidobacteriaceae	incomplete
public_SRR14722007_metawrap_bin.1	1	CAIOYC01	Caulobacteraceae	Caulobacterales	Proteobacteria	4	not_selected	68.68	1.03	0	k__Bacteria;p__Proteobacteria;c__Alphaproteobacteria	incomplete
public_SRR14722041_metawrap_bin.2	1	Granulicella_B	Acidobacteriaceae	Acidobacteriales	Acidobacteriota	5	not_selected	84.87	1.03	50	k__Bacteria;p__Acidobacteria;c__Acidobacteriia;o__Acidobacteriales;f__Acidobacteriaceae;g__Granulicella	incomplete
public_SRR14722041_metawrap_bin.3	1	Granulicella_B	Acidobacteriaceae	Acidobacteriales	Acidobacteriota	5	not_selected	83.96	0	0	k__Bacteria;p__Acidobacteria;c__Acidobacteriia;o__Acidobacteriales;f__Acidobacteriaceae;g__Granulicella	incomplete
public_SRR14722046_metawrap_bin.1	1	EB88	Acidobacteriaceae	Acidobacteriales	Acidobacteriota	59	selected	78.3	0.17	0	k__Bacteria;p__Acidobacteria;c__Acidobacteriia;o__Acidobacteriales;f__Acidobacteriaceae	incomplete
public_SRR14722049_metawrap_bin.1	1	EB88	Acidobacteriaceae	Acidobacteriales	Acidobacteriota	59	selected	82.29	0.17	0	k__Bacteria;p__Acidobacteria;c__Acidobacteriia;o__Acidobacteriales;f__Acidobacteriaceae	incomplete
public_SRR14722049_metawrap_bin.2	1	Terriglobus	Acidobacteriaceae	Acidobacteriales	Acidobacteriota	45	selected	98.58	0.91	0	k__Bacteria;p__Acidobacteria;c__Acidobacteriia;o__Acidobacteriales;f__Acidobacteriaceae;g__Granulicella	complete
public_SRR14722049_metawrap_bin.3	1	Acetobacteraceae gen. sp.	Acetobacteraceae	Acetobacterales	Proteobacteria	79	selected	72.81	1.85	10	k__Bacteria;p__Proteobacteria;c__Alphaproteobacteria;o__Rhodospirillales;f__Acetobacteraceae	incomplete
public_SRR14722050_metawrap_bin.1	1	Tous-C9LFEB	Acidobacteriaceae	Acidobacteriales	Acidobacteriota	37	not_selected	98.49	2.81	0	k__Bacteria;p__Acidobacteria;c__Acidobacteriia;o__Acidobacteriales;f__Acidobacteriaceae;g__Granulicella	complete
public_SRR14722054_metawrap_bin.1	1	UBA5704	UBA5704	UBA5704	Acidobacteriota	2	not_selected	52.8	0.43	0	k__Bacteria;p__Acidobacteria	incomplete
public_SRR14722058_metawrap_bin.1	1	EB88	Acidobacteriaceae	Acidobacteriales	Acidobacteriota	59	selected	87.76	0.05	0	k__Bacteria;p__Acidobacteria;c__Acidobacteriia;o__Acidobacteriales;f__Acidobacteriaceae	incomplete
public_SRR14722058_metawrap_bin.2	1	CAHJXG01	Acetobacteraceae	Acetobacterales	Proteobacteria	103	selected	56.43	0.51	100	k__Bacteria;p__Proteobacteria;c__Alphaproteobacteria;o__Rhodospirillales;f__Acetobacteraceae	incomplete
public_SRR14722062_metawrap_bin.1	1	CAJCIY01	CAJCIY01	Mycobacteriales	Actinobacteriota	2	not_selected	75.44	0.76	66.67	k__Bacteria;p__Actinobacteria;c__Actinobacteria;o__Actinomycetales	incomplete
public_SRR14722071_metawrap_bin.2	1	Acetobacteraceae gen. sp.	Acetobacteraceae	Acetobacterales	Proteobacteria	79	selected	63.43	1.01	25	k__Bacteria;p__Proteobacteria;c__Alphaproteobacteria;o__Rhodospirillales;f__Acetobacteraceae	incomplete
public_SRR14722071_metawrap_bin.3	1	Bog-532	Streptosporangiaceae	Streptosporangiales	Actinobacteriota	17	not_selected	75.17	0.98	0	k__Bacteria;p__Actinobacteria;c__Actinobacteria;o__Actinomycetales	incomplete
public_SRR14722081_metawrap_bin.1	1	Terriglobus	Acidobacteriaceae	Acidobacteriales	Acidobacteriota	45	selected	95.76	3.14	16.67	k__Bacteria;p__Acidobacteria;c__Acidobacteriia;o__Acidobacteriales;f__Acidobacteriaceae;g__Granulicella	complete
public_SRR14722086_metawrap_bin.10	1	Rhodomicrobiaceae gen. sp.	Rhodomicrobiaceae	Rhizobiales	Proteobacteria	1	not_selected	79.73	0.4	0	k__Bacteria;p__Proteobacteria;c__Alphaproteobacteria;o__Rhizobiales;f__Hyphomicrobiaceae	incomplete
public_SRR14722086_metawrap_bin.2	1	CAHJXG01	Acetobacteraceae	Acetobacterales	Proteobacteria	103	selected	80.89	1.27	0	k__Bacteria;p__Proteobacteria;c__Alphaproteobacteria;o__Rhodospirillales;f__Acetobacteraceae	incomplete
public_SRR14722086_metawrap_bin.5	1	Dictyobacter	Ktedonobacteraceae	Ktedonobacterales	Chloroflexota	7	not_selected	72.81	3.51	100	k__Bacteria;p__Chloroflexi;c__Dehalococcoidetes	incomplete
public_SRR14722087_metawrap_bin.4	1	UBA2796 gen. sp.	UBA2796	SBR1031	Chloroflexota	1	not_selected	62.93	2.02	0	k__Bacteria;p__Chloroflexi	incomplete
public_SRR14722088_metawrap_bin.1	1	BOG-908	Acetobacteraceae	Acetobacterales	Proteobacteria	35	not_selected	64.73	1.49	25	k__Bacteria;p__Proteobacteria;c__Alphaproteobacteria;o__Rhodospirillales;f__Acetobacteraceae	incomplete
public_SRR14722088_metawrap_bin.4	1	Tous-C9LFEB	Acidobacteriaceae	Acidobacteriales	Acidobacteriota	37	not_selected	69.56	1.72	0	k__Bacteria;p__Acidobacteria;c__Acidobacteriia;o__Acidobacteriales;f__Acidobacteriaceae;g__Granulicella	incomplete
public_SRR14722088_metawrap_bin.6	1	Bryobacteraceae gen. sp.	Bryobacteraceae	Bryobacterales	Acidobacteriota	32	not_selected	61.37	1.3	50	k__Bacteria;p__Acidobacteria;c__Acidobacteriia;o__Acidobacteriales	incomplete
public_SRR14722095_metawrap_bin.1	1	EB88	Acidobacteriaceae	Acidobacteriales	Acidobacteriota	59	selected	82.02	1.28	100	k__Bacteria;p__Acidobacteria;c__Acidobacteriia;o__Acidobacteriales;f__Acidobacteriaceae;g__Acidobacterium	incomplete
public_SRR14722095_metawrap_bin.2	1	Terriglobus	Acidobacteriaceae	Acidobacteriales	Acidobacteriota	45	selected	98.3	0.86	0	k__Bacteria;p__Acidobacteria;c__Acidobacteriia;o__Acidobacteriales;f__Acidobacteriaceae;g__Granulicella	complete
public_SRR14722095_metawrap_bin.3	1	CAHJWL01	Acidobacteriaceae	Acidobacteriales	Acidobacteriota	40	selected	77.4	1.03	0	k__Bacteria;p__Acidobacteria;c__Acidobacteriia;o__Acidobacteriales;f__Acidobacteriaceae;g__Granulicella	incomplete
public_SRR14722118_metawrap_bin.1	1	Granulicella_C	Acidobacteriaceae	Acidobacteriales	Acidobacteriota	33	not_selected	94.84	0	0	k__Bacteria;p__Acidobacteria;c__Acidobacteriia;o__Acidobacteriales;f__Acidobacteriaceae;g__Granulicella	incomplete
public_SRR14722123_metawrap_bin.1	1	LMUY01	Acetobacteraceae	Acetobacterales	Proteobacteria	79	selected	95.02	1.74	75	k__Bacteria;p__Proteobacteria;c__Alphaproteobacteria;o__Rhodospirillales;f__Acetobacteraceae	complete
public_SRR14722123_metawrap_bin.2	1	CAHJWL01	Acidobacteriaceae	Acidobacteriales	Acidobacteriota	40	selected	56.36	0	0	k__Bacteria;p__Acidobacteria;c__Acidobacteriia;o__Acidobacteriales;f__Acidobacteriaceae;g__Granulicella	incomplete
public_SRR14722123_metawrap_bin.4	1	Acetobacteraceae gen. sp.	Acetobacteraceae	Acetobacterales	Proteobacteria	79	selected	75	0.5	0	k__Bacteria;p__Proteobacteria;c__Alphaproteobacteria;o__Rhodospirillales;f__Acetobacteraceae	incomplete
public_SRR14722123_metawrap_bin.5	1	Acidobacteriaceae gen. sp.	Acidobacteriaceae	Acidobacteriales	Acidobacteriota	1	not_selected	67.24	1.72	0	k__Bacteria;p__Acidobacteria;c__Acidobacteriia;o__Acidobacteriales;f__Acidobacteriaceae	incomplete
public_SRR14722124_metawrap_bin.1	1	Granulicella_C	Acidobacteriaceae	Acidobacteriales	Acidobacteriota	33	not_selected	73.43	0	0	k__Bacteria;p__Acidobacteria;c__Acidobacteriia;o__Acidobacteriales;f__Acidobacteriaceae;g__Granulicella	incomplete
public_SRR14722125_metawrap_bin.1	1	Capsulimonadaceae gen. sp.	Capsulimonadaceae	Armatimonadales	Armatimonadota	24	not_selected	97.22	0.93	0	k__Bacteria	complete
public_SRR14722128_metawrap_bin.1	1	CAHJWT01	Sphingomonadaceae	Sphingomonadales	Proteobacteria	10	not_selected	80.7	0.22	0	k__Bacteria;p__Proteobacteria;c__Alphaproteobacteria;o__Sphingomonadales	incomplete
public_SRR14722129_metawrap_bin.2	1	BOG-908	Acetobacteraceae	Acetobacterales	Proteobacteria	35	not_selected	77.34	1.74	25	k__Bacteria;p__Proteobacteria;c__Alphaproteobacteria;o__Rhodospirillales;f__Acetobacteraceae	incomplete
public_SRR14722129_metawrap_bin.3	1	Granulicella_C	Acidobacteriaceae	Acidobacteriales	Acidobacteriota	33	not_selected	90.54	1.71	0	k__Bacteria;p__Acidobacteria;c__Acidobacteriia;o__Acidobacteriales;f__Acidobacteriaceae;g__Granulicella	incomplete
public_SRR14722130_metawrap_bin.1	1	CAJCIS01	Acetobacteraceae	Acetobacterales	Proteobacteria	3	not_selected	88.89	1.21	20	k__Bacteria;p__Proteobacteria;c__Alphaproteobacteria;o__Rhodospirillales;f__Acetobacteraceae	incomplete
public_SRR14722132_metawrap_bin.1	1	Sphingomonas	Sphingomonadaceae	Sphingomonadales	Proteobacteria	43	selected	64.25	1.98	18.18	k__Bacteria;p__Proteobacteria;c__Alphaproteobacteria;o__Sphingomonadales	incomplete
public_SRR14722132_metawrap_bin.2	1	Tous-C9LFEB	Acidobacteriaceae	Acidobacteriales	Acidobacteriota	37	not_selected	97.29	1.72	50	k__Bacteria;p__Acidobacteria;c__Acidobacteriia;o__Acidobacteriales;f__Acidobacteriaceae;g__Granulicella	complete
public_SRR14722133_metawrap_bin.1	1	Bradyrhizobium	Xanthobacteraceae	Rhizobiales	Proteobacteria	1	not_selected	99.01	1.68	0	k__Bacteria;p__Proteobacteria;c__Alphaproteobacteria;o__Rhizobiales;f__Bradyrhizobiaceae;g__Bradyrhizobium	complete
public_SRR14722133_metawrap_bin.2	1	JACCRA01	Pyrinomonadaceae	Pyrinomonadales	Acidobacteriota	1	not_selected	73.9	1.34	0	k__Bacteria;p__Acidobacteria	incomplete
public_SRR14722136_metawrap_bin.1	1	CAHJXF01	Burkholderiaceae	Burkholderiales	Proteobacteria	9	not_selected	96.69	2.07	0	k__Bacteria;p__Proteobacteria;c__Betaproteobacteria;o__Burkholderiales	complete
public_SRR14722137_metawrap_bin.1	1	Friedmanniella	Propionibacteriaceae	Propionibacteriales	Actinobacteriota	6	not_selected	79.08	0.17	0	k__Bacteria;p__Actinobacteria;c__Actinobacteria;o__Actinomycetales;f__Propionibacteriaceae	incomplete
public_SRR14722137_metawrap_bin.3	1	QHXN01	Pyrinomonadaceae	Pyrinomonadales	Acidobacteriota	4	not_selected	73.15	1.99	0	k__Bacteria;p__Acidobacteria	incomplete
public_SRR14722138_metawrap_bin.1	1	CAHJWO01	UBA10450	Chthoniobacterales	Verrucomicrobiota	54	selected	92.09	4.05	0	k__Bacteria;p__Verrucomicrobia;c__Verrucomicrobiae;o__Verrucomicrobiales;f__Verrucomicrobiaceae	incomplete
public_SRR14722143_metawrap_bin.3	1	Allosphingosinicella	Sphingomonadaceae	Sphingomonadales	Proteobacteria	1	not_selected	73.44	2	22.22	k__Bacteria;p__Proteobacteria;c__Alphaproteobacteria;o__Sphingomonadales	incomplete
public_SRR14722143_metawrap_bin.4	1	Amnibacterium	Microbacteriaceae	Actinomycetales	Actinobacteriota	9	not_selected	61.45	1.52	33.33	k__Bacteria;p__Actinobacteria;c__Actinobacteria;o__Actinomycetales;f__Microbacteriaceae	incomplete
public_SRR14722143_metawrap_bin.5	1	Jatrophihabitans	Jatrophihabitantaceae	Mycobacteriales	Actinobacteriota	8	not_selected	94.2	0.39	50	k__Bacteria;p__Actinobacteria;c__Actinobacteria;o__Actinomycetales	incomplete
public_SRR14722145_metawrap_bin.1	1	QHXN01	Pyrinomonadaceae	Pyrinomonadales	Acidobacteriota	4	not_selected	87.52	3.59	0	k__Bacteria;p__Acidobacteria	incomplete
public_SRR14722145_metawrap_bin.5	1	Sphingomonas_G	Sphingomonadaceae	Sphingomonadales	Proteobacteria	6	not_selected	83.38	4	15.79	k__Bacteria;p__Proteobacteria;c__Alphaproteobacteria;o__Sphingomonadales;f__Sphingomonadaceae_2;g__Zymomonas	incomplete
public_SRR14722145_metawrap_bin.6	1	UBA1936	Sphingomonadaceae	Sphingomonadales	Proteobacteria	3	not_selected	96.74	1.87	27.27	k__Bacteria;p__Proteobacteria;c__Alphaproteobacteria;o__Sphingomonadales	complete
public_SRR14722145_metawrap_bin.7	1	GCA-002050365	Pyrinomonadaceae	Pyrinomonadales	Acidobacteriota	6	not_selected	79.53	5.56	0	k__Bacteria;p__Acidobacteria	incomplete
public_SRR14722149_metawrap_bin.1	1	Nostoc	Nostocaceae	Cyanobacteriales	Cyanobacteria	43	selected	93.44	0.71	16.67	k__Bacteria;p__Cyanobacteria;c__Nostocales;o__Nostocales	incomplete
public_SRR14722149_metawrap_bin.2	1	C7867-001	UBA2163	UBA9983_A	Patescibacteria	1	not_selected	63.45	0	0	k__Bacteria (root)	incomplete
public_SRR14722149_metawrap_bin.4	1	UBA11358	UBA11358	Pedosphaerales	Verrucomicrobiota	1	not_selected	91.59	2.5	0	k__Bacteria;p__Verrucomicrobia;c__Verrucomicrobiae;o__Verrucomicrobiales	incomplete
public_SRR14722149_metawrap_bin.5	1	Edaphobacter	Acidobacteriaceae	Acidobacteriales	Acidobacteriota	1	not_selected	59.58	0	0	k__Bacteria;p__Acidobacteria;c__Acidobacteriia;o__Acidobacteriales;f__Acidobacteriaceae;g__Granulicella	incomplete
public_SRR14722149_metawrap_bin.6	1	Flavihumibacter	Chitinophagaceae	Chitinophagales	Bacteroidota	3	not_selected	96.19	1.23	33.33	k__Bacteria;p__Bacteroidetes;c__Sphingobacteriia;o__Sphingobacteriales;f__Chitinophagaceae	complete
public_SRR14722149_metawrap_bin.8	1	Rhodopseudomonas	Xanthobacteraceae	Rhizobiales	Proteobacteria	1	not_selected	72.43	1.31	0	k__Bacteria;p__Proteobacteria;c__Alphaproteobacteria;o__Rhizobiales;f__Bradyrhizobiaceae	incomplete
public_SRR14722149_metawrap_bin.9	1	Sphingomonas_I	Sphingomonadaceae	Sphingomonadales	Proteobacteria	7	not_selected	83.95	3.68	15.38	k__Bacteria;p__Proteobacteria;c__Alphaproteobacteria;o__Sphingomonadales;f__Sphingomonadaceae_2;g__Zymomonas	incomplete
public_SRR14722150_metawrap_bin.1	1	Granulicella_C	Acidobacteriaceae	Acidobacteriales	Acidobacteriota	33	not_selected	94.78	1.19	60	k__Bacteria;p__Acidobacteria;c__Acidobacteriia;o__Acidobacteriales;f__Acidobacteriaceae;g__Granulicella	incomplete
public_SRR14722150_metawrap_bin.2	1	EB88	Acidobacteriaceae	Acidobacteriales	Acidobacteriota	59	selected	77.61	0.86	0	k__Bacteria;p__Acidobacteria;c__Acidobacteriia;o__Acidobacteriales;f__Acidobacteriaceae	incomplete
public_SRR14722152_metawrap_bin.3	1	Acetobacteraceae gen. sp.	Acetobacteraceae	Acetobacterales	Proteobacteria	79	selected	59.11	0.87	33.33	k__Bacteria;p__Proteobacteria;c__Alphaproteobacteria;o__Rhodospirillales;f__Acetobacteraceae	incomplete
public_SRR14722156_metawrap_bin.1	1	Capsulimonadaceae gen. sp.	Capsulimonadaceae	Armatimonadales	Armatimonadota	24	not_selected	86.53	5.56	37.5	k__Bacteria	incomplete
public_SRR14722156_metawrap_bin.2	1	CAHJWH01	Caulobacteraceae	Caulobacterales	Proteobacteria	23	not_selected	73.43	1.57	0	k__Bacteria;p__Proteobacteria;c__Alphaproteobacteria	incomplete
public_SRR14722161_metawrap_bin.3	1	UBA5704	UBA5704	UBA5704	Acidobacteriota	2	not_selected	83.14	1.93	20	k__Bacteria	incomplete
public_SRR14722161_metawrap_bin.4	1	GCA-003244245	Pseudonocardiaceae	Mycobacteriales	Actinobacteriota	2	not_selected	68.41	2.82	11.11	k__Bacteria;p__Actinobacteria;c__Actinobacteria;o__Actinomycetales	incomplete
public_SRR14722162_metawrap_bin.1	1	VCDI01	Acetobacteraceae	Acetobacterales	Proteobacteria	40	selected	88.18	2.55	20	k__Bacteria;p__Proteobacteria;c__Alphaproteobacteria;o__Rhodospirillales;f__Acetobacteraceae	incomplete
public_SRR14722165_metawrap_bin.1	1	Bryobacteraceae gen. sp.	Bryobacteraceae	Bryobacterales	Acidobacteriota	32	not_selected	85.07	2.17	0	k__Bacteria;p__Acidobacteria;c__Acidobacteriia;o__Acidobacteriales	incomplete
public_SRR14722167_metawrap_bin.1	1	Mycobacterium	Mycobacteriaceae	Mycobacteriales	Actinobacteriota	1	not_selected	96.11	0.15	0	k__Bacteria;p__Actinobacteria;c__Actinobacteria;o__Actinomycetales;f__Mycobacteriaceae;g__Mycobacterium	complete
public_SRR14722169_metawrap_bin.1	1	Baltobacteraceae gen. sp.	Baltobacteraceae	Baltobacterales	Eremiobacterota	5	not_selected	89.35	1.85	0	k__Bacteria	incomplete
public_SRR14722172_metawrap_bin.1	1	Acetobacteraceae gen. sp.	Acetobacteraceae	Acetobacterales	Proteobacteria	79	selected	91.77	1	33.33	k__Bacteria;p__Proteobacteria;c__Alphaproteobacteria;o__Rhodospirillales;f__Acetobacteraceae	incomplete
public_SRR14722172_metawrap_bin.2	1	EB88	Acidobacteriaceae	Acidobacteriales	Acidobacteriota	59	selected	82.85	0.05	100	k__Bacteria;p__Acidobacteria;c__Acidobacteriia;o__Acidobacteriales;f__Acidobacteriaceae	incomplete
public_SRR14722173_metawrap_bin.1	1	Novosphingobium	Sphingomonadaceae	Sphingomonadales	Proteobacteria	3	not_selected	83.86	2.12	0	k__Bacteria;p__Proteobacteria;c__Alphaproteobacteria;o__Sphingomonadales;f__Sphingomonadaceae;g__Novosphingobium	incomplete
public_SRR14722188_metawrap_bin.1	1	CAIMSN01	Acetobacteraceae	Acetobacterales	Proteobacteria	56	selected	89.6	3.5	30	k__Bacteria;p__Proteobacteria;c__Alphaproteobacteria;o__Rhodospirillales;f__Acetobacteraceae	incomplete
public_SRR14722188_metawrap_bin.5	1	Granulicella_C	Acidobacteriaceae	Acidobacteriales	Acidobacteriota	33	not_selected	68.67	1.71	0	k__Bacteria;p__Acidobacteria;c__Acidobacteriia;o__Acidobacteriales;f__Acidobacteriaceae;g__Granulicella	incomplete
public_SRR14722222_metawrap_bin.1	1	Sphingomonas_I	Sphingomonadaceae	Sphingomonadales	Proteobacteria	7	not_selected	72.07	1.42	14.29	k__Bacteria;p__Proteobacteria;c__Alphaproteobacteria;o__Sphingomonadales;f__Sphingomonadaceae_2;g__Zymomonas	incomplete
public_SRR14722230_metawrap_bin.4	1	CAHJXF01	Burkholderiaceae	Burkholderiales	Proteobacteria	9	not_selected	79.54	0.92	0	k__Bacteria;p__Proteobacteria;c__Betaproteobacteria;o__Burkholderiales	incomplete
public_SRR14722230_metawrap_bin.6	1	Caulobacteraceae gen. sp.	Caulobacteraceae	Caulobacterales	Proteobacteria	10	not_selected	59.58	1.05	10	k__Bacteria;p__Proteobacteria;c__Alphaproteobacteria;o__Caulobacterales;f__Caulobacteraceae	incomplete
public_SRR14722230_metawrap_bin.9	1	UBA10450 gen. sp.	UBA10450	Chthoniobacterales	Verrucomicrobiota	12	not_selected	92.68	3.78	50	k__Bacteria;p__Verrucomicrobia;c__Verrucomicrobiae;o__Verrucomicrobiales;f__Verrucomicrobiaceae	incomplete
public_SRR14722231_metawrap_bin.4	1	CAHJWH01	Caulobacteraceae	Caulobacterales	Proteobacteria	23	not_selected	72.08	2.15	0	k__Bacteria;p__Proteobacteria;c__Alphaproteobacteria	incomplete
public_SRR14722233_metawrap_bin.1	1	Acetobacteraceae gen. sp.	Acetobacteraceae	Acetobacterales	Proteobacteria	79	selected	65.09	1	0	k__Bacteria;p__Proteobacteria;c__Alphaproteobacteria;o__Rhodospirillales;f__Acetobacteraceae	incomplete
public_SRR14722233_metawrap_bin.2	1	Jatrophihabitans	Jatrophihabitantaceae	Mycobacteriales	Actinobacteriota	8	not_selected	76.37	1.09	25	k__Bacteria;p__Actinobacteria;c__Actinobacteria;o__Actinomycetales	incomplete
public_SRR14722272_metawrap_bin.1	1	EB88	Acidobacteriaceae	Acidobacteriales	Acidobacteriota	59	selected	54.05	0	0	k__Bacteria;p__Acidobacteria;c__Acidobacteriia;o__Acidobacteriales;f__Acidobacteriaceae	incomplete
public_SRR14722275_metawrap_bin.1	1	Acetobacteraceae gen. sp.	Acetobacteraceae	Acetobacterales	Proteobacteria	79	selected	57.73	0.69	0	k__Bacteria;p__Proteobacteria;c__Alphaproteobacteria;o__Rhodospirillales;f__Acetobacteraceae	incomplete
public_SRR14722276_metawrap_bin.2	1	CF-113	Ktedonobacteraceae	Ktedonobacterales	Chloroflexota	2	not_selected	97.36	7.26	0	k__Bacteria;p__Chloroflexi;c__Dehalococcoidetes	complete
public_SRR14722277_metawrap_bin.1	1	CAHJWO01	UBA10450	Chthoniobacterales	Verrucomicrobiota	54	selected	92.43	3.38	0	k__Bacteria;p__Verrucomicrobia;c__Verrucomicrobiae;o__Verrucomicrobiales;f__Verrucomicrobiaceae	incomplete
public_SRR14722278_metawrap_bin.1	1	Bryobacteraceae gen. sp.	Bryobacteraceae	Bryobacterales	Acidobacteriota	32	not_selected	63.11	0.87	0	k__Bacteria;p__Acidobacteria;c__Acidobacteriia;o__Acidobacteriales	incomplete
public_SRR14722278_metawrap_bin.2	1	Unknown gen. sp.	Unknown	Chthoniobacterales	Verrucomicrobiota	NA	NA	92.91	3.38	0	k__Bacteria;p__Verrucomicrobia;c__Verrucomicrobiae;o__Verrucomicrobiales;f__Verrucomicrobiaceae	incomplete
public_SRR14722280_metawrap_bin.1	1	Spiroplasma_C	MT37	Mycoplasmatales	Firmicutes	1	not_selected	55.74	0	0	k__Bacteria;p__Tenericutes;c__Mollicutes	incomplete
public_SRR14722285_metawrap_bin.1	1	Nostoc	Nostocaceae	Cyanobacteriales	Cyanobacteria	43	selected	82.14	1.85	54.55	k__Bacteria;p__Cyanobacteria;c__Nostocales;o__Nostocales	incomplete
public_SRR14722287_metawrap_bin.1	1	GCA-003244245	Pseudonocardiaceae	Mycobacteriales	Actinobacteriota	2	not_selected	91.84	2.73	26.67	k__Bacteria;p__Actinobacteria;c__Actinobacteria;o__Actinomycetales	incomplete
public_SRR14722288_metawrap_bin.1	1	KBS-83	Acidobacteriaceae	Acidobacteriales	Acidobacteriota	4	not_selected	97.87	0	0	k__Bacteria;p__Acidobacteria;c__Acidobacteriia;o__Acidobacteriales;f__Acidobacteriaceae	complete
public_SRR14722304_metawrap_bin.2	1	DTNP01	Ktedonobacteraceae	Ktedonobacterales	Chloroflexota	22	not_selected	88.28	3.96	0	k__Bacteria;p__Chloroflexi;c__Dehalococcoidetes	incomplete
public_SRR14722305_metawrap_bin.1	1	Terriglobus	Acidobacteriaceae	Acidobacteriales	Acidobacteriota	45	selected	93.33	1.72	0	k__Bacteria;p__Acidobacteria;c__Acidobacteriia;o__Acidobacteriales;f__Acidobacteriaceae;g__Granulicella	incomplete
public_SRR14722309_metawrap_bin.2	1	BOG-908	Acetobacteraceae	Acetobacterales	Proteobacteria	35	not_selected	76.09	0.5	33.33	k__Bacteria;p__Proteobacteria;c__Alphaproteobacteria;o__Rhodospirillales;f__Acetobacteraceae	incomplete
public_SRR14722320_metawrap_bin.2	1	Spirosoma	Spirosomaceae	Cytophagales	Bacteroidota	7	not_selected	66.9	0.74	33.33	k__Bacteria;p__Bacteroidetes;c__Cytophagia;o__Cytophagales;f__Cytophagaceae;g__Spirosoma	incomplete
public_SRR14722320_metawrap_bin.4	1	Mesorhizobium_B	Rhizobiaceae	Rhizobiales	Proteobacteria	1	not_selected	96.35	1.21	42.86	k__Bacteria;p__Proteobacteria;c__Alphaproteobacteria;o__Rhizobiales;f__Phyllobacteriaceae	complete
public_SRR1531545_metawrap_bin.1	1	Nostoc	Nostocaceae	Cyanobacteriales	Cyanobacteria	43	selected	99.78	1.22	42.86	k__Bacteria;p__Cyanobacteria;c__Nostocales;o__Nostocales	complete
public_SRR1531545_metawrap_bin.3	1	GCA-002050365	Pyrinomonadaceae	Pyrinomonadales	Acidobacteriota	6	not_selected	76.99	4.33	0	k__Bacteria;p__Acidobacteria	incomplete
public_SRR1531545_metawrap_bin.4	1	Sphingomonas	Sphingomonadaceae	Sphingomonadales	Proteobacteria	43	selected	71.42	1.7	38.46	k__Bacteria;p__Proteobacteria;c__Alphaproteobacteria;o__Sphingomonadales	incomplete
public_SRR1531569_metawrap_bin.1	1	Leptolyngbyaceae gen. sp.	Leptolyngbyaceae	Leptolyngbyales	Cyanobacteria	1	not_selected	98.35	0.24	0	k__Bacteria;p__Cyanobacteria	complete
public_SRR1531569_metawrap_bin.2	1	Calothrix	Nostocaceae	Cyanobacteriales	Cyanobacteria	4	not_selected	91.1	3.15	18.75	k__Bacteria;p__Cyanobacteria;c__Nostocales;o__Nostocales	incomplete
public_SRR1531569_metawrap_bin.3	1	Bryobacteraceae gen. sp.	Bryobacteraceae	Bryobacterales	Acidobacteriota	32	not_selected	73.31	1.74	33.33	k__Bacteria;p__Acidobacteria;c__Acidobacteriia;o__Acidobacteriales	incomplete
public_SRR1531569_metawrap_bin.4	1	DTNP01	Ktedonobacteraceae	Ktedonobacterales	Chloroflexota	22	not_selected	84.23	1.98	0	k__Bacteria;p__Chloroflexi;c__Dehalococcoidetes	incomplete
public_SRR1531569_metawrap_bin.5	1	Ktedonobacteraceae gen. sp.	Ktedonobacteraceae	Ktedonobacterales	Chloroflexota	15	not_selected	87.29	3.37	0	k__Bacteria;p__Chloroflexi;c__Dehalococcoidetes	incomplete
public_SRR1531569_metawrap_bin.6	1	Chroococcidiopsis	Chroococcidiopsidaceae	Cyanobacteriales	Cyanobacteria	1	not_selected	99.78	1	20	k__Bacteria;p__Cyanobacteria	complete
public_SRR1531569_metawrap_bin.7	1	Leptolyngbya	Leptolyngbyaceae	Leptolyngbyales	Cyanobacteria	1	not_selected	90.66	1.23	57.14	k__Bacteria;p__Cyanobacteria	incomplete
public_SRR1532736_metawrap_bin.1	1	Capsulimonadaceae gen. sp.	Capsulimonadaceae	Armatimonadales	Armatimonadota	24	not_selected	78.96	0.93	0	k__Bacteria	incomplete
public_SRR2387885_metawrap_bin.1	1	Bryobacteraceae gen. sp.	Bryobacteraceae	Bryobacterales	Acidobacteriota	32	not_selected	97.1	0.87	0	k__Bacteria;p__Acidobacteria;c__Acidobacteriia;o__Acidobacteriales	complete
public_SRR2387885_metawrap_bin.2	1	Bryobacteraceae gen. sp.	Bryobacteraceae	Bryobacterales	Acidobacteriota	32	not_selected	75.89	1.3	100	k__Bacteria;p__Acidobacteria;c__Acidobacteriia;o__Acidobacteriales	incomplete
public_SRR2387885_metawrap_bin.3	1	EB88	Acidobacteriaceae	Acidobacteriales	Acidobacteriota	59	selected	83.05	1.03	0	k__Bacteria;p__Acidobacteria;c__Acidobacteriia;o__Acidobacteriales;f__Acidobacteriaceae	incomplete
public_SRR2387885_metawrap_bin.4	1	VCDI01	Acetobacteraceae	Acetobacterales	Proteobacteria	40	selected	59.37	0.25	0	k__Bacteria;p__Proteobacteria;c__Alphaproteobacteria;o__Rhodospirillales;f__Acetobacteraceae	incomplete
public_SRR2387885_metawrap_bin.6	1	CAHJWL01	Acidobacteriaceae	Acidobacteriales	Acidobacteriota	40	selected	97.44	0.26	50	k__Bacteria;p__Acidobacteria;c__Acidobacteriia;o__Acidobacteriales;f__Acidobacteriaceae;g__Granulicella	complete
public_SRR2387885_metawrap_bin.7	1	Tous-C9LFEB	Acidobacteriaceae	Acidobacteriales	Acidobacteriota	37	not_selected	93.53	1.9	0	k__Bacteria;p__Acidobacteria;c__Acidobacteriia;o__Acidobacteriales;f__Acidobacteriaceae;g__Granulicella	incomplete
public_SRR5808930_metawrap_bin.3	1	Bryocella	Acidobacteriaceae	Acidobacteriales	Acidobacteriota	11	not_selected	75.1	2.16	33.33	k__Bacteria;p__Acidobacteria;c__Acidobacteriia;o__Acidobacteriales;f__Acidobacteriaceae;g__Granulicella	incomplete

## Sheet: 5B
Numeric values behind Fig. 5B.
Genome	genus	family	order	pathway	functions	presence
private_VT1_metawrap_bin.3	Acetobacteraceae gen. sp.	Acetobacteraceae	Acetobacterales	bacteriochlorophyll	Photosynthesis	full
private_VT1_metawrap_bin.3	Acetobacteraceae gen. sp.	Acetobacteraceae	Acetobacterales	nitrogen_fixation	C and N metabolism	missing
private_VT1_metawrap_bin.3	Acetobacteraceae gen. sp.	Acetobacteraceae	Acetobacterales	sorbitol_mannitol_transporter	Carbohydrate transporters	full
private_VT1_metawrap_bin.3	Acetobacteraceae gen. sp.	Acetobacteraceae	Acetobacterales	urea_transporter	Other transporters	full
private_VT1_metawrap_bin.3	Acetobacteraceae gen. sp.	Acetobacteraceae	Acetobacterales	erythritol_transporter	Carbohydrate transporters	missing
private_VT1_metawrap_bin.3	Acetobacteraceae gen. sp.	Acetobacteraceae	Acetobacterales	xylitol_transporter	Carbohydrate transporters	full
private_VT1_metawrap_bin.3	Acetobacteraceae gen. sp.	Acetobacteraceae	Acetobacterales	inositol_transporter	Carbohydrate transporters	missing
private_VT1_metawrap_bin.3	Acetobacteraceae gen. sp.	Acetobacteraceae	Acetobacterales	glycerol_transporter	Carbohydrate transporters	full
private_VT1_metawrap_bin.3	Acetobacteraceae gen. sp.	Acetobacteraceae	Acetobacterales	urease	C and N metabolism	full
private_VT1_metawrap_bin.3	Acetobacteraceae gen. sp.	Acetobacteraceae	Acetobacterales	fucose_transporter	Carbohydrate transporters	missing
private_VT1_metawrap_bin.3	Acetobacteraceae gen. sp.	Acetobacteraceae	Acetobacterales	glycerol_aquaporin_transporter	Carbohydrate transporters	missing
private_VT1_metawrap_bin.3	Acetobacteraceae gen. sp.	Acetobacteraceae	Acetobacterales	glycerol_sorbitol_transporter	Carbohydrate transporters	missing
private_VT1_metawrap_bin.3	Acetobacteraceae gen. sp.	Acetobacteraceae	Acetobacterales	ammonium_transporter	Other transporters	full
private_VT1_metawrap_bin.3	Acetobacteraceae gen. sp.	Acetobacteraceae	Acetobacterales	ribose_transporter	Carbohydrate transporters	full
private_VT1_metawrap_bin.3	Acetobacteraceae gen. sp.	Acetobacteraceae	Acetobacterales	xylose_transporter	Carbohydrate transporters	full
private_VT1_metawrap_bin.3	Acetobacteraceae gen. sp.	Acetobacteraceae	Acetobacterales	multiple_sugar_transporter	Carbohydrate transporters	full
private_VT1_metawrap_bin.3	Acetobacteraceae gen. sp.	Acetobacteraceae	Acetobacterales	fructose_transporter	Carbohydrate transporters	missing
private_VT1_metawrap_bin.3	Acetobacteraceae gen. sp.	Acetobacteraceae	Acetobacterales	arabinose_transporter	Carbohydrate transporters	missing
private_VT1_metawrap_bin.3	Acetobacteraceae gen. sp.	Acetobacteraceae	Acetobacterales	branched_transporter	Other transporters	full
private_VT1_metawrap_bin.3	Acetobacteraceae gen. sp.	Acetobacteraceae	Acetobacterales	l_amino_transporter	Other transporters	full
private_VT1_metawrap_bin.3	Acetobacteraceae gen. sp.	Acetobacteraceae	Acetobacterales	glutamate_transporter	Other transporters	missing
private_VT1_metawrap_bin.3	Acetobacteraceae gen. sp.	Acetobacteraceae	Acetobacterales	capsular_transporter	Other transporters	missing
private_VT1_metawrap_bin.3	Acetobacteraceae gen. sp.	Acetobacteraceae	Acetobacterales	methanol_dehydrogenase	C and N metabolism	full
private_VT1_metawrap_bin.3	Acetobacteraceae gen. sp.	Acetobacteraceae	Acetobacterales	carotenoids	Photosynthesis	missing
private_VT1_metawrap_bin.3	Acetobacteraceae gen. sp.	Acetobacteraceae	Acetobacterales	exopolysaccaride	NA	full
private_VT1_metawrap_bin.3	Acetobacteraceae gen. sp.	Acetobacteraceae	Acetobacterales	Calvin_cycle	C and N metabolism	missing
private_VT1_metawrap_bin.3	Acetobacteraceae gen. sp.	Acetobacteraceae	Acetobacterales	photosystem	Photosynthesis	full
private_VT1_metawrap_bin.3	Acetobacteraceae gen. sp.	Acetobacteraceae	Acetobacterales	thiamine	Cofactors	missing
private_VT1_metawrap_bin.3	Acetobacteraceae gen. sp.	Acetobacteraceae	Acetobacterales	riboflavin	Cofactors	missing
private_VT1_metawrap_bin.3	Acetobacteraceae gen. sp.	Acetobacteraceae	Acetobacterales	biotin	Cofactors	full
private_VT1_metawrap_bin.3	Acetobacteraceae gen. sp.	Acetobacteraceae	Acetobacterales	cobalamin	Cofactors	missing
private_X11_metawrap_bin.3	Acetobacteraceae gen. sp.	Acetobacteraceae	Acetobacterales	bacteriochlorophyll	Photosynthesis	full
private_X11_metawrap_bin.3	Acetobacteraceae gen. sp.	Acetobacteraceae	Acetobacterales	nitrogen_fixation	C and N metabolism	missing
private_X11_metawrap_bin.3	Acetobacteraceae gen. sp.	Acetobacteraceae	Acetobacterales	sorbitol_mannitol_transporter	Carbohydrate transporters	missing
private_X11_metawrap_bin.3	Acetobacteraceae gen. sp.	Acetobacteraceae	Acetobacterales	urea_transporter	Other transporters	full
private_X11_metawrap_bin.3	Acetobacteraceae gen. sp.	Acetobacteraceae	Acetobacterales	erythritol_transporter	Carbohydrate transporters	missing
private_X11_metawrap_bin.3	Acetobacteraceae gen. sp.	Acetobacteraceae	Acetobacterales	xylitol_transporter	Carbohydrate transporters	missing
private_X11_metawrap_bin.3	Acetobacteraceae gen. sp.	Acetobacteraceae	Acetobacterales	inositol_transporter	Carbohydrate transporters	missing
private_X11_metawrap_bin.3	Acetobacteraceae gen. sp.	Acetobacteraceae	Acetobacterales	glycerol_transporter	Carbohydrate transporters	missing
private_X11_metawrap_bin.3	Acetobacteraceae gen. sp.	Acetobacteraceae	Acetobacterales	urease	C and N metabolism	full
private_X11_metawrap_bin.3	Acetobacteraceae gen. sp.	Acetobacteraceae	Acetobacterales	fucose_transporter	Carbohydrate transporters	missing
private_X11_metawrap_bin.3	Acetobacteraceae gen. sp.	Acetobacteraceae	Acetobacterales	glycerol_aquaporin_transporter	Carbohydrate transporters	missing
private_X11_metawrap_bin.3	Acetobacteraceae gen. sp.	Acetobacteraceae	Acetobacterales	glycerol_sorbitol_transporter	Carbohydrate transporters	missing
private_X11_metawrap_bin.3	Acetobacteraceae gen. sp.	Acetobacteraceae	Acetobacterales	ammonium_transporter	Other transporters	full
private_X11_metawrap_bin.3	Acetobacteraceae gen. sp.	Acetobacteraceae	Acetobacterales	ribose_transporter	Carbohydrate transporters	full
private_X11_metawrap_bin.3	Acetobacteraceae gen. sp.	Acetobacteraceae	Acetobacterales	xylose_transporter	Carbohydrate transporters	full
private_X11_metawrap_bin.3	Acetobacteraceae gen. sp.	Acetobacteraceae	Acetobacterales	multiple_sugar_transporter	Carbohydrate transporters	full
private_X11_metawrap_bin.3	Acetobacteraceae gen. sp.	Acetobacteraceae	Acetobacterales	fructose_transporter	Carbohydrate transporters	missing
private_X11_metawrap_bin.3	Acetobacteraceae gen. sp.	Acetobacteraceae	Acetobacterales	arabinose_transporter	Carbohydrate transporters	missing
private_X11_metawrap_bin.3	Acetobacteraceae gen. sp.	Acetobacteraceae	Acetobacterales	branched_transporter	Other transporters	full
private_X11_metawrap_bin.3	Acetobacteraceae gen. sp.	Acetobacteraceae	Acetobacterales	l_amino_transporter	Other transporters	full
private_X11_metawrap_bin.3	Acetobacteraceae gen. sp.	Acetobacteraceae	Acetobacterales	glutamate_transporter	Other transporters	missing
private_X11_metawrap_bin.3	Acetobacteraceae gen. sp.	Acetobacteraceae	Acetobacterales	capsular_transporter	Other transporters	missing
private_X11_metawrap_bin.3	Acetobacteraceae gen. sp.	Acetobacteraceae	Acetobacterales	methanol_dehydrogenase	C and N metabolism	full
private_X11_metawrap_bin.3	Acetobacteraceae gen. sp.	Acetobacteraceae	Acetobacterales	carotenoids	Photosynthesis	missing
private_X11_metawrap_bin.3	Acetobacteraceae gen. sp.	Acetobacteraceae	Acetobacterales	exopolysaccaride	NA	full
private_X11_metawrap_bin.3	Acetobacteraceae gen. sp.	Acetobacteraceae	Acetobacterales	Calvin_cycle	C and N metabolism	missing
private_X11_metawrap_bin.3	Acetobacteraceae gen. sp.	Acetobacteraceae	Acetobacterales	photosystem	Photosynthesis	full
private_X11_metawrap_bin.3	Acetobacteraceae gen. sp.	Acetobacteraceae	Acetobacterales	thiamine	Cofactors	missing
private_X11_metawrap_bin.3	Acetobacteraceae gen. sp.	Acetobacteraceae	Acetobacterales	riboflavin	Cofactors	missing
private_X11_metawrap_bin.3	Acetobacteraceae gen. sp.	Acetobacteraceae	Acetobacterales	biotin	Cofactors	full
private_X11_metawrap_bin.3	Acetobacteraceae gen. sp.	Acetobacteraceae	Acetobacterales	cobalamin	Cofactors	full
public_SRR14722071_metawrap_bin.1	Acetobacteraceae gen. sp.	Acetobacteraceae	Acetobacterales	bacteriochlorophyll	Photosynthesis	full
public_SRR14722071_metawrap_bin.1	Acetobacteraceae gen. sp.	Acetobacteraceae	Acetobacterales	nitrogen_fixation	C and N metabolism	missing
public_SRR14722071_metawrap_bin.1	Acetobacteraceae gen. sp.	Acetobacteraceae	Acetobacterales	sorbitol_mannitol_transporter	Carbohydrate transporters	missing
public_SRR14722071_metawrap_bin.1	Acetobacteraceae gen. sp.	Acetobacteraceae	Acetobacterales	urea_transporter	Other transporters	full
public_SRR14722071_metawrap_bin.1	Acetobacteraceae gen. sp.	Acetobacteraceae	Acetobacterales	erythritol_transporter	Carbohydrate transporters	full
public_SRR14722071_metawrap_bin.1	Acetobacteraceae gen. sp.	Acetobacteraceae	Acetobacterales	xylitol_transporter	Carbohydrate transporters	missing
public_SRR14722071_metawrap_bin.1	Acetobacteraceae gen. sp.	Acetobacteraceae	Acetobacterales	inositol_transporter	Carbohydrate transporters	missing
public_SRR14722071_metawrap_bin.1	Acetobacteraceae gen. sp.	Acetobacteraceae	Acetobacterales	glycerol_transporter	Carbohydrate transporters	full
public_SRR14722071_metawrap_bin.1	Acetobacteraceae gen. sp.	Acetobacteraceae	Acetobacterales	urease	C and N metabolism	full
public_SRR14722071_metawrap_bin.1	Acetobacteraceae gen. sp.	Acetobacteraceae	Acetobacterales	fucose_transporter	Carbohydrate transporters	missing
public_SRR14722071_metawrap_bin.1	Acetobacteraceae gen. sp.	Acetobacteraceae	Acetobacterales	glycerol_aquaporin_transporter	Carbohydrate transporters	missing
public_SRR14722071_metawrap_bin.1	Acetobacteraceae gen. sp.	Acetobacteraceae	Acetobacterales	glycerol_sorbitol_transporter	Carbohydrate transporters	full
public_SRR14722071_metawrap_bin.1	Acetobacteraceae gen. sp.	Acetobacteraceae	Acetobacterales	ammonium_transporter	Other transporters	full
public_SRR14722071_metawrap_bin.1	Acetobacteraceae gen. sp.	Acetobacteraceae	Acetobacterales	ribose_transporter	Carbohydrate transporters	full
public_SRR14722071_metawrap_bin.1	Acetobacteraceae gen. sp.	Acetobacteraceae	Acetobacterales	xylose_transporter	Carbohydrate transporters	full
public_SRR14722071_metawrap_bin.1	Acetobacteraceae gen. sp.	Acetobacteraceae	Acetobacterales	multiple_sugar_transporter	Carbohydrate transporters	missing
public_SRR14722071_metawrap_bin.1	Acetobacteraceae gen. sp.	Acetobacteraceae	Acetobacterales	fructose_transporter	Carbohydrate transporters	full
public_SRR14722071_metawrap_bin.1	Acetobacteraceae gen. sp.	Acetobacteraceae	Acetobacterales	arabinose_transporter	Carbohydrate transporters	missing
public_SRR14722071_metawrap_bin.1	Acetobacteraceae gen. sp.	Acetobacteraceae	Acetobacterales	branched_transporter	Other transporters	full
public_SRR14722071_metawrap_bin.1	Acetobacteraceae gen. sp.	Acetobacteraceae	Acetobacterales	l_amino_transporter	Other transporters	missing
public_SRR14722071_metawrap_bin.1	Acetobacteraceae gen. sp.	Acetobacteraceae	Acetobacterales	glutamate_transporter	Other transporters	missing
public_SRR14722071_metawrap_bin.1	Acetobacteraceae gen. sp.	Acetobacteraceae	Acetobacterales	capsular_transporter	Other transporters	missing
public_SRR14722071_metawrap_bin.1	Acetobacteraceae gen. sp.	Acetobacteraceae	Acetobacterales	methanol_dehydrogenase	C and N metabolism	missing
public_SRR14722071_metawrap_bin.1	Acetobacteraceae gen. sp.	Acetobacteraceae	Acetobacterales	carotenoids	Photosynthesis	missing
public_SRR14722071_metawrap_bin.1	Acetobacteraceae gen. sp.	Acetobacteraceae	Acetobacterales	exopolysaccaride	NA	missing
public_SRR14722071_metawrap_bin.1	Acetobacteraceae gen. sp.	Acetobacteraceae	Acetobacterales	Calvin_cycle	C and N metabolism	missing
public_SRR14722071_metawrap_bin.1	Acetobacteraceae gen. sp.	Acetobacteraceae	Acetobacterales	photosystem	Photosynthesis	full
public_SRR14722071_metawrap_bin.1	Acetobacteraceae gen. sp.	Acetobacteraceae	Acetobacterales	thiamine	Cofactors	missing
public_SRR14722071_metawrap_bin.1	Acetobacteraceae gen. sp.	Acetobacteraceae	Acetobacterales	riboflavin	Cofactors	missing
public_SRR14722071_metawrap_bin.1	Acetobacteraceae gen. sp.	Acetobacteraceae	Acetobacterales	biotin	Cofactors	missing
public_SRR14722071_metawrap_bin.1	Acetobacteraceae gen. sp.	Acetobacteraceae	Acetobacterales	cobalamin	Cofactors	missing
private_X1_metawrap_bin.1	Acetobacteraceae gen. sp.	Acetobacteraceae	Acetobacterales	bacteriochlorophyll	Photosynthesis	missing
private_X1_metawrap_bin.1	Acetobacteraceae gen. sp.	Acetobacteraceae	Acetobacterales	nitrogen_fixation	C and N metabolism	missing
private_X1_metawrap_bin.1	Acetobacteraceae gen. sp.	Acetobacteraceae	Acetobacterales	sorbitol_mannitol_transporter	Carbohydrate transporters	missing
private_X1_metawrap_bin.1	Acetobacteraceae gen. sp.	Acetobacteraceae	Acetobacterales	urea_transporter	Other transporters	missing
private_X1_metawrap_bin.1	Acetobacteraceae gen. sp.	Acetobacteraceae	Acetobacterales	erythritol_transporter	Carbohydrate transporters	missing
private_X1_metawrap_bin.1	Acetobacteraceae gen. sp.	Acetobacteraceae	Acetobacterales	xylitol_transporter	Carbohydrate transporters	missing
private_X1_metawrap_bin.1	Acetobacteraceae gen. sp.	Acetobacteraceae	Acetobacterales	inositol_transporter	Carbohydrate transporters	missing
private_X1_metawrap_bin.1	Acetobacteraceae gen. sp.	Acetobacteraceae	Acetobacterales	glycerol_transporter	Carbohydrate transporters	missing
private_X1_metawrap_bin.1	Acetobacteraceae gen. sp.	Acetobacteraceae	Acetobacterales	urease	C and N metabolism	full
private_X1_metawrap_bin.1	Acetobacteraceae gen. sp.	Acetobacteraceae	Acetobacterales	fucose_transporter	Carbohydrate transporters	missing
private_X1_metawrap_bin.1	Acetobacteraceae gen. sp.	Acetobacteraceae	Acetobacterales	glycerol_aquaporin_transporter	Carbohydrate transporters	missing
private_X1_metawrap_bin.1	Acetobacteraceae gen. sp.	Acetobacteraceae	Acetobacterales	glycerol_sorbitol_transporter	Carbohydrate transporters	missing
private_X1_metawrap_bin.1	Acetobacteraceae gen. sp.	Acetobacteraceae	Acetobacterales	ammonium_transporter	Other transporters	full
private_X1_metawrap_bin.1	Acetobacteraceae gen. sp.	Acetobacteraceae	Acetobacterales	ribose_transporter	Carbohydrate transporters	missing
private_X1_metawrap_bin.1	Acetobacteraceae gen. sp.	Acetobacteraceae	Acetobacterales	xylose_transporter	Carbohydrate transporters	missing
private_X1_metawrap_bin.1	Acetobacteraceae gen. sp.	Acetobacteraceae	Acetobacterales	multiple_sugar_transporter	Carbohydrate transporters	missing
private_X1_metawrap_bin.1	Acetobacteraceae gen. sp.	Acetobacteraceae	Acetobacterales	fructose_transporter	Carbohydrate transporters	missing
private_X1_metawrap_bin.1	Acetobacteraceae gen. sp.	Acetobacteraceae	Acetobacterales	arabinose_transporter	Carbohydrate transporters	missing
private_X1_metawrap_bin.1	Acetobacteraceae gen. sp.	Acetobacteraceae	Acetobacterales	branched_transporter	Other transporters	missing
private_X1_metawrap_bin.1	Acetobacteraceae gen. sp.	Acetobacteraceae	Acetobacterales	l_amino_transporter	Other transporters	missing
private_X1_metawrap_bin.1	Acetobacteraceae gen. sp.	Acetobacteraceae	Acetobacterales	glutamate_transporter	Other transporters	missing
private_X1_metawrap_bin.1	Acetobacteraceae gen. sp.	Acetobacteraceae	Acetobacterales	capsular_transporter	Other transporters	missing
private_X1_metawrap_bin.1	Acetobacteraceae gen. sp.	Acetobacteraceae	Acetobacterales	methanol_dehydrogenase	C and N metabolism	full
private_X1_metawrap_bin.1	Acetobacteraceae gen. sp.	Acetobacteraceae	Acetobacterales	carotenoids	Photosynthesis	missing
private_X1_metawrap_bin.1	Acetobacteraceae gen. sp.	Acetobacteraceae	Acetobacterales	exopolysaccaride	NA	full
private_X1_metawrap_bin.1	Acetobacteraceae gen. sp.	Acetobacteraceae	Acetobacterales	Calvin_cycle	C and N metabolism	missing
private_X1_metawrap_bin.1	Acetobacteraceae gen. sp.	Acetobacteraceae	Acetobacterales	photosystem	Photosynthesis	missing
private_X1_metawrap_bin.1	Acetobacteraceae gen. sp.	Acetobacteraceae	Acetobacterales	thiamine	Cofactors	missing
private_X1_metawrap_bin.1	Acetobacteraceae gen. sp.	Acetobacteraceae	Acetobacterales	riboflavin	Cofactors	missing
private_X1_metawrap_bin.1	Acetobacteraceae gen. sp.	Acetobacteraceae	Acetobacterales	biotin	Cofactors	full
private_X1_metawrap_bin.1	Acetobacteraceae gen. sp.	Acetobacteraceae	Acetobacterales	cobalamin	Cofactors	missing
private_X15_metawrap_bin.2	CAHJXG01	Acetobacteraceae	Acetobacterales	bacteriochlorophyll	Photosynthesis	full
private_X15_metawrap_bin.2	CAHJXG01	Acetobacteraceae	Acetobacterales	nitrogen_fixation	C and N metabolism	missing
private_X15_metawrap_bin.2	CAHJXG01	Acetobacteraceae	Acetobacterales	sorbitol_mannitol_transporter	Carbohydrate transporters	full
private_X15_metawrap_bin.2	CAHJXG01	Acetobacteraceae	Acetobacterales	urea_transporter	Other transporters	full
private_X15_metawrap_bin.2	CAHJXG01	Acetobacteraceae	Acetobacterales	erythritol_transporter	Carbohydrate transporters	missing
private_X15_metawrap_bin.2	CAHJXG01	Acetobacteraceae	Acetobacterales	xylitol_transporter	Carbohydrate transporters	missing
private_X15_metawrap_bin.2	CAHJXG01	Acetobacteraceae	Acetobacterales	inositol_transporter	Carbohydrate transporters	missing
private_X15_metawrap_bin.2	CAHJXG01	Acetobacteraceae	Acetobacterales	glycerol_transporter	Carbohydrate transporters	full
private_X15_metawrap_bin.2	CAHJXG01	Acetobacteraceae	Acetobacterales	urease	C and N metabolism	full
private_X15_metawrap_bin.2	CAHJXG01	Acetobacteraceae	Acetobacterales	fucose_transporter	Carbohydrate transporters	missing
private_X15_metawrap_bin.2	CAHJXG01	Acetobacteraceae	Acetobacterales	glycerol_aquaporin_transporter	Carbohydrate transporters	missing
private_X15_metawrap_bin.2	CAHJXG01	Acetobacteraceae	Acetobacterales	glycerol_sorbitol_transporter	Carbohydrate transporters	missing
private_X15_metawrap_bin.2	CAHJXG01	Acetobacteraceae	Acetobacterales	ammonium_transporter	Other transporters	full
private_X15_metawrap_bin.2	CAHJXG01	Acetobacteraceae	Acetobacterales	ribose_transporter	Carbohydrate transporters	full
private_X15_metawrap_bin.2	CAHJXG01	Acetobacteraceae	Acetobacterales	xylose_transporter	Carbohydrate transporters	full
private_X15_metawrap_bin.2	CAHJXG01	Acetobacteraceae	Acetobacterales	multiple_sugar_transporter	Carbohydrate transporters	full
private_X15_metawrap_bin.2	CAHJXG01	Acetobacteraceae	Acetobacterales	fructose_transporter	Carbohydrate transporters	missing
private_X15_metawrap_bin.2	CAHJXG01	Acetobacteraceae	Acetobacterales	arabinose_transporter	Carbohydrate transporters	missing
private_X15_metawrap_bin.2	CAHJXG01	Acetobacteraceae	Acetobacterales	branched_transporter	Other transporters	full
private_X15_metawrap_bin.2	CAHJXG01	Acetobacteraceae	Acetobacterales	l_amino_transporter	Other transporters	full
private_X15_metawrap_bin.2	CAHJXG01	Acetobacteraceae	Acetobacterales	glutamate_transporter	Other transporters	missing
private_X15_metawrap_bin.2	CAHJXG01	Acetobacteraceae	Acetobacterales	capsular_transporter	Other transporters	full
private_X15_metawrap_bin.2	CAHJXG01	Acetobacteraceae	Acetobacterales	methanol_dehydrogenase	C and N metabolism	full
private_X15_metawrap_bin.2	CAHJXG01	Acetobacteraceae	Acetobacterales	carotenoids	Photosynthesis	full
private_X15_metawrap_bin.2	CAHJXG01	Acetobacteraceae	Acetobacterales	exopolysaccaride	NA	full
private_X15_metawrap_bin.2	CAHJXG01	Acetobacteraceae	Acetobacterales	Calvin_cycle	C and N metabolism	missing
private_X15_metawrap_bin.2	CAHJXG01	Acetobacteraceae	Acetobacterales	photosystem	Photosynthesis	full
private_X15_metawrap_bin.2	CAHJXG01	Acetobacteraceae	Acetobacterales	thiamine	Cofactors	missing
private_X15_metawrap_bin.2	CAHJXG01	Acetobacteraceae	Acetobacterales	riboflavin	Cofactors	missing
private_X15_metawrap_bin.2	CAHJXG01	Acetobacteraceae	Acetobacterales	biotin	Cofactors	missing
private_X15_metawrap_bin.2	CAHJXG01	Acetobacteraceae	Acetobacterales	cobalamin	Cofactors	full
private_T1887_metawrap_bin.15	CAHJXG01	Acetobacteraceae	Acetobacterales	bacteriochlorophyll	Photosynthesis	full
private_T1887_metawrap_bin.15	CAHJXG01	Acetobacteraceae	Acetobacterales	nitrogen_fixation	C and N metabolism	missing
private_T1887_metawrap_bin.15	CAHJXG01	Acetobacteraceae	Acetobacterales	sorbitol_mannitol_transporter	Carbohydrate transporters	full
private_T1887_metawrap_bin.15	CAHJXG01	Acetobacteraceae	Acetobacterales	urea_transporter	Other transporters	full
private_T1887_metawrap_bin.15	CAHJXG01	Acetobacteraceae	Acetobacterales	erythritol_transporter	Carbohydrate transporters	missing
private_T1887_metawrap_bin.15	CAHJXG01	Acetobacteraceae	Acetobacterales	xylitol_transporter	Carbohydrate transporters	missing
private_T1887_metawrap_bin.15	CAHJXG01	Acetobacteraceae	Acetobacterales	inositol_transporter	Carbohydrate transporters	missing
private_T1887_metawrap_bin.15	CAHJXG01	Acetobacteraceae	Acetobacterales	glycerol_transporter	Carbohydrate transporters	full
private_T1887_metawrap_bin.15	CAHJXG01	Acetobacteraceae	Acetobacterales	urease	C and N metabolism	full
private_T1887_metawrap_bin.15	CAHJXG01	Acetobacteraceae	Acetobacterales	fucose_transporter	Carbohydrate transporters	missing
private_T1887_metawrap_bin.15	CAHJXG01	Acetobacteraceae	Acetobacterales	glycerol_aquaporin_transporter	Carbohydrate transporters	missing
private_T1887_metawrap_bin.15	CAHJXG01	Acetobacteraceae	Acetobacterales	glycerol_sorbitol_transporter	Carbohydrate transporters	missing
private_T1887_metawrap_bin.15	CAHJXG01	Acetobacteraceae	Acetobacterales	ammonium_transporter	Other transporters	full
private_T1887_metawrap_bin.15	CAHJXG01	Acetobacteraceae	Acetobacterales	ribose_transporter	Carbohydrate transporters	full
private_T1887_metawrap_bin.15	CAHJXG01	Acetobacteraceae	Acetobacterales	xylose_transporter	Carbohydrate transporters	full
private_T1887_metawrap_bin.15	CAHJXG01	Acetobacteraceae	Acetobacterales	multiple_sugar_transporter	Carbohydrate transporters	full
private_T1887_metawrap_bin.15	CAHJXG01	Acetobacteraceae	Acetobacterales	fructose_transporter	Carbohydrate transporters	missing
private_T1887_metawrap_bin.15	CAHJXG01	Acetobacteraceae	Acetobacterales	arabinose_transporter	Carbohydrate transporters	missing
private_T1887_metawrap_bin.15	CAHJXG01	Acetobacteraceae	Acetobacterales	branched_transporter	Other transporters	full
private_T1887_metawrap_bin.15	CAHJXG01	Acetobacteraceae	Acetobacterales	l_amino_transporter	Other transporters	full
private_T1887_metawrap_bin.15	CAHJXG01	Acetobacteraceae	Acetobacterales	glutamate_transporter	Other transporters	full
private_T1887_metawrap_bin.15	CAHJXG01	Acetobacteraceae	Acetobacterales	capsular_transporter	Other transporters	missing
private_T1887_metawrap_bin.15	CAHJXG01	Acetobacteraceae	Acetobacterales	methanol_dehydrogenase	C and N metabolism	full
private_T1887_metawrap_bin.15	CAHJXG01	Acetobacteraceae	Acetobacterales	carotenoids	Photosynthesis	full
private_T1887_metawrap_bin.15	CAHJXG01	Acetobacteraceae	Acetobacterales	exopolysaccaride	NA	missing
private_T1887_metawrap_bin.15	CAHJXG01	Acetobacteraceae	Acetobacterales	Calvin_cycle	C and N metabolism	full
private_T1887_metawrap_bin.15	CAHJXG01	Acetobacteraceae	Acetobacterales	photosystem	Photosynthesis	full
private_T1887_metawrap_bin.15	CAHJXG01	Acetobacteraceae	Acetobacterales	thiamine	Cofactors	missing
private_T1887_metawrap_bin.15	CAHJXG01	Acetobacteraceae	Acetobacterales	riboflavin	Cofactors	missing
private_T1887_metawrap_bin.15	CAHJXG01	Acetobacteraceae	Acetobacterales	biotin	Cofactors	missing
private_T1887_metawrap_bin.15	CAHJXG01	Acetobacteraceae	Acetobacterales	cobalamin	Cofactors	full
private_VT34_metawrap_bin.3	CAHJXG01	Acetobacteraceae	Acetobacterales	bacteriochlorophyll	Photosynthesis	full
private_VT34_metawrap_bin.3	CAHJXG01	Acetobacteraceae	Acetobacterales	nitrogen_fixation	C and N metabolism	missing
private_VT34_metawrap_bin.3	CAHJXG01	Acetobacteraceae	Acetobacterales	sorbitol_mannitol_transporter	Carbohydrate transporters	full
private_VT34_metawrap_bin.3	CAHJXG01	Acetobacteraceae	Acetobacterales	urea_transporter	Other transporters	full
private_VT34_metawrap_bin.3	CAHJXG01	Acetobacteraceae	Acetobacterales	erythritol_transporter	Carbohydrate transporters	full
private_VT34_metawrap_bin.3	CAHJXG01	Acetobacteraceae	Acetobacterales	xylitol_transporter	Carbohydrate transporters	full
private_VT34_metawrap_bin.3	CAHJXG01	Acetobacteraceae	Acetobacterales	inositol_transporter	Carbohydrate transporters	missing
private_VT34_metawrap_bin.3	CAHJXG01	Acetobacteraceae	Acetobacterales	glycerol_transporter	Carbohydrate transporters	full
private_VT34_metawrap_bin.3	CAHJXG01	Acetobacteraceae	Acetobacterales	urease	C and N metabolism	full
private_VT34_metawrap_bin.3	CAHJXG01	Acetobacteraceae	Acetobacterales	fucose_transporter	Carbohydrate transporters	missing
private_VT34_metawrap_bin.3	CAHJXG01	Acetobacteraceae	Acetobacterales	glycerol_aquaporin_transporter	Carbohydrate transporters	missing
private_VT34_metawrap_bin.3	CAHJXG01	Acetobacteraceae	Acetobacterales	glycerol_sorbitol_transporter	Carbohydrate transporters	missing
private_VT34_metawrap_bin.3	CAHJXG01	Acetobacteraceae	Acetobacterales	ammonium_transporter	Other transporters	full
private_VT34_metawrap_bin.3	CAHJXG01	Acetobacteraceae	Acetobacterales	ribose_transporter	Carbohydrate transporters	full
private_VT34_metawrap_bin.3	CAHJXG01	Acetobacteraceae	Acetobacterales	xylose_transporter	Carbohydrate transporters	full
private_VT34_metawrap_bin.3	CAHJXG01	Acetobacteraceae	Acetobacterales	multiple_sugar_transporter	Carbohydrate transporters	full
private_VT34_metawrap_bin.3	CAHJXG01	Acetobacteraceae	Acetobacterales	fructose_transporter	Carbohydrate transporters	missing
private_VT34_metawrap_bin.3	CAHJXG01	Acetobacteraceae	Acetobacterales	arabinose_transporter	Carbohydrate transporters	missing
private_VT34_metawrap_bin.3	CAHJXG01	Acetobacteraceae	Acetobacterales	branched_transporter	Other transporters	full
private_VT34_metawrap_bin.3	CAHJXG01	Acetobacteraceae	Acetobacterales	l_amino_transporter	Other transporters	missing
private_VT34_metawrap_bin.3	CAHJXG01	Acetobacteraceae	Acetobacterales	glutamate_transporter	Other transporters	full
private_VT34_metawrap_bin.3	CAHJXG01	Acetobacteraceae	Acetobacterales	capsular_transporter	Other transporters	missing
private_VT34_metawrap_bin.3	CAHJXG01	Acetobacteraceae	Acetobacterales	methanol_dehydrogenase	C and N metabolism	full
private_VT34_metawrap_bin.3	CAHJXG01	Acetobacteraceae	Acetobacterales	carotenoids	Photosynthesis	full
private_VT34_metawrap_bin.3	CAHJXG01	Acetobacteraceae	Acetobacterales	exopolysaccaride	NA	missing
private_VT34_metawrap_bin.3	CAHJXG01	Acetobacteraceae	Acetobacterales	Calvin_cycle	C and N metabolism	full
private_VT34_metawrap_bin.3	CAHJXG01	Acetobacteraceae	Acetobacterales	photosystem	Photosynthesis	full
private_VT34_metawrap_bin.3	CAHJXG01	Acetobacteraceae	Acetobacterales	thiamine	Cofactors	missing
private_VT34_metawrap_bin.3	CAHJXG01	Acetobacteraceae	Acetobacterales	riboflavin	Cofactors	missing
private_VT34_metawrap_bin.3	CAHJXG01	Acetobacteraceae	Acetobacterales	biotin	Cofactors	missing
private_VT34_metawrap_bin.3	CAHJXG01	Acetobacteraceae	Acetobacterales	cobalamin	Cofactors	full
public_SRR11456914_metawrap_bin.12	CAHJXG01	Acetobacteraceae	Acetobacterales	bacteriochlorophyll	Photosynthesis	partial
public_SRR11456914_metawrap_bin.12	CAHJXG01	Acetobacteraceae	Acetobacterales	nitrogen_fixation	C and N metabolism	missing
public_SRR11456914_metawrap_bin.12	CAHJXG01	Acetobacteraceae	Acetobacterales	sorbitol_mannitol_transporter	Carbohydrate transporters	missing
public_SRR11456914_metawrap_bin.12	CAHJXG01	Acetobacteraceae	Acetobacterales	urea_transporter	Other transporters	full
public_SRR11456914_metawrap_bin.12	CAHJXG01	Acetobacteraceae	Acetobacterales	erythritol_transporter	Carbohydrate transporters	missing
public_SRR11456914_metawrap_bin.12	CAHJXG01	Acetobacteraceae	Acetobacterales	xylitol_transporter	Carbohydrate transporters	missing
public_SRR11456914_metawrap_bin.12	CAHJXG01	Acetobacteraceae	Acetobacterales	inositol_transporter	Carbohydrate transporters	missing
public_SRR11456914_metawrap_bin.12	CAHJXG01	Acetobacteraceae	Acetobacterales	glycerol_transporter	Carbohydrate transporters	full
public_SRR11456914_metawrap_bin.12	CAHJXG01	Acetobacteraceae	Acetobacterales	urease	C and N metabolism	full
public_SRR11456914_metawrap_bin.12	CAHJXG01	Acetobacteraceae	Acetobacterales	fucose_transporter	Carbohydrate transporters	missing
public_SRR11456914_metawrap_bin.12	CAHJXG01	Acetobacteraceae	Acetobacterales	glycerol_aquaporin_transporter	Carbohydrate transporters	missing
public_SRR11456914_metawrap_bin.12	CAHJXG01	Acetobacteraceae	Acetobacterales	glycerol_sorbitol_transporter	Carbohydrate transporters	missing
public_SRR11456914_metawrap_bin.12	CAHJXG01	Acetobacteraceae	Acetobacterales	ammonium_transporter	Other transporters	full
public_SRR11456914_metawrap_bin.12	CAHJXG01	Acetobacteraceae	Acetobacterales	ribose_transporter	Carbohydrate transporters	missing
public_SRR11456914_metawrap_bin.12	CAHJXG01	Acetobacteraceae	Acetobacterales	xylose_transporter	Carbohydrate transporters	missing
public_SRR11456914_metawrap_bin.12	CAHJXG01	Acetobacteraceae	Acetobacterales	multiple_sugar_transporter	Carbohydrate transporters	full
public_SRR11456914_metawrap_bin.12	CAHJXG01	Acetobacteraceae	Acetobacterales	fructose_transporter	Carbohydrate transporters	missing
public_SRR11456914_metawrap_bin.12	CAHJXG01	Acetobacteraceae	Acetobacterales	arabinose_transporter	Carbohydrate transporters	missing
public_SRR11456914_metawrap_bin.12	CAHJXG01	Acetobacteraceae	Acetobacterales	branched_transporter	Other transporters	full
public_SRR11456914_metawrap_bin.12	CAHJXG01	Acetobacteraceae	Acetobacterales	l_amino_transporter	Other transporters	missing
public_SRR11456914_metawrap_bin.12	CAHJXG01	Acetobacteraceae	Acetobacterales	glutamate_transporter	Other transporters	full
public_SRR11456914_metawrap_bin.12	CAHJXG01	Acetobacteraceae	Acetobacterales	capsular_transporter	Other transporters	full
public_SRR11456914_metawrap_bin.12	CAHJXG01	Acetobacteraceae	Acetobacterales	methanol_dehydrogenase	C and N metabolism	missing
public_SRR11456914_metawrap_bin.12	CAHJXG01	Acetobacteraceae	Acetobacterales	carotenoids	Photosynthesis	missing
public_SRR11456914_metawrap_bin.12	CAHJXG01	Acetobacteraceae	Acetobacterales	exopolysaccaride	NA	missing
public_SRR11456914_metawrap_bin.12	CAHJXG01	Acetobacteraceae	Acetobacterales	Calvin_cycle	C and N metabolism	missing
public_SRR11456914_metawrap_bin.12	CAHJXG01	Acetobacteraceae	Acetobacterales	photosystem	Photosynthesis	full
public_SRR11456914_metawrap_bin.12	CAHJXG01	Acetobacteraceae	Acetobacterales	thiamine	Cofactors	missing
public_SRR11456914_metawrap_bin.12	CAHJXG01	Acetobacteraceae	Acetobacterales	riboflavin	Cofactors	missing
public_SRR11456914_metawrap_bin.12	CAHJXG01	Acetobacteraceae	Acetobacterales	biotin	Cofactors	missing
public_SRR11456914_metawrap_bin.12	CAHJXG01	Acetobacteraceae	Acetobacterales	cobalamin	Cofactors	full
public_SRR7232211_metawrap_bin.1	CAIMSN01	Acetobacteraceae	Acetobacterales	bacteriochlorophyll	Photosynthesis	missing
public_SRR7232211_metawrap_bin.1	CAIMSN01	Acetobacteraceae	Acetobacterales	nitrogen_fixation	C and N metabolism	missing
public_SRR7232211_metawrap_bin.1	CAIMSN01	Acetobacteraceae	Acetobacterales	sorbitol_mannitol_transporter	Carbohydrate transporters	full
public_SRR7232211_metawrap_bin.1	CAIMSN01	Acetobacteraceae	Acetobacterales	urea_transporter	Other transporters	missing
public_SRR7232211_metawrap_bin.1	CAIMSN01	Acetobacteraceae	Acetobacterales	erythritol_transporter	Carbohydrate transporters	missing
public_SRR7232211_metawrap_bin.1	CAIMSN01	Acetobacteraceae	Acetobacterales	xylitol_transporter	Carbohydrate transporters	missing
public_SRR7232211_metawrap_bin.1	CAIMSN01	Acetobacteraceae	Acetobacterales	inositol_transporter	Carbohydrate transporters	missing
public_SRR7232211_metawrap_bin.1	CAIMSN01	Acetobacteraceae	Acetobacterales	glycerol_transporter	Carbohydrate transporters	full
public_SRR7232211_metawrap_bin.1	CAIMSN01	Acetobacteraceae	Acetobacterales	urease	C and N metabolism	missing
public_SRR7232211_metawrap_bin.1	CAIMSN01	Acetobacteraceae	Acetobacterales	fucose_transporter	Carbohydrate transporters	full
public_SRR7232211_metawrap_bin.1	CAIMSN01	Acetobacteraceae	Acetobacterales	glycerol_aquaporin_transporter	Carbohydrate transporters	missing
public_SRR7232211_metawrap_bin.1	CAIMSN01	Acetobacteraceae	Acetobacterales	glycerol_sorbitol_transporter	Carbohydrate transporters	missing
public_SRR7232211_metawrap_bin.1	CAIMSN01	Acetobacteraceae	Acetobacterales	ammonium_transporter	Other transporters	full
public_SRR7232211_metawrap_bin.1	CAIMSN01	Acetobacteraceae	Acetobacterales	ribose_transporter	Carbohydrate transporters	full
public_SRR7232211_metawrap_bin.1	CAIMSN01	Acetobacteraceae	Acetobacterales	xylose_transporter	Carbohydrate transporters	full
public_SRR7232211_metawrap_bin.1	CAIMSN01	Acetobacteraceae	Acetobacterales	multiple_sugar_transporter	Carbohydrate transporters	missing
public_SRR7232211_metawrap_bin.1	CAIMSN01	Acetobacteraceae	Acetobacterales	fructose_transporter	Carbohydrate transporters	missing
public_SRR7232211_metawrap_bin.1	CAIMSN01	Acetobacteraceae	Acetobacterales	arabinose_transporter	Carbohydrate transporters	full
public_SRR7232211_metawrap_bin.1	CAIMSN01	Acetobacteraceae	Acetobacterales	branched_transporter	Other transporters	missing
public_SRR7232211_metawrap_bin.1	CAIMSN01	Acetobacteraceae	Acetobacterales	l_amino_transporter	Other transporters	missing
public_SRR7232211_metawrap_bin.1	CAIMSN01	Acetobacteraceae	Acetobacterales	glutamate_transporter	Other transporters	missing
public_SRR7232211_metawrap_bin.1	CAIMSN01	Acetobacteraceae	Acetobacterales	capsular_transporter	Other transporters	missing
public_SRR7232211_metawrap_bin.1	CAIMSN01	Acetobacteraceae	Acetobacterales	methanol_dehydrogenase	C and N metabolism	missing
public_SRR7232211_metawrap_bin.1	CAIMSN01	Acetobacteraceae	Acetobacterales	carotenoids	Photosynthesis	missing
public_SRR7232211_metawrap_bin.1	CAIMSN01	Acetobacteraceae	Acetobacterales	exopolysaccaride	NA	missing
public_SRR7232211_metawrap_bin.1	CAIMSN01	Acetobacteraceae	Acetobacterales	Calvin_cycle	C and N metabolism	missing
public_SRR7232211_metawrap_bin.1	CAIMSN01	Acetobacteraceae	Acetobacterales	photosystem	Photosynthesis	missing
public_SRR7232211_metawrap_bin.1	CAIMSN01	Acetobacteraceae	Acetobacterales	thiamine	Cofactors	full
public_SRR7232211_metawrap_bin.1	CAIMSN01	Acetobacteraceae	Acetobacterales	riboflavin	Cofactors	missing
public_SRR7232211_metawrap_bin.1	CAIMSN01	Acetobacteraceae	Acetobacterales	biotin	Cofactors	full
public_SRR7232211_metawrap_bin.1	CAIMSN01	Acetobacteraceae	Acetobacterales	cobalamin	Cofactors	missing
public_SRR14721985_metawrap_bin.2	CAIMSN01	Acetobacteraceae	Acetobacterales	bacteriochlorophyll	Photosynthesis	missing
public_SRR14721985_metawrap_bin.2	CAIMSN01	Acetobacteraceae	Acetobacterales	nitrogen_fixation	C and N metabolism	missing
public_SRR14721985_metawrap_bin.2	CAIMSN01	Acetobacteraceae	Acetobacterales	sorbitol_mannitol_transporter	Carbohydrate transporters	full
public_SRR14721985_metawrap_bin.2	CAIMSN01	Acetobacteraceae	Acetobacterales	urea_transporter	Other transporters	missing
public_SRR14721985_metawrap_bin.2	CAIMSN01	Acetobacteraceae	Acetobacterales	erythritol_transporter	Carbohydrate transporters	missing
public_SRR14721985_metawrap_bin.2	CAIMSN01	Acetobacteraceae	Acetobacterales	xylitol_transporter	Carbohydrate transporters	missing
public_SRR14721985_metawrap_bin.2	CAIMSN01	Acetobacteraceae	Acetobacterales	inositol_transporter	Carbohydrate transporters	missing
public_SRR14721985_metawrap_bin.2	CAIMSN01	Acetobacteraceae	Acetobacterales	glycerol_transporter	Carbohydrate transporters	missing
public_SRR14721985_metawrap_bin.2	CAIMSN01	Acetobacteraceae	Acetobacterales	urease	C and N metabolism	missing
public_SRR14721985_metawrap_bin.2	CAIMSN01	Acetobacteraceae	Acetobacterales	fucose_transporter	Carbohydrate transporters	missing
public_SRR14721985_metawrap_bin.2	CAIMSN01	Acetobacteraceae	Acetobacterales	glycerol_aquaporin_transporter	Carbohydrate transporters	missing
public_SRR14721985_metawrap_bin.2	CAIMSN01	Acetobacteraceae	Acetobacterales	glycerol_sorbitol_transporter	Carbohydrate transporters	missing
public_SRR14721985_metawrap_bin.2	CAIMSN01	Acetobacteraceae	Acetobacterales	ammonium_transporter	Other transporters	full
public_SRR14721985_metawrap_bin.2	CAIMSN01	Acetobacteraceae	Acetobacterales	ribose_transporter	Carbohydrate transporters	full
public_SRR14721985_metawrap_bin.2	CAIMSN01	Acetobacteraceae	Acetobacterales	xylose_transporter	Carbohydrate transporters	missing
public_SRR14721985_metawrap_bin.2	CAIMSN01	Acetobacteraceae	Acetobacterales	multiple_sugar_transporter	Carbohydrate transporters	missing
public_SRR14721985_metawrap_bin.2	CAIMSN01	Acetobacteraceae	Acetobacterales	fructose_transporter	Carbohydrate transporters	missing
public_SRR14721985_metawrap_bin.2	CAIMSN01	Acetobacteraceae	Acetobacterales	arabinose_transporter	Carbohydrate transporters	missing
public_SRR14721985_metawrap_bin.2	CAIMSN01	Acetobacteraceae	Acetobacterales	branched_transporter	Other transporters	missing
public_SRR14721985_metawrap_bin.2	CAIMSN01	Acetobacteraceae	Acetobacterales	l_amino_transporter	Other transporters	missing
public_SRR14721985_metawrap_bin.2	CAIMSN01	Acetobacteraceae	Acetobacterales	glutamate_transporter	Other transporters	missing
public_SRR14721985_metawrap_bin.2	CAIMSN01	Acetobacteraceae	Acetobacterales	capsular_transporter	Other transporters	missing
public_SRR14721985_metawrap_bin.2	CAIMSN01	Acetobacteraceae	Acetobacterales	methanol_dehydrogenase	C and N metabolism	missing
public_SRR14721985_metawrap_bin.2	CAIMSN01	Acetobacteraceae	Acetobacterales	carotenoids	Photosynthesis	missing
public_SRR14721985_metawrap_bin.2	CAIMSN01	Acetobacteraceae	Acetobacterales	exopolysaccaride	NA	missing
public_SRR14721985_metawrap_bin.2	CAIMSN01	Acetobacteraceae	Acetobacterales	Calvin_cycle	C and N metabolism	missing
public_SRR14721985_metawrap_bin.2	CAIMSN01	Acetobacteraceae	Acetobacterales	photosystem	Photosynthesis	missing
public_SRR14721985_metawrap_bin.2	CAIMSN01	Acetobacteraceae	Acetobacterales	thiamine	Cofactors	full
public_SRR14721985_metawrap_bin.2	CAIMSN01	Acetobacteraceae	Acetobacterales	riboflavin	Cofactors	missing
public_SRR14721985_metawrap_bin.2	CAIMSN01	Acetobacteraceae	Acetobacterales	biotin	Cofactors	full
public_SRR14721985_metawrap_bin.2	CAIMSN01	Acetobacteraceae	Acetobacterales	cobalamin	Cofactors	full
private_X9_metawrap_bin.1	CAIMSN01	Acetobacteraceae	Acetobacterales	bacteriochlorophyll	Photosynthesis	missing
private_X9_metawrap_bin.1	CAIMSN01	Acetobacteraceae	Acetobacterales	nitrogen_fixation	C and N metabolism	missing
private_X9_metawrap_bin.1	CAIMSN01	Acetobacteraceae	Acetobacterales	sorbitol_mannitol_transporter	Carbohydrate transporters	full
private_X9_metawrap_bin.1	CAIMSN01	Acetobacteraceae	Acetobacterales	urea_transporter	Other transporters	missing
private_X9_metawrap_bin.1	CAIMSN01	Acetobacteraceae	Acetobacterales	erythritol_transporter	Carbohydrate transporters	missing
private_X9_metawrap_bin.1	CAIMSN01	Acetobacteraceae	Acetobacterales	xylitol_transporter	Carbohydrate transporters	full
private_X9_metawrap_bin.1	CAIMSN01	Acetobacteraceae	Acetobacterales	inositol_transporter	Carbohydrate transporters	missing
private_X9_metawrap_bin.1	CAIMSN01	Acetobacteraceae	Acetobacterales	glycerol_transporter	Carbohydrate transporters	full
private_X9_metawrap_bin.1	CAIMSN01	Acetobacteraceae	Acetobacterales	urease	C and N metabolism	missing
private_X9_metawrap_bin.1	CAIMSN01	Acetobacteraceae	Acetobacterales	fucose_transporter	Carbohydrate transporters	full
private_X9_metawrap_bin.1	CAIMSN01	Acetobacteraceae	Acetobacterales	glycerol_aquaporin_transporter	Carbohydrate transporters	missing
private_X9_metawrap_bin.1	CAIMSN01	Acetobacteraceae	Acetobacterales	glycerol_sorbitol_transporter	Carbohydrate transporters	missing
private_X9_metawrap_bin.1	CAIMSN01	Acetobacteraceae	Acetobacterales	ammonium_transporter	Other transporters	full
private_X9_metawrap_bin.1	CAIMSN01	Acetobacteraceae	Acetobacterales	ribose_transporter	Carbohydrate transporters	full
private_X9_metawrap_bin.1	CAIMSN01	Acetobacteraceae	Acetobacterales	xylose_transporter	Carbohydrate transporters	full
private_X9_metawrap_bin.1	CAIMSN01	Acetobacteraceae	Acetobacterales	multiple_sugar_transporter	Carbohydrate transporters	missing
private_X9_metawrap_bin.1	CAIMSN01	Acetobacteraceae	Acetobacterales	fructose_transporter	Carbohydrate transporters	missing
private_X9_metawrap_bin.1	CAIMSN01	Acetobacteraceae	Acetobacterales	arabinose_transporter	Carbohydrate transporters	full
private_X9_metawrap_bin.1	CAIMSN01	Acetobacteraceae	Acetobacterales	branched_transporter	Other transporters	missing
private_X9_metawrap_bin.1	CAIMSN01	Acetobacteraceae	Acetobacterales	l_amino_transporter	Other transporters	missing
private_X9_metawrap_bin.1	CAIMSN01	Acetobacteraceae	Acetobacterales	glutamate_transporter	Other transporters	missing
private_X9_metawrap_bin.1	CAIMSN01	Acetobacteraceae	Acetobacterales	capsular_transporter	Other transporters	missing
private_X9_metawrap_bin.1	CAIMSN01	Acetobacteraceae	Acetobacterales	methanol_dehydrogenase	C and N metabolism	missing
private_X9_metawrap_bin.1	CAIMSN01	Acetobacteraceae	Acetobacterales	carotenoids	Photosynthesis	missing
private_X9_metawrap_bin.1	CAIMSN01	Acetobacteraceae	Acetobacterales	exopolysaccaride	NA	missing
private_X9_metawrap_bin.1	CAIMSN01	Acetobacteraceae	Acetobacterales	Calvin_cycle	C and N metabolism	missing
private_X9_metawrap_bin.1	CAIMSN01	Acetobacteraceae	Acetobacterales	photosystem	Photosynthesis	missing
private_X9_metawrap_bin.1	CAIMSN01	Acetobacteraceae	Acetobacterales	thiamine	Cofactors	missing
private_X9_metawrap_bin.1	CAIMSN01	Acetobacteraceae	Acetobacterales	riboflavin	Cofactors	missing
private_X9_metawrap_bin.1	CAIMSN01	Acetobacteraceae	Acetobacterales	biotin	Cofactors	full
private_X9_metawrap_bin.1	CAIMSN01	Acetobacteraceae	Acetobacterales	cobalamin	Cofactors	full
private_T1889_metawrap_bin.2	CAIMSN01	Acetobacteraceae	Acetobacterales	bacteriochlorophyll	Photosynthesis	missing
private_T1889_metawrap_bin.2	CAIMSN01	Acetobacteraceae	Acetobacterales	nitrogen_fixation	C and N metabolism	missing
private_T1889_metawrap_bin.2	CAIMSN01	Acetobacteraceae	Acetobacterales	sorbitol_mannitol_transporter	Carbohydrate transporters	full
private_T1889_metawrap_bin.2	CAIMSN01	Acetobacteraceae	Acetobacterales	urea_transporter	Other transporters	missing
private_T1889_metawrap_bin.2	CAIMSN01	Acetobacteraceae	Acetobacterales	erythritol_transporter	Carbohydrate transporters	full
private_T1889_metawrap_bin.2	CAIMSN01	Acetobacteraceae	Acetobacterales	xylitol_transporter	Carbohydrate transporters	full
private_T1889_metawrap_bin.2	CAIMSN01	Acetobacteraceae	Acetobacterales	inositol_transporter	Carbohydrate transporters	missing
private_T1889_metawrap_bin.2	CAIMSN01	Acetobacteraceae	Acetobacterales	glycerol_transporter	Carbohydrate transporters	missing
private_T1889_metawrap_bin.2	CAIMSN01	Acetobacteraceae	Acetobacterales	urease	C and N metabolism	missing
private_T1889_metawrap_bin.2	CAIMSN01	Acetobacteraceae	Acetobacterales	fucose_transporter	Carbohydrate transporters	full
private_T1889_metawrap_bin.2	CAIMSN01	Acetobacteraceae	Acetobacterales	glycerol_aquaporin_transporter	Carbohydrate transporters	missing
private_T1889_metawrap_bin.2	CAIMSN01	Acetobacteraceae	Acetobacterales	glycerol_sorbitol_transporter	Carbohydrate transporters	full
private_T1889_metawrap_bin.2	CAIMSN01	Acetobacteraceae	Acetobacterales	ammonium_transporter	Other transporters	full
private_T1889_metawrap_bin.2	CAIMSN01	Acetobacteraceae	Acetobacterales	ribose_transporter	Carbohydrate transporters	full
private_T1889_metawrap_bin.2	CAIMSN01	Acetobacteraceae	Acetobacterales	xylose_transporter	Carbohydrate transporters	full
private_T1889_metawrap_bin.2	CAIMSN01	Acetobacteraceae	Acetobacterales	multiple_sugar_transporter	Carbohydrate transporters	missing
private_T1889_metawrap_bin.2	CAIMSN01	Acetobacteraceae	Acetobacterales	fructose_transporter	Carbohydrate transporters	missing
private_T1889_metawrap_bin.2	CAIMSN01	Acetobacteraceae	Acetobacterales	arabinose_transporter	Carbohydrate transporters	missing
private_T1889_metawrap_bin.2	CAIMSN01	Acetobacteraceae	Acetobacterales	branched_transporter	Other transporters	missing
private_T1889_metawrap_bin.2	CAIMSN01	Acetobacteraceae	Acetobacterales	l_amino_transporter	Other transporters	missing
private_T1889_metawrap_bin.2	CAIMSN01	Acetobacteraceae	Acetobacterales	glutamate_transporter	Other transporters	missing
private_T1889_metawrap_bin.2	CAIMSN01	Acetobacteraceae	Acetobacterales	capsular_transporter	Other transporters	full
private_T1889_metawrap_bin.2	CAIMSN01	Acetobacteraceae	Acetobacterales	methanol_dehydrogenase	C and N metabolism	missing
private_T1889_metawrap_bin.2	CAIMSN01	Acetobacteraceae	Acetobacterales	carotenoids	Photosynthesis	missing
private_T1889_metawrap_bin.2	CAIMSN01	Acetobacteraceae	Acetobacterales	exopolysaccaride	NA	full
private_T1889_metawrap_bin.2	CAIMSN01	Acetobacteraceae	Acetobacterales	Calvin_cycle	C and N metabolism	missing
private_T1889_metawrap_bin.2	CAIMSN01	Acetobacteraceae	Acetobacterales	photosystem	Photosynthesis	missing
private_T1889_metawrap_bin.2	CAIMSN01	Acetobacteraceae	Acetobacterales	thiamine	Cofactors	full
private_T1889_metawrap_bin.2	CAIMSN01	Acetobacteraceae	Acetobacterales	riboflavin	Cofactors	missing
private_T1889_metawrap_bin.2	CAIMSN01	Acetobacteraceae	Acetobacterales	biotin	Cofactors	full
private_T1889_metawrap_bin.2	CAIMSN01	Acetobacteraceae	Acetobacterales	cobalamin	Cofactors	full
private_T1904_metawrap_bin.1	CAIMSN01	Acetobacteraceae	Acetobacterales	bacteriochlorophyll	Photosynthesis	missing
private_T1904_metawrap_bin.1	CAIMSN01	Acetobacteraceae	Acetobacterales	nitrogen_fixation	C and N metabolism	missing
private_T1904_metawrap_bin.1	CAIMSN01	Acetobacteraceae	Acetobacterales	sorbitol_mannitol_transporter	Carbohydrate transporters	full
private_T1904_metawrap_bin.1	CAIMSN01	Acetobacteraceae	Acetobacterales	urea_transporter	Other transporters	missing
private_T1904_metawrap_bin.1	CAIMSN01	Acetobacteraceae	Acetobacterales	erythritol_transporter	Carbohydrate transporters	missing
private_T1904_metawrap_bin.1	CAIMSN01	Acetobacteraceae	Acetobacterales	xylitol_transporter	Carbohydrate transporters	missing
private_T1904_metawrap_bin.1	CAIMSN01	Acetobacteraceae	Acetobacterales	inositol_transporter	Carbohydrate transporters	missing
private_T1904_metawrap_bin.1	CAIMSN01	Acetobacteraceae	Acetobacterales	glycerol_transporter	Carbohydrate transporters	missing
private_T1904_metawrap_bin.1	CAIMSN01	Acetobacteraceae	Acetobacterales	urease	C and N metabolism	missing
private_T1904_metawrap_bin.1	CAIMSN01	Acetobacteraceae	Acetobacterales	fucose_transporter	Carbohydrate transporters	missing
private_T1904_metawrap_bin.1	CAIMSN01	Acetobacteraceae	Acetobacterales	glycerol_aquaporin_transporter	Carbohydrate transporters	missing
private_T1904_metawrap_bin.1	CAIMSN01	Acetobacteraceae	Acetobacterales	glycerol_sorbitol_transporter	Carbohydrate transporters	missing
private_T1904_metawrap_bin.1	CAIMSN01	Acetobacteraceae	Acetobacterales	ammonium_transporter	Other transporters	full
private_T1904_metawrap_bin.1	CAIMSN01	Acetobacteraceae	Acetobacterales	ribose_transporter	Carbohydrate transporters	full
private_T1904_metawrap_bin.1	CAIMSN01	Acetobacteraceae	Acetobacterales	xylose_transporter	Carbohydrate transporters	missing
private_T1904_metawrap_bin.1	CAIMSN01	Acetobacteraceae	Acetobacterales	multiple_sugar_transporter	Carbohydrate transporters	missing
private_T1904_metawrap_bin.1	CAIMSN01	Acetobacteraceae	Acetobacterales	fructose_transporter	Carbohydrate transporters	missing
private_T1904_metawrap_bin.1	CAIMSN01	Acetobacteraceae	Acetobacterales	arabinose_transporter	Carbohydrate transporters	missing
private_T1904_metawrap_bin.1	CAIMSN01	Acetobacteraceae	Acetobacterales	branched_transporter	Other transporters	missing
private_T1904_metawrap_bin.1	CAIMSN01	Acetobacteraceae	Acetobacterales	l_amino_transporter	Other transporters	missing
private_T1904_metawrap_bin.1	CAIMSN01	Acetobacteraceae	Acetobacterales	glutamate_transporter	Other transporters	missing
private_T1904_metawrap_bin.1	CAIMSN01	Acetobacteraceae	Acetobacterales	capsular_transporter	Other transporters	missing
private_T1904_metawrap_bin.1	CAIMSN01	Acetobacteraceae	Acetobacterales	methanol_dehydrogenase	C and N metabolism	missing
private_T1904_metawrap_bin.1	CAIMSN01	Acetobacteraceae	Acetobacterales	carotenoids	Photosynthesis	missing
private_T1904_metawrap_bin.1	CAIMSN01	Acetobacteraceae	Acetobacterales	exopolysaccaride	NA	full
private_T1904_metawrap_bin.1	CAIMSN01	Acetobacteraceae	Acetobacterales	Calvin_cycle	C and N metabolism	missing
private_T1904_metawrap_bin.1	CAIMSN01	Acetobacteraceae	Acetobacterales	photosystem	Photosynthesis	missing
private_T1904_metawrap_bin.1	CAIMSN01	Acetobacteraceae	Acetobacterales	thiamine	Cofactors	full
private_T1904_metawrap_bin.1	CAIMSN01	Acetobacteraceae	Acetobacterales	riboflavin	Cofactors	missing
private_T1904_metawrap_bin.1	CAIMSN01	Acetobacteraceae	Acetobacterales	biotin	Cofactors	full
private_T1904_metawrap_bin.1	CAIMSN01	Acetobacteraceae	Acetobacterales	cobalamin	Cofactors	full
private_VT1_metawrap_bin.1	LMUY01	Acetobacteraceae	Acetobacterales	bacteriochlorophyll	Photosynthesis	missing
private_VT1_metawrap_bin.1	LMUY01	Acetobacteraceae	Acetobacterales	nitrogen_fixation	C and N metabolism	missing
private_VT1_metawrap_bin.1	LMUY01	Acetobacteraceae	Acetobacterales	sorbitol_mannitol_transporter	Carbohydrate transporters	full
private_VT1_metawrap_bin.1	LMUY01	Acetobacteraceae	Acetobacterales	urea_transporter	Other transporters	full
private_VT1_metawrap_bin.1	LMUY01	Acetobacteraceae	Acetobacterales	erythritol_transporter	Carbohydrate transporters	full
private_VT1_metawrap_bin.1	LMUY01	Acetobacteraceae	Acetobacterales	xylitol_transporter	Carbohydrate transporters	full
private_VT1_metawrap_bin.1	LMUY01	Acetobacteraceae	Acetobacterales	inositol_transporter	Carbohydrate transporters	missing
private_VT1_metawrap_bin.1	LMUY01	Acetobacteraceae	Acetobacterales	glycerol_transporter	Carbohydrate transporters	full
private_VT1_metawrap_bin.1	LMUY01	Acetobacteraceae	Acetobacterales	urease	C and N metabolism	full
private_VT1_metawrap_bin.1	LMUY01	Acetobacteraceae	Acetobacterales	fucose_transporter	Carbohydrate transporters	missing
private_VT1_metawrap_bin.1	LMUY01	Acetobacteraceae	Acetobacterales	glycerol_aquaporin_transporter	Carbohydrate transporters	missing
private_VT1_metawrap_bin.1	LMUY01	Acetobacteraceae	Acetobacterales	glycerol_sorbitol_transporter	Carbohydrate transporters	missing
private_VT1_metawrap_bin.1	LMUY01	Acetobacteraceae	Acetobacterales	ammonium_transporter	Other transporters	missing
private_VT1_metawrap_bin.1	LMUY01	Acetobacteraceae	Acetobacterales	ribose_transporter	Carbohydrate transporters	full
private_VT1_metawrap_bin.1	LMUY01	Acetobacteraceae	Acetobacterales	xylose_transporter	Carbohydrate transporters	full
private_VT1_metawrap_bin.1	LMUY01	Acetobacteraceae	Acetobacterales	multiple_sugar_transporter	Carbohydrate transporters	full
private_VT1_metawrap_bin.1	LMUY01	Acetobacteraceae	Acetobacterales	fructose_transporter	Carbohydrate transporters	missing
private_VT1_metawrap_bin.1	LMUY01	Acetobacteraceae	Acetobacterales	arabinose_transporter	Carbohydrate transporters	missing
private_VT1_metawrap_bin.1	LMUY01	Acetobacteraceae	Acetobacterales	branched_transporter	Other transporters	full
private_VT1_metawrap_bin.1	LMUY01	Acetobacteraceae	Acetobacterales	l_amino_transporter	Other transporters	full
private_VT1_metawrap_bin.1	LMUY01	Acetobacteraceae	Acetobacterales	glutamate_transporter	Other transporters	missing
private_VT1_metawrap_bin.1	LMUY01	Acetobacteraceae	Acetobacterales	capsular_transporter	Other transporters	missing
private_VT1_metawrap_bin.1	LMUY01	Acetobacteraceae	Acetobacterales	methanol_dehydrogenase	C and N metabolism	missing
private_VT1_metawrap_bin.1	LMUY01	Acetobacteraceae	Acetobacterales	carotenoids	Photosynthesis	missing
private_VT1_metawrap_bin.1	LMUY01	Acetobacteraceae	Acetobacterales	exopolysaccaride	NA	full
private_VT1_metawrap_bin.1	LMUY01	Acetobacteraceae	Acetobacterales	Calvin_cycle	C and N metabolism	missing
private_VT1_metawrap_bin.1	LMUY01	Acetobacteraceae	Acetobacterales	photosystem	Photosynthesis	missing
private_VT1_metawrap_bin.1	LMUY01	Acetobacteraceae	Acetobacterales	thiamine	Cofactors	full
private_VT1_metawrap_bin.1	LMUY01	Acetobacteraceae	Acetobacterales	riboflavin	Cofactors	missing
private_VT1_metawrap_bin.1	LMUY01	Acetobacteraceae	Acetobacterales	biotin	Cofactors	missing
private_VT1_metawrap_bin.1	LMUY01	Acetobacteraceae	Acetobacterales	cobalamin	Cofactors	missing
private_TS1974_metawrap_bin.6	LMUY01	Acetobacteraceae	Acetobacterales	bacteriochlorophyll	Photosynthesis	missing
private_TS1974_metawrap_bin.6	LMUY01	Acetobacteraceae	Acetobacterales	nitrogen_fixation	C and N metabolism	missing
private_TS1974_metawrap_bin.6	LMUY01	Acetobacteraceae	Acetobacterales	sorbitol_mannitol_transporter	Carbohydrate transporters	missing
private_TS1974_metawrap_bin.6	LMUY01	Acetobacteraceae	Acetobacterales	urea_transporter	Other transporters	missing
private_TS1974_metawrap_bin.6	LMUY01	Acetobacteraceae	Acetobacterales	erythritol_transporter	Carbohydrate transporters	missing
private_TS1974_metawrap_bin.6	LMUY01	Acetobacteraceae	Acetobacterales	xylitol_transporter	Carbohydrate transporters	missing
private_TS1974_metawrap_bin.6	LMUY01	Acetobacteraceae	Acetobacterales	inositol_transporter	Carbohydrate transporters	missing
private_TS1974_metawrap_bin.6	LMUY01	Acetobacteraceae	Acetobacterales	glycerol_transporter	Carbohydrate transporters	missing
private_TS1974_metawrap_bin.6	LMUY01	Acetobacteraceae	Acetobacterales	urease	C and N metabolism	missing
private_TS1974_metawrap_bin.6	LMUY01	Acetobacteraceae	Acetobacterales	fucose_transporter	Carbohydrate transporters	missing
private_TS1974_metawrap_bin.6	LMUY01	Acetobacteraceae	Acetobacterales	glycerol_aquaporin_transporter	Carbohydrate transporters	missing
private_TS1974_metawrap_bin.6	LMUY01	Acetobacteraceae	Acetobacterales	glycerol_sorbitol_transporter	Carbohydrate transporters	missing
private_TS1974_metawrap_bin.6	LMUY01	Acetobacteraceae	Acetobacterales	ammonium_transporter	Other transporters	full
private_TS1974_metawrap_bin.6	LMUY01	Acetobacteraceae	Acetobacterales	ribose_transporter	Carbohydrate transporters	missing
private_TS1974_metawrap_bin.6	LMUY01	Acetobacteraceae	Acetobacterales	xylose_transporter	Carbohydrate transporters	missing
private_TS1974_metawrap_bin.6	LMUY01	Acetobacteraceae	Acetobacterales	multiple_sugar_transporter	Carbohydrate transporters	missing
private_TS1974_metawrap_bin.6	LMUY01	Acetobacteraceae	Acetobacterales	fructose_transporter	Carbohydrate transporters	missing
private_TS1974_metawrap_bin.6	LMUY01	Acetobacteraceae	Acetobacterales	arabinose_transporter	Carbohydrate transporters	missing
private_TS1974_metawrap_bin.6	LMUY01	Acetobacteraceae	Acetobacterales	branched_transporter	Other transporters	full
private_TS1974_metawrap_bin.6	LMUY01	Acetobacteraceae	Acetobacterales	l_amino_transporter	Other transporters	full
private_TS1974_metawrap_bin.6	LMUY01	Acetobacteraceae	Acetobacterales	glutamate_transporter	Other transporters	missing
private_TS1974_metawrap_bin.6	LMUY01	Acetobacteraceae	Acetobacterales	capsular_transporter	Other transporters	missing
private_TS1974_metawrap_bin.6	LMUY01	Acetobacteraceae	Acetobacterales	methanol_dehydrogenase	C and N metabolism	missing
private_TS1974_metawrap_bin.6	LMUY01	Acetobacteraceae	Acetobacterales	carotenoids	Photosynthesis	missing
private_TS1974_metawrap_bin.6	LMUY01	Acetobacteraceae	Acetobacterales	exopolysaccaride	NA	missing
private_TS1974_metawrap_bin.6	LMUY01	Acetobacteraceae	Acetobacterales	Calvin_cycle	C and N metabolism	missing
private_TS1974_metawrap_bin.6	LMUY01	Acetobacteraceae	Acetobacterales	photosystem	Photosynthesis	missing
private_TS1974_metawrap_bin.6	LMUY01	Acetobacteraceae	Acetobacterales	thiamine	Cofactors	full
private_TS1974_metawrap_bin.6	LMUY01	Acetobacteraceae	Acetobacterales	riboflavin	Cofactors	full
private_TS1974_metawrap_bin.6	LMUY01	Acetobacteraceae	Acetobacterales	biotin	Cofactors	missing
private_TS1974_metawrap_bin.6	LMUY01	Acetobacteraceae	Acetobacterales	cobalamin	Cofactors	missing
public_SRR13125477_metawrap_bin.5	LMUY01	Acetobacteraceae	Acetobacterales	bacteriochlorophyll	Photosynthesis	full
public_SRR13125477_metawrap_bin.5	LMUY01	Acetobacteraceae	Acetobacterales	nitrogen_fixation	C and N metabolism	missing
public_SRR13125477_metawrap_bin.5	LMUY01	Acetobacteraceae	Acetobacterales	sorbitol_mannitol_transporter	Carbohydrate transporters	full
public_SRR13125477_metawrap_bin.5	LMUY01	Acetobacteraceae	Acetobacterales	urea_transporter	Other transporters	full
public_SRR13125477_metawrap_bin.5	LMUY01	Acetobacteraceae	Acetobacterales	erythritol_transporter	Carbohydrate transporters	missing
public_SRR13125477_metawrap_bin.5	LMUY01	Acetobacteraceae	Acetobacterales	xylitol_transporter	Carbohydrate transporters	full
public_SRR13125477_metawrap_bin.5	LMUY01	Acetobacteraceae	Acetobacterales	inositol_transporter	Carbohydrate transporters	missing
public_SRR13125477_metawrap_bin.5	LMUY01	Acetobacteraceae	Acetobacterales	glycerol_transporter	Carbohydrate transporters	full
public_SRR13125477_metawrap_bin.5	LMUY01	Acetobacteraceae	Acetobacterales	urease	C and N metabolism	full
public_SRR13125477_metawrap_bin.5	LMUY01	Acetobacteraceae	Acetobacterales	fucose_transporter	Carbohydrate transporters	missing
public_SRR13125477_metawrap_bin.5	LMUY01	Acetobacteraceae	Acetobacterales	glycerol_aquaporin_transporter	Carbohydrate transporters	missing
public_SRR13125477_metawrap_bin.5	LMUY01	Acetobacteraceae	Acetobacterales	glycerol_sorbitol_transporter	Carbohydrate transporters	missing
public_SRR13125477_metawrap_bin.5	LMUY01	Acetobacteraceae	Acetobacterales	ammonium_transporter	Other transporters	full
public_SRR13125477_metawrap_bin.5	LMUY01	Acetobacteraceae	Acetobacterales	ribose_transporter	Carbohydrate transporters	full
public_SRR13125477_metawrap_bin.5	LMUY01	Acetobacteraceae	Acetobacterales	xylose_transporter	Carbohydrate transporters	missing
public_SRR13125477_metawrap_bin.5	LMUY01	Acetobacteraceae	Acetobacterales	multiple_sugar_transporter	Carbohydrate transporters	missing
public_SRR13125477_metawrap_bin.5	LMUY01	Acetobacteraceae	Acetobacterales	fructose_transporter	Carbohydrate transporters	missing
public_SRR13125477_metawrap_bin.5	LMUY01	Acetobacteraceae	Acetobacterales	arabinose_transporter	Carbohydrate transporters	missing
public_SRR13125477_metawrap_bin.5	LMUY01	Acetobacteraceae	Acetobacterales	branched_transporter	Other transporters	full
public_SRR13125477_metawrap_bin.5	LMUY01	Acetobacteraceae	Acetobacterales	l_amino_transporter	Other transporters	missing
public_SRR13125477_metawrap_bin.5	LMUY01	Acetobacteraceae	Acetobacterales	glutamate_transporter	Other transporters	missing
public_SRR13125477_metawrap_bin.5	LMUY01	Acetobacteraceae	Acetobacterales	capsular_transporter	Other transporters	full
public_SRR13125477_metawrap_bin.5	LMUY01	Acetobacteraceae	Acetobacterales	methanol_dehydrogenase	C and N metabolism	full
public_SRR13125477_metawrap_bin.5	LMUY01	Acetobacteraceae	Acetobacterales	carotenoids	Photosynthesis	full
public_SRR13125477_metawrap_bin.5	LMUY01	Acetobacteraceae	Acetobacterales	exopolysaccaride	NA	full
public_SRR13125477_metawrap_bin.5	LMUY01	Acetobacteraceae	Acetobacterales	Calvin_cycle	C and N metabolism	full
public_SRR13125477_metawrap_bin.5	LMUY01	Acetobacteraceae	Acetobacterales	photosystem	Photosynthesis	full
public_SRR13125477_metawrap_bin.5	LMUY01	Acetobacteraceae	Acetobacterales	thiamine	Cofactors	full
public_SRR13125477_metawrap_bin.5	LMUY01	Acetobacteraceae	Acetobacterales	riboflavin	Cofactors	missing
public_SRR13125477_metawrap_bin.5	LMUY01	Acetobacteraceae	Acetobacterales	biotin	Cofactors	missing
public_SRR13125477_metawrap_bin.5	LMUY01	Acetobacteraceae	Acetobacterales	cobalamin	Cofactors	full
public_SRR14722123_metawrap_bin.1	LMUY01	Acetobacteraceae	Acetobacterales	bacteriochlorophyll	Photosynthesis	missing
public_SRR14722123_metawrap_bin.1	LMUY01	Acetobacteraceae	Acetobacterales	nitrogen_fixation	C and N metabolism	missing
public_SRR14722123_metawrap_bin.1	LMUY01	Acetobacteraceae	Acetobacterales	sorbitol_mannitol_transporter	Carbohydrate transporters	full
public_SRR14722123_metawrap_bin.1	LMUY01	Acetobacteraceae	Acetobacterales	urea_transporter	Other transporters	full
public_SRR14722123_metawrap_bin.1	LMUY01	Acetobacteraceae	Acetobacterales	erythritol_transporter	Carbohydrate transporters	full
public_SRR14722123_metawrap_bin.1	LMUY01	Acetobacteraceae	Acetobacterales	xylitol_transporter	Carbohydrate transporters	full
public_SRR14722123_metawrap_bin.1	LMUY01	Acetobacteraceae	Acetobacterales	inositol_transporter	Carbohydrate transporters	missing
public_SRR14722123_metawrap_bin.1	LMUY01	Acetobacteraceae	Acetobacterales	glycerol_transporter	Carbohydrate transporters	full
public_SRR14722123_metawrap_bin.1	LMUY01	Acetobacteraceae	Acetobacterales	urease	C and N metabolism	full
public_SRR14722123_metawrap_bin.1	LMUY01	Acetobacteraceae	Acetobacterales	fucose_transporter	Carbohydrate transporters	missing
public_SRR14722123_metawrap_bin.1	LMUY01	Acetobacteraceae	Acetobacterales	glycerol_aquaporin_transporter	Carbohydrate transporters	missing
public_SRR14722123_metawrap_bin.1	LMUY01	Acetobacteraceae	Acetobacterales	glycerol_sorbitol_transporter	Carbohydrate transporters	missing
public_SRR14722123_metawrap_bin.1	LMUY01	Acetobacteraceae	Acetobacterales	ammonium_transporter	Other transporters	full
public_SRR14722123_metawrap_bin.1	LMUY01	Acetobacteraceae	Acetobacterales	ribose_transporter	Carbohydrate transporters	full
public_SRR14722123_metawrap_bin.1	LMUY01	Acetobacteraceae	Acetobacterales	xylose_transporter	Carbohydrate transporters	full
public_SRR14722123_metawrap_bin.1	LMUY01	Acetobacteraceae	Acetobacterales	multiple_sugar_transporter	Carbohydrate transporters	full
public_SRR14722123_metawrap_bin.1	LMUY01	Acetobacteraceae	Acetobacterales	fructose_transporter	Carbohydrate transporters	missing
public_SRR14722123_metawrap_bin.1	LMUY01	Acetobacteraceae	Acetobacterales	arabinose_transporter	Carbohydrate transporters	missing
public_SRR14722123_metawrap_bin.1	LMUY01	Acetobacteraceae	Acetobacterales	branched_transporter	Other transporters	full
[truncated: 1,438 more rows]

## Sheet: 5C
Numeric values behind Fig. 5C.
[truncated: 264 more rows]

## Sheet: 6
Numeric values behind Fig. 6.
[truncated: 757 more rows]

## Sheet: 7
Numeric values behind Fig. 7.
[truncated: 650 more rows]

[truncated: 3 more sheets: S4, S6, S7]
