# Supplementary material for: Microbial occurrence and symbiont detection in a global sample of lichen metagenomes
Source: PLoS Biol. 2024 Nov 7;22(11):e3002862. doi: 10.1371/journal.pbio.3002862 (PMC11542873; doi:10.1371/journal.pbio.3002862)
Supplement: S1 Table — (XLSX) [file pbio.3002862.s011.xlsx]

## Sheet: S1_metagenomeList
Table S1. Metagenomic data used in the analysis.
Lichen	Reference	Produced by	Metagenome ID	SRA ID	Fungal partner order	Fungal partner class	Photobiont	Sequencing depth, bp	Sequencing depth, human readable
Absconditella delutula	Lendemer et al. 2019. American Journal of Botany, 106(8), 1090-1095	University of Colorado, Boulder	SRR14722134	SRR14722134	Ostropales	Lecanoromycetes	trebouxioid	253461352	253.46 Mbp
Acanthothecis fontana	Lendemer et al. 2019. American Journal of Botany, 106(8), 1090-1095	University of Colorado, Boulder	SRR14721923	SRR14721923	Gyalectales	Lecanoromycetes	trentepohlioid	1351992392	1.35 Gbp
Acarospora aff. strigata	Resl et al. 2022. Nature Communications, 13, 2634	Spribille Lab, University of Alberta	T1882	SRR18162839	Acarosporales	Lecanoromycetes	trebouxioid	1.6087E+10	16.09 Gbp
Acarospora sinopica	Lendemer et al. 2019. American Journal of Botany, 106(8), 1090-1095	University of Colorado, Boulder	SRR14722098	SRR14722098	Acarosporales	Lecanoromycetes	trebouxioid	2400755946	2.4 Gbp
Acarospora sp. Tripp_6053_NY-2858381	Lendemer et al. 2019. American Journal of Botany, 106(8), 1090-1095	University of Colorado, Boulder	SRR14722090	SRR14722090	Acarosporales	Lecanoromycetes	trebouxioid	2705046012	2.71 Gbp
Acrocordia megalospora	Lendemer et al. 2019. American Journal of Botany, 106(8), 1090-1095	University of Colorado, Boulder	SRR14722142	SRR14722142	Monoblastiales	Dothideomycetes	trentepohlioid	793381784	793.38 Mbp
Alectoria fallacina	Tagirdzhanova et al. 2021. Molecular ecology, 30(17), 4155-4159	Spribille Lab, University of Alberta	GTX0161	ERR5055676	Lecanorales	Lecanoromycetes	trebouxioid	3.2119E+10	32.12 Gbp
Alectoria ochroleuca	This study	Spribille Lab, University of Alberta	VT19	ERR10798985	Lecanorales	Lecanoromycetes	trebouxioid	9363519664	9.36 Gbp
Alectoria sarmentosa	Tagirdzhanova et al. 2021. Genome biology and evolution, 13(4), evab047	Spribille Lab, University of Alberta	X12	ERR4586588	Lecanorales	Lecanoromycetes	trebouxioid	1.3243E+10	13.24 Gbp
Allantoparmelia sp	This study	Spribille Lab, University of Alberta	VT33	ERR10799299	Lecanorales	Lecanoromycetes	trebouxioid	7017044292	7.02 Gbp
Alyxoria varia	Lendemer et al. 2019. American Journal of Botany, 106(8), 1090-1095	University of Colorado, Boulder	SRR14722107	SRR14722107	Arthoniales	Arthoniomycetes	trentepohlioid	414948	414.95 Kbp
Anaptychia palmatula	Lendemer et al. 2019. American Journal of Botany, 106(8), 1090-1095	University of Colorado, Boulder	SRR14721938	SRR14721938	Caliciales	Lecanoromycetes	trebouxioid	1606387226	1.61 Gbp
Anisomeridium sp. Tripp_6040_COLO-L-0051344	Lendemer et al. 2019. American Journal of Botany, 106(8), 1090-1095	University of Colorado, Boulder	SRR14722100	SRR14722100	Monoblastiales	Dothideomycetes	trentepohlioid	318474402	318.47 Mbp
Anzia colpodes	Lendemer et al. 2019. American Journal of Botany, 106(8), 1090-1095	University of Colorado, Boulder	SRR14722132	SRR14722132	Lecanorales	Lecanoromycetes	trebouxioid	2833612546	2.83 Gbp
Arthonia cupressina	Lendemer et al. 2019. American Journal of Botany, 106(8), 1090-1095	University of Colorado, Boulder	SRR14722071	SRR14722071	Arthoniales	Arthoniomycetes	trebouxioid	1841760892	1.84 Gbp
Arthonia kermesina	Lendemer et al. 2019. American Journal of Botany, 106(8), 1090-1095	University of Colorado, Boulder	SRR14722029	SRR14722029	Arthoniales	Arthoniomycetes	trentepohlioid	186520938	186.52 Mbp
Arthonia kermesina	Lendemer et al. 2019. American Journal of Botany, 106(8), 1090-1095	University of Colorado, Boulder	SRR14722040	SRR14722040	Arthoniales	Arthoniomycetes	trentepohlioid	124987532	124.99 Mbp
Arthonia quintaria	Lendemer et al. 2019. American Journal of Botany, 106(8), 1090-1095	University of Colorado, Boulder	SRR14722222	SRR14722222	Arthoniales	Arthoniomycetes	absent	2453653662	2.45 Gbp
Arthonia rubella	Lendemer et al. 2019. American Journal of Botany, 106(8), 1090-1095	University of Colorado, Boulder	SRR14721978	SRR14721978	Arthoniales	Arthoniomycetes	trebouxioid	1229069030	1.23 Gbp
Arthonia susa	Lendemer et al. 2019. American Journal of Botany, 106(8), 1090-1095	University of Colorado, Boulder	SRR13685140	SRR13685140	Arthoniales	Arthoniomycetes	trentepohlioid	1409896362	1.41 Gbp
Arthonia vinosa	Lendemer et al. 2019. American Journal of Botany, 106(8), 1090-1095	University of Colorado, Boulder	SRR14722200	SRR14722200	Arthoniales	Arthoniomycetes	trentepohlioid	12708462	12.71 Mbp
Arthothelium ruanum	Lendemer et al. 2019. American Journal of Botany, 106(8), 1090-1095	University of Colorado, Boulder	SRR14722233	SRR14722233	Arthoniales	Arthoniomycetes	trentepohlioid	3503086146	3.5 Gbp
Arthothelium spectabile	Lendemer et al. 2019. American Journal of Botany, 106(8), 1090-1095	University of Colorado, Boulder	SRR14722074	SRR14722074	Arthoniales	Arthoniomycetes	trentepohlioid	140128	140.13 Kbp
Aspicilia laevata	Lendemer et al. 2019. American Journal of Botany, 106(8), 1090-1095	University of Colorado, Boulder	SRR14721980	SRR14721980	Pertusariales	Lecanoromycetes	trebouxioid	1289181526	1.29 Gbp
Bacidia schweinitzii	Lendemer et al. 2019. American Journal of Botany, 106(8), 1090-1095	University of Colorado, Boulder	SRR14722195	SRR14722195	Lecanorales	Lecanoromycetes	trebouxioid	17738574	17.74 Mbp
Bacidia sorediata	Lendemer et al. 2019. American Journal of Botany, 106(8), 1090-1095	University of Colorado, Boulder	SRR14722001	SRR14722001	Lecanorales	Lecanoromycetes	trebouxioid	354521122	354.52 Mbp
Bacidia sp. Lendemer_48883_NY-3033306	Lendemer et al. 2019. American Journal of Botany, 106(8), 1090-1095	University of Colorado, Boulder	SRR14721994	SRR14721994	Lecanorales	Lecanoromycetes	trebouxioid	293341358	293.34 Mbp
Bagliettoa baldensis	Lendemer et al. 2019. American Journal of Botany, 106(8), 1090-1095	University of Colorado, Boulder	SRR14722321	SRR14722321	Verrucariales	Eurotiomycetes	trebouxioid	210725936	210.73 Mbp
Bathelium carolinianum	Lendemer et al. 2019. American Journal of Botany, 106(8), 1090-1095	University of Colorado, Boulder	SRR14721933	SRR14721933	Strigulales	Dothideomycetes	trentepohlioid	1623848866	1.62 Gbp
Biatora appalachensis	Lendemer et al. 2019. American Journal of Botany, 106(8), 1090-1095	University of Colorado, Boulder	SRR14722177	SRR14722177	Lecanorales	Lecanoromycetes	trebouxioid	2779935066	2.78 Gbp
Biatora chrysantha	Lendemer et al. 2019. American Journal of Botany, 106(8), 1090-1095	University of Colorado, Boulder	SRR14722126	SRR14722126	Lecanorales	Lecanoromycetes	trebouxioid	37783220	37.78 Mbp
Biatora longispora	Lendemer et al. 2019. American Journal of Botany, 106(8), 1090-1095	University of Colorado, Boulder	SRR14722011	SRR14722011	Lecanorales	Lecanoromycetes	trebouxioid	41531946	41.53 Mbp
Biatora pontica	Lendemer et al. 2019. American Journal of Botany, 106(8), 1090-1095	University of Colorado, Boulder	SRR14722013	SRR14722013	Lecanorales	Lecanoromycetes	trebouxioid	1537520354	1.54 Gbp
Botryolepraria lesdainii	Lendemer et al. 2019. American Journal of Botany, 106(8), 1090-1095	University of Colorado, Boulder	SRR14721968	SRR14721968	Verrucariales	Eurotiomycetes	trebouxioid	1667041510	1.67 Gbp
Botryolepraria lesdainii	Lendemer et al. 2019. American Journal of Botany, 106(8), 1090-1095	University of Colorado, Boulder	SRR14722070	SRR14722070	Verrucariales	Eurotiomycetes	trebouxioid	144561360	144.56 Mbp
Brianaria bauschiana	Lendemer et al. 2019. American Journal of Botany, 106(8), 1090-1095	University of Colorado, Boulder	SRR14722123	SRR14722123	Lecanorales	Lecanoromycetes	trebouxioid	4166324654	4.17 Gbp
Brigantiaea leucoxantha	Lendemer et al. 2019. American Journal of Botany, 106(8), 1090-1095	University of Colorado, Boulder	SRR14722072	SRR14722072	Teloschistales	Lecanoromycetes	trebouxioid	702881444	702.88 Mbp
Bryoria fremontii	This study	Spribille Lab, University of Alberta	VT31	ERR10799224	Lecanorales	Lecanoromycetes	trebouxioid	6757064572	6.76 Gbp
Bryoria tenuis	Lendemer et al. 2019. American Journal of Botany, 106(8), 1090-1095	University of Colorado, Boulder	SRR14722118	SRR14722118	Lecanorales	Lecanoromycetes	trebouxioid	904833072	904.83 Mbp
Buellia mamillana	Lendemer et al. 2019. American Journal of Botany, 106(8), 1090-1095	University of Colorado, Boulder	SRR14721926	SRR14721926	Caliciales	Lecanoromycetes	trebouxioid	1588561676	1.59 Gbp
Buellia spuria	Lendemer et al. 2019. American Journal of Botany, 106(8), 1090-1095	University of Colorado, Boulder	SRR14721949	SRR14721949	Caliciales	Lecanoromycetes	trebouxioid	1630314384	1.63 Gbp
Buellia spuria	Lendemer et al. 2019. American Journal of Botany, 106(8), 1090-1095	University of Colorado, Boulder	SRR14722083	SRR14722083	Caliciales	Lecanoromycetes	trebouxioid	2415466366	2.42 Gbp
Buellia spuria	Lendemer et al. 2019. American Journal of Botany, 106(8), 1090-1095	University of Colorado, Boulder	SRR14722105	SRR14722105	Caliciales	Lecanoromycetes	trebouxioid	1827127180	1.83 Gbp
Buellia spuria	Lendemer et al. 2019. American Journal of Botany, 106(8), 1090-1095	University of Colorado, Boulder	SRR14722278	SRR14722278	Caliciales	Lecanoromycetes	trebouxioid	1658886000	1.66 Gbp
Buellia stillingiana	Lendemer et al. 2019. American Journal of Botany, 106(8), 1090-1095	University of Colorado, Boulder	SRR14721929	SRR14721929	Caliciales	Lecanoromycetes	trebouxioid	4463683518	4.46 Gbp
Buellia vernicoma	Lendemer et al. 2019. American Journal of Botany, 106(8), 1090-1095	University of Colorado, Boulder	SRR14722215	SRR14722215	Caliciales	Lecanoromycetes	trebouxioid	47813244	47.81 Mbp
Bulbothrix scortella	Lendemer et al. 2019. American Journal of Botany, 106(8), 1090-1095	University of Colorado, Boulder	SRR14721942	SRR14721942	Lecanorales	Lecanoromycetes	trebouxioid	1576656232	1.58 Gbp
Byssoloma meadii	Lendemer et al. 2019. American Journal of Botany, 106(8), 1090-1095	University of Colorado, Boulder	SRR14722279	SRR14722279	Lecanorales	Lecanoromycetes	trebouxioid	1650799950	1.65 Gbp
Byssoloma subdiscordans	Lendemer et al. 2019. American Journal of Botany, 106(8), 1090-1095	University of Colorado, Boulder	SRR14722147	SRR14722147	Lecanorales	Lecanoromycetes	trebouxioid	4099305418	4.1 Gbp
Caloplaca camptidia	Lendemer et al. 2019. American Journal of Botany, 106(8), 1090-1095	University of Colorado, Boulder	SRR14722210	SRR14722210	Teloschistales	Lecanoromycetes	trebouxioid	3531005442	3.53 Gbp
Catillaria lenticularis	Lendemer et al. 2019. American Journal of Botany, 106(8), 1090-1095	University of Colorado, Boulder	SRR14722327	SRR14722327	Lecanorales	Lecanoromycetes	trebouxioid	1485406932	1.49 Gbp
Cetrelia chicitae	Lendemer et al. 2019. American Journal of Botany, 106(8), 1090-1095	University of Colorado, Boulder	SRR14722004	SRR14722004	Lecanorales	Lecanoromycetes	trebouxioid	815926084	815.93 Mbp
Cetrelia olivetorum	Lendemer et al. 2019. American Journal of Botany, 106(8), 1090-1095	University of Colorado, Boulder	SRR14722006	SRR14722006	Lecanorales	Lecanoromycetes	trebouxioid	1036372796	1.04 Gbp
Chaenotheca balsamconensis	Lendemer et al. 2019. American Journal of Botany, 106(8), 1090-1095	University of Colorado, Boulder	SRR14722182	SRR14722182	Coniocybales	Coniocybomycetes	trebouxioid	158034788	158.03 Mbp
Chaenotheca furfuracea	Lendemer et al. 2019. American Journal of Botany, 106(8), 1090-1095	University of Colorado, Boulder	SRR14722183	SRR14722183	Coniocybales	Coniocybomycetes	trebouxioid	12759802	12.76 Mbp
Chrysothrix onokoensis	Lendemer et al. 2019. American Journal of Botany, 106(8), 1090-1095	University of Colorado, Boulder	SRR14721969	SRR14721969	Arthoniales	Arthoniomycetes	trebouxioid	885910960	885.91 Mbp
Chrysothrix susquehannensis	Lendemer et al. 2019. American Journal of Botany, 106(8), 1090-1095	University of Colorado, Boulder	SRR14722092	SRR14722092	Arthoniales	Arthoniomycetes	trebouxioid	1273068920	1.27 Gbp
Chrysothrix xanthina	Lendemer et al. 2019. American Journal of Botany, 106(8), 1090-1095	University of Colorado, Boulder	SRR14721988	SRR14721988	Arthoniales	Arthoniomycetes	trebouxioid	142846	142.85 Kbp
Chrysothrix xanthina	Lendemer et al. 2019. American Journal of Botany, 106(8), 1090-1095	University of Colorado, Boulder	SRR14722172	SRR14722172	Arthoniales	Arthoniomycetes	trebouxioid	2578131720	2.58 Gbp
Cladonia apodocarpa	Lendemer et al. 2019. American Journal of Botany, 106(8), 1090-1095	University of Colorado, Boulder	SRR14722009	SRR14722009	Lecanorales	Lecanoromycetes	trebouxioid	1419216082	1.42 Gbp
Cladonia arbuscula	Lendemer et al. 2019. American Journal of Botany, 106(8), 1090-1095	University of Colorado, Boulder	SRR14722150	SRR14722150	Lecanorales	Lecanoromycetes	trebouxioid	3628523054	3.63 Gbp
Cladonia caroliniana	Lendemer et al. 2019. American Journal of Botany, 106(8), 1090-1095	University of Colorado, Boulder	SRR14722294	SRR14722294	Lecanorales	Lecanoromycetes	trebouxioid	1512306978	1.51 Gbp
Cladonia coccifera	Lendemer et al. 2019. American Journal of Botany, 106(8), 1090-1095	University of Colorado, Boulder	SRR14722103	SRR14722103	Lecanorales	Lecanoromycetes	trebouxioid	1828089050	1.83 Gbp
Cladonia didyma	Lendemer et al. 2019. American Journal of Botany, 106(8), 1090-1095	University of Colorado, Boulder	SRR14722080	SRR14722080	Lecanorales	Lecanoromycetes	trebouxioid	2282694482	2.28 Gbp
Cladonia furcata	Lendemer et al. 2019. American Journal of Botany, 106(8), 1090-1095	University of Colorado, Boulder	SRR14722277	SRR14722277	Lecanorales	Lecanoromycetes	trebouxioid	2116714376	2.12 Gbp
Cladonia furcata	Lendemer et al. 2019. American Journal of Botany, 106(8), 1090-1095	University of Colorado, Boulder	SRR14722319	SRR14722319	Lecanorales	Lecanoromycetes	trebouxioid	2200427266	2.2 Gbp
Cladonia furcata	Wicaksono et al 2020. Microbiology Resource Announcements, 9(38), e00622-20	GRAZ UNIVERSITY OF TECHNOLOGY	ERR4179389	ERR4179389	Lecanorales	Lecanoromycetes	trebouxioid	1.0693E+10	10.69 Gbp
Cladonia grayi	Lendemer et al. 2019. American Journal of Botany, 106(8), 1090-1095	University of Colorado, Boulder	SRR14722119	SRR14722119	Lecanorales	Lecanoromycetes	trebouxioid	3094033790	3.09 Gbp
Cladonia leporina	Lendemer et al. 2019. American Journal of Botany, 106(8), 1090-1095	University of Colorado, Boulder	SRR14722301	SRR14722301	Lecanorales	Lecanoromycetes	trebouxioid	1832608178	1.83 Gbp
Cladonia macilenta	Lendemer et al. 2019. American Journal of Botany, 106(8), 1090-1095	University of Colorado, Boulder	SRR14722121	SRR14722121	Lecanorales	Lecanoromycetes	trebouxioid	5024869582	5.02 Gbp
Cladonia mateocyatha	Lendemer et al. 2019. American Journal of Botany, 106(8), 1090-1095	University of Colorado, Boulder	SRR14722082	SRR14722082	Lecanorales	Lecanoromycetes	trebouxioid	1555905208	1.56 Gbp
Cladonia mateocyatha	Lendemer et al. 2019. American Journal of Botany, 106(8), 1090-1095	University of Colorado, Boulder	SRR14722117	SRR14722117	Lecanorales	Lecanoromycetes	trebouxioid	3718520866	3.72 Gbp
Cladonia ochrochlora	Lendemer et al. 2019. American Journal of Botany, 106(8), 1090-1095	University of Colorado, Boulder	SRR14721952	SRR14721952	Lecanorales	Lecanoromycetes	trebouxioid	1650217694	1.65 Gbp
Cladonia petrophila	Lendemer et al. 2019. American Journal of Botany, 106(8), 1090-1095	University of Colorado, Boulder	SRR14721965	SRR14721965	Lecanorales	Lecanoromycetes	trebouxioid	1614020880	1.61 Gbp
Cladonia peziziformis	Lendemer et al. 2019. American Journal of Botany, 106(8), 1090-1095	University of Colorado, Boulder	SRR14721936	SRR14721936	Lecanorales	Lecanoromycetes	trebouxioid	794350298	794.35 Mbp
Cladonia polycarpoides	Lendemer et al. 2019. American Journal of Botany, 106(8), 1090-1095	University of Colorado, Boulder	SRR14721939	SRR14721939	Lecanorales	Lecanoromycetes	trebouxioid	991726022	991.73 Mbp
Cladonia pyxidata	Lendemer et al. 2019. American Journal of Botany, 106(8), 1090-1095	University of Colorado, Boulder	SRR14722099	SRR14722099	Lecanorales	Lecanoromycetes	trebouxioid	752849760	752.85 Mbp
Cladonia rangiferina	Lendemer et al. 2019. American Journal of Botany, 106(8), 1090-1095	University of Colorado, Boulder	SRR14722170	SRR14722170	Lecanorales	Lecanoromycetes	trebouxioid	2876458192	2.88 Gbp
Cladonia rangiferina	Lendemer et al. 2019. American Journal of Botany, 106(8), 1090-1095	University of Colorado, Boulder	SRR14722292	SRR14722292	Lecanorales	Lecanoromycetes	trebouxioid	1835472346	1.84 Gbp
Cladonia ravenelii	Lendemer et al. 2019. American Journal of Botany, 106(8), 1090-1095	University of Colorado, Boulder	SRR14722296	SRR14722296	Lecanorales	Lecanoromycetes	trebouxioid	1697605722	1.7 Gbp
Cladonia robbinsii	Lendemer et al. 2019. American Journal of Botany, 106(8), 1090-1095	University of Colorado, Boulder	SRR14722290	SRR14722290	Lecanorales	Lecanoromycetes	trebouxioid	1473725270	1.47 Gbp
Cladonia squamosa	Lendemer et al. 2019. American Journal of Botany, 106(8), 1090-1095	University of Colorado, Boulder	SRR14722057	SRR14722057	Lecanorales	Lecanoromycetes	trebouxioid	2199167926	2.2 Gbp
Cladonia squamosa	Lendemer et al. 2019. American Journal of Botany, 106(8), 1090-1095	University of Colorado, Boulder	SRR14722084	SRR14722084	Lecanorales	Lecanoromycetes	trebouxioid	2103064882	2.1 Gbp
Cladonia squamosa	Lendemer et al. 2019. American Journal of Botany, 106(8), 1090-1095	University of Colorado, Boulder	SRR14722299	SRR14722299	Lecanorales	Lecanoromycetes	trebouxioid	2773612998	2.77 Gbp
Cladonia stipitata	Lendemer et al. 2019. American Journal of Botany, 106(8), 1090-1095	University of Colorado, Boulder	SRR14722087	SRR14722087	Lecanorales	Lecanoromycetes	trebouxioid	1608577934	1.61 Gbp
Cladonia stipitata	Lendemer et al. 2019. American Journal of Botany, 106(8), 1090-1095	University of Colorado, Boulder	SRR14722114	SRR14722114	Lecanorales	Lecanoromycetes	trebouxioid	78728078	78.73 Mbp
Cladonia strepsilis	Lendemer et al. 2019. American Journal of Botany, 106(8), 1090-1095	University of Colorado, Boulder	SRR14722101	SRR14722101	Lecanorales	Lecanoromycetes	trebouxioid	1608475254	1.61 Gbp
Cladonia subtenuis	Lendemer et al. 2019. American Journal of Botany, 106(8), 1090-1095	University of Colorado, Boulder	SRR14722293	SRR14722293	Lecanorales	Lecanoromycetes	trebouxioid	1996136648	2 Gbp
Cladonia subtenuis	Lendemer et al. 2019. American Journal of Botany, 106(8), 1090-1095	University of Colorado, Boulder	SRR14722298	SRR14722298	Lecanorales	Lecanoromycetes	trebouxioid	1804158872	1.8 Gbp
Cladonia uncialis	Lendemer et al. 2019. American Journal of Botany, 106(8), 1090-1095	University of Colorado, Boulder	SRR14722088	SRR14722088	Lecanorales	Lecanoromycetes	trebouxioid	2831025614	2.83 Gbp
Cladonia uncialis	Lendemer et al. 2019. American Journal of Botany, 106(8), 1090-1095	University of Colorado, Boulder	SRR14722171	SRR14722171	Lecanorales	Lecanoromycetes	trebouxioid	2681839426	2.68 Gbp
Coccocarpia palmicola	Lendemer et al. 2019. American Journal of Botany, 106(8), 1090-1095	University of Colorado, Boulder	SRR14722230	SRR14722230	Peltigerales	Lecanoromycetes	cyano	3408952142	3.41 Gbp
Collema furfuraceum	Lendemer et al. 2019. American Journal of Botany, 106(8), 1090-1095	University of Colorado, Boulder	SRR14721954	SRR14721954	Peltigerales	Lecanoromycetes	cyano	2031774158	2.03 Gbp
Cornicularia normoerica	This study	Spribille Lab, University of Alberta	VT38	ERR10794428	Lecanorales	Lecanoromycetes	trebouxioid	7584511956	7.58 Gbp
Crespoa crozalsiana	Lendemer et al. 2019. American Journal of Botany, 106(8), 1090-1095	University of Colorado, Boulder	SRR14721927	SRR14721927	Lecanorales	Lecanoromycetes	trebouxioid	1605062352	1.61 Gbp
Cresponea flava	Lendemer et al. 2019. American Journal of Botany, 106(8), 1090-1095	University of Colorado, Boulder	SRR14722283	SRR14722283	Arthoniales	Arthoniomycetes	trentepohlioid	80030	80.03 Kbp
Cystocoleus ebeneus	Lendemer et al. 2019. American Journal of Botany, 106(8), 1090-1095	University of Colorado, Boulder	SRR14722111	SRR14722111	Capnodiales	Dothideomycetes	trentepohlioid	130766	130.77 Kbp
Cystocoleus ebeneus	Lendemer et al. 2019. American Journal of Botany, 106(8), 1090-1095	University of Colorado, Boulder	SRR14722276	SRR14722276	Capnodiales	Dothideomycetes	trentepohlioid	1080803036	1.08 Gbp
Dendriscocaulon intricatulum	Lendemer et al. 2019. American Journal of Botany, 106(8), 1090-1095	University of Colorado, Boulder	SRR14722019	SRR14722019	Peltigerales	Lecanoromycetes	cyano	1331060772	1.33 Gbp
Dermatocarpon luridum	Lendemer et al. 2019. American Journal of Botany, 106(8), 1090-1095	University of Colorado, Boulder	SRR14721937	SRR14721937	Verrucariales	Eurotiomycetes	trebouxioid	1786893834	1.79 Gbp
Dermatocarpon muhlenbergii	Lendemer et al. 2019. American Journal of Botany, 106(8), 1090-1095	University of Colorado, Boulder	SRR14721961	SRR14721961	Verrucariales	Eurotiomycetes	trebouxioid	2500335916	2.5 Gbp
Dermiscellum oulocheilum	Lendemer et al. 2019. American Journal of Botany, 106(8), 1090-1095	University of Colorado, Boulder	SRR14722024	SRR14722024	Caliciales	Lecanoromycetes	trebouxioid	1603596142	1.6 Gbp
Dibaeis absoluta	Lendemer et al. 2019. American Journal of Botany, 106(8), 1090-1095	University of Colorado, Boulder	SRR14721958	SRR14721958	Pertusariales	Lecanoromycetes	trebouxioid	77462396	77.46 Mbp
Dibaeis baeomyces	McDonald et al 2013. Bmc Genomics, 14, 225	Duke University	SRR1531517	SRR1531517	Pertusariales	Lecanoromycetes	trebouxioid	1.8236E+10	18.24 Gbp
Dibaeis sorediata	Lendemer et al. 2019. American Journal of Botany, 106(8), 1090-1095	University of Colorado, Boulder	SRR14722288	SRR14722288	Pertusariales	Lecanoromycetes	trebouxioid	1372978674	1.37 Gbp
Dictyomeridium proponens	Lendemer et al. 2019. American Journal of Botany, 106(8), 1090-1095	University of Colorado, Boulder	SRR14722280	SRR14722280	Trypetheliales	Dothideomycetes	trentepohlioid	1604343592	1.6 Gbp
Dimelaena oreina	Lendemer et al. 2019. American Journal of Botany, 106(8), 1090-1095	University of Colorado, Boulder	SRR14722167	SRR14722167	Caliciales	Lecanoromycetes	trebouxioid	2926657538	2.93 Gbp
Diploschistes scruposus	Lendemer et al. 2019. American Journal of Botany, 106(8), 1090-1095	University of Colorado, Boulder	SRR14722089	SRR14722089	Gyalectales	Lecanoromycetes	trebouxioid	112816328	112.82 Mbp
Dirinaria frostii	Lendemer et al. 2019. American Journal of Botany, 106(8), 1090-1095	University of Colorado, Boulder	SRR14721986	SRR14721986	Caliciales	Lecanoromycetes	trebouxioid	1259731694	1.26 Gbp
Enchylium coccophorum	Lendemer et al. 2019. American Journal of Botany, 106(8), 1090-1095	University of Colorado, Boulder	SRR14721921	SRR14721921	Peltigerales	Lecanoromycetes	cyano	1570243564	1.57 Gbp
Enchylium conglomeratum	Lendemer et al. 2019. American Journal of Botany, 106(8), 1090-1095	University of Colorado, Boulder	SRR14722025	SRR14722025	Peltigerales	Lecanoromycetes	cyano	116611260	116.61 Mbp
Ephebe solida	Lendemer et al. 2019. American Journal of Botany, 106(8), 1090-1095	University of Colorado, Boulder	SRR14721957	SRR14721957	Lichinales	Lichinomycetes	cyano	1959059806	1.96 Gbp
Evernia divaricata	This study	Spribille Lab, University of Alberta	X9	ERR10802392	Lecanorales	Lecanoromycetes	trebouxioid	1.2497E+10	12.5 Gbp
Evernia mesomorpha	This study	Spribille Lab, University of Alberta	VT26	ERR10799165	Lecanorales	Lecanoromycetes	trebouxioid	7411632358	7.41 Gbp
Evernia prunastri	Meiser et al. 2017. Scientific Reports, 7, 14881	Senckenberg Biodiversity and Climate Research Centre	SRR5808930	SRR5808930	Lecanorales	Lecanoromycetes	trebouxioid	1.0529E+10	10.53 Gbp	Washed with sterile water
Everniopsis trulla	Grewe et al 2020. IMA fungus, 11, 27	Field Museum of Natural History	SRR13125477	SRR13125477	Lecanorales	Lecanoromycetes	trebouxioid	1.6138E+10	16.14 Gbp
Fissurina insidiosa	Lendemer et al. 2019. American Journal of Botany, 106(8), 1090-1095	University of Colorado, Boulder	SRR14721973	SRR14721973	Gyalectales	Lecanoromycetes	trentepohlioid	586278942	586.28 Mbp
Flakea papillata	Lendemer et al. 2019. American Journal of Botany, 106(8), 1090-1095	University of Colorado, Boulder	SRR14722287	SRR14722287	Verrucariales	Eurotiomycetes	trebouxioid	1486629428	1.49 Gbp
Flavocetraria cucullata	This study	Spribille Lab, University of Alberta	VT15	ERR10798899	Lecanorales	Lecanoromycetes	trebouxioid	6033792692	6.03 Gbp
Flavoparmelia baltimorensis	Lendemer et al. 2019. American Journal of Botany, 106(8), 1090-1095	University of Colorado, Boulder	SRR14721992	SRR14721992	Lecanorales	Lecanoromycetes	trebouxioid	632782110	632.78 Mbp
Flavoparmelia baltimorensis	Lendemer et al. 2019. American Journal of Botany, 106(8), 1090-1095	University of Colorado, Boulder	SRR14722106	SRR14722106	Lecanorales	Lecanoromycetes	trebouxioid	1825538056	1.83 Gbp
Flavopunctelia flaventior	Lendemer et al. 2019. American Journal of Botany, 106(8), 1090-1095	University of Colorado, Boulder	SRR14722038	SRR14722038	Lecanorales	Lecanoromycetes	trebouxioid	2082604986	2.08 Gbp
fungal sp. Lendemer_46730_NY-2794914	Lendemer et al. 2019. American Journal of Botany, 106(8), 1090-1095	University of Colorado, Boulder	SRR14722180	SRR14722180	NA	Unknown	Unknown	42171280	42.17 Mbp
fungal sp. Lendemer_48835_NY-3720155	Lendemer et al. 2019. American Journal of Botany, 106(8), 1090-1095	University of Colorado, Boulder	SRR14721993	SRR14721993	Lecanorales	Lecanoromycetes (based on our phylogenetic analysis)	Unknown	857871166	857.87 Mbp
fungal sp. Lendemer_49042_NY-3033146	Lendemer et al. 2019. American Journal of Botany, 106(8), 1090-1095	University of Colorado, Boulder	SRR14721982	SRR14721982	Unknown	Arthoniomycetes (based on our phylogenetic analysis)	Unknown	1195195804	1.2 Gbp
fungal sp. Tripp_6058_COLO-L-0051364	Lendemer et al. 2019. American Journal of Botany, 106(8), 1090-1095	University of Colorado, Boulder	SRR14722086	SRR14722086	Unknown	Lichinomycetes (putatively, based on our phylogenomic analysis)	Unknown	3412670668	3.41 Gbp
Fuscopannaria leucosticta	Lendemer et al. 2019. American Journal of Botany, 106(8), 1090-1095	University of Colorado, Boulder	SRR14722062	SRR14722062	Peltigerales	Lecanoromycetes	cyano	2820670940	2.82 Gbp
Gomphillus americanus	Tagirdzhanova et al. 2021. Molecular ecology, 30(17), 4155-4159	Spribille Lab, University of Alberta	GTX0158	ERR5055691	Gyalectales	Lecanoromycetes	trebouxioid	2.4882E+10	24.88 Gbp
Gomphillus americanus	Lendemer et al. 2019. American Journal of Botany, 106(8), 1090-1095	University of Colorado, Boulder	SRR13685154	SRR13685154	Gyalectales	Lecanoromycetes	trebouxioid	585379284	585.38 Mbp
Gomphillus calycioides	Lendemer et al. 2019. American Journal of Botany, 106(8), 1090-1095	University of Colorado, Boulder	SRR14722181	SRR14722181	Gyalectales	Lecanoromycetes	trebouxioid	2501883062	2.5 Gbp
Graphis scripta	Lendemer et al. 2019. American Journal of Botany, 106(8), 1090-1095	University of Colorado, Boulder	SRR14722096	SRR14722096	Gyalectales	Lecanoromycetes	trentepohlioid	464830246	464.83 Mbp
Gyalecta farlowii	Lendemer et al. 2019. American Journal of Botany, 106(8), 1090-1095	University of Colorado, Boulder	SRR14721983	SRR14721983	Gyalectales	Lecanoromycetes	trentepohlioid	1179233292	1.18 Gbp
Gyalideopsis bartramiorum	Lendemer et al. 2019. American Journal of Botany, 106(8), 1090-1095	University of Colorado, Boulder	SRR14722297	SRR14722297	Gyalectales	Lecanoromycetes	trebouxioid	235255886	235.26 Mbp
Gypsoplaca macrophylla	This study	Spribille Lab, University of Alberta	VT34	ERR10797219	Lecanorales	Lecanoromycetes	trebouxioid	5154969068	5.15 Gbp
Halecania pepegospora	Lendemer et al. 2019. American Journal of Botany, 106(8), 1090-1095	University of Colorado, Boulder	SRR14721955	SRR14721955	Leprocaulales	Lecanoromycetes	trebouxioid	1448166708	1.45 Gbp
Herteliana schuyleriana	Lendemer et al. 2019. American Journal of Botany, 106(8), 1090-1095	University of Colorado, Boulder	SRR14722160	SRR14722160	Lecanorales	Lecanoromycetes	trebouxioid	2987733112	2.99 Gbp
Heterodermia albicans	Lendemer et al. 2019. American Journal of Botany, 106(8), 1090-1095	University of Colorado, Boulder	SRR14721922	SRR14721922	Caliciales	Lecanoromycetes	trebouxioid	1722459416	1.72 Gbp
Heterodermia appalachiensis	Lendemer et al. 2019. American Journal of Botany, 106(8), 1090-1095	University of Colorado, Boulder	SRR14722081	SRR14722081	Caliciales	Lecanoromycetes	trebouxioid	1759614476	1.76 Gbp
Heterodermia appalachiensis	Lendemer et al. 2019. American Journal of Botany, 106(8), 1090-1095	University of Colorado, Boulder	SRR14722144	SRR14722144	Caliciales	Lecanoromycetes	trebouxioid	2665979896	2.67 Gbp
Heterodermia casarettiana	Lendemer et al. 2019. American Journal of Botany, 106(8), 1090-1095	University of Colorado, Boulder	SRR13685161	SRR13685161	Caliciales	Lecanoromycetes	trebouxioid	628949730	628.95 Mbp
Heterodermia echinata	Lendemer et al. 2019. American Journal of Botany, 106(8), 1090-1095	University of Colorado, Boulder	SRR14722316	SRR14722316	Caliciales	Lecanoromycetes	trebouxioid	2324797208	2.32 Gbp
Heterodermia granulifera	Lendemer et al. 2019. American Journal of Botany, 106(8), 1090-1095	University of Colorado, Boulder	SRR14721989	SRR14721989	Caliciales	Lecanoromycetes	trebouxioid	73084	73.08 Kbp
Heterodermia hypoleuca	Lendemer et al. 2019. American Journal of Botany, 106(8), 1090-1095	University of Colorado, Boulder	SRR14722133	SRR14722133	Caliciales	Lecanoromycetes	trebouxioid	3761583348	3.76 Gbp
Heterodermia langdoniana	Lendemer et al. 2019. American Journal of Botany, 106(8), 1090-1095	University of Colorado, Boulder	SRR14722305	SRR14722305	Caliciales	Lecanoromycetes	trebouxioid	1941179594	1.94 Gbp
Heterodermia leucomelaena	Lendemer et al. 2019. American Journal of Botany, 106(8), 1090-1095	University of Colorado, Boulder	SRR14722047	SRR14722047	Caliciales	Lecanoromycetes	trebouxioid	1030012374	1.03 Gbp
Heterodermia neglecta	Lendemer et al. 2019. American Journal of Botany, 106(8), 1090-1095	University of Colorado, Boulder	SRR14722005	SRR14722005	Caliciales	Lecanoromycetes	trebouxioid	1141070760	1.14 Gbp
Heterodermia speciosa	Tagirdzhanova et al. 2021. Molecular ecology, 30(17), 4155-4159	Spribille Lab, University of Alberta	GTX0163	ERR5059413	Caliciales	Lecanoromycetes	trebouxioid	1.9017E+10	19.02 Gbp
Heterodermia speciosa	Lendemer et al. 2019. American Journal of Botany, 106(8), 1090-1095	University of Colorado, Boulder	SRR14721925	SRR14721925	Caliciales	Lecanoromycetes	trebouxioid	1626183024	1.63 Gbp
Heterodermia speciosa	Lendemer et al. 2019. American Journal of Botany, 106(8), 1090-1095	University of Colorado, Boulder	SRR14722138	SRR14722138	Caliciales	Lecanoromycetes	trebouxioid	2719689388	2.72 Gbp
Heterodermia squamulosa	Lendemer et al. 2019. American Journal of Botany, 106(8), 1090-1095	University of Colorado, Boulder	SRR14722017	SRR14722017	Caliciales	Lecanoromycetes	trebouxioid	1480952130	1.48 Gbp
Hypocenomyce scalaris	Resl et al. 2022. Nature Communications, 13, 2634	Spribille Lab, University of Alberta	T1881	SRR18162827	Umbilicariales	Lecanoromycetes	trebouxioid	2.1839E+10	21.84 Gbp
Hypocenomyce scalaris	Lendemer et al. 2019. American Journal of Botany, 106(8), 1090-1095	University of Colorado, Boulder	SRR14722202	SRR14722202	Umbilicariales	Lecanoromycetes	trebouxioid	958576992	958.58 Mbp
Hypogymnia incurvoides	Lendemer et al. 2019. American Journal of Botany, 106(8), 1090-1095	University of Colorado, Boulder	SRR14722162	SRR14722162	Lecanorales	Lecanoromycetes	trebouxioid	1359847714	1.36 Gbp
Hypogymnia physodes	This study	Spribille Lab, University of Alberta	X14	ERR10807085	Lecanorales	Lecanoromycetes	trebouxioid	1.0204E+10	10.2 Gbp
Hypogymnia vittata	Lendemer et al. 2019. American Journal of Botany, 106(8), 1090-1095	University of Colorado, Boulder	SRR14721996	SRR14721996	Lecanorales	Lecanoromycetes	trebouxioid	1522805404	1.52 Gbp
Hypotrachyna catawbiensis	Lendemer et al. 2019. American Journal of Botany, 106(8), 1090-1095	University of Colorado, Boulder	SRR14721974	SRR14721974	Lecanorales	Lecanoromycetes	trebouxioid	1756628904	1.76 Gbp
Hypotrachyna lividescens	Lendemer et al. 2019. American Journal of Botany, 106(8), 1090-1095	University of Colorado, Boulder	SRR14722002	SRR14722002	Lecanorales	Lecanoromycetes	trebouxioid	1027194714	1.03 Gbp
Hypotrachyna minarum	Lendemer et al. 2019. American Journal of Botany, 106(8), 1090-1095	University of Colorado, Boulder	SRR14722014	SRR14722014	Lecanorales	Lecanoromycetes	trebouxioid	1532844488	1.53 Gbp
Hypotrachyna osseoalba	Lendemer et al. 2019. American Journal of Botany, 106(8), 1090-1095	University of Colorado, Boulder	SRR14722302	SRR14722302	Lecanorales	Lecanoromycetes	trebouxioid	1307381556	1.31 Gbp
Hypotrachyna sp. JCL-2020a	Lendemer et al. 2019. American Journal of Botany, 106(8), 1090-1095	University of Colorado, Boulder	SRR14722219	SRR14722219	Lecanorales	Lecanoromycetes	trebouxioid	3196541952	3.2 Gbp
Icmadophila ericetorum	Lendemer et al. 2019. American Journal of Botany, 106(8), 1090-1095	University of Colorado, Boulder	SRR13685159	SRR13685159	Pertusariales	Lecanoromycetes	trebouxioid	567138182	567.14 Mbp
Imshaugia aleurites	Tagirdzhanova et al. 2021. Molecular ecology, 30(17), 4155-4159	Spribille Lab, University of Alberta	TS1974	ERR5059418	Lecanorales	Lecanoromycetes	trebouxioid	1.1716E+10	11.72 Gbp
Imshaugia aleurites	Lendemer et al. 2019. American Journal of Botany, 106(8), 1090-1095	University of Colorado, Boulder	SRR14721985	SRR14721985	Lecanorales	Lecanoromycetes	trebouxioid	1273065296	1.27 Gbp
Ionaspis alba	Lendemer et al. 2019. American Journal of Botany, 106(8), 1090-1095	University of Colorado, Boulder	SRR14722125	SRR14722125	Baeomycetales	Lecanoromycetes	trebouxioid	5674845760	5.67 Gbp
Ionaspis lacustris	Lendemer et al. 2019. American Journal of Botany, 106(8), 1090-1095	University of Colorado, Boulder	SRR14721959	SRR14721959	Baeomycetales	Lecanoromycetes	trebouxioid	1316976096	1.32 Gbp
Kaernefeltia merillii	This study	Spribille Lab, University of Alberta	VT12	ERR10798453	Lecanorales	Lecanoromycetes	trebouxioid	6037720806	6.04 Gbp
Kephartia crystalligera	Lendemer et al. 2019. American Journal of Botany, 106(8), 1090-1095	University of Colorado, Boulder	SRR14722318	SRR14722318	Lecideales	Lecanoromycetes	trebouxioid	1177079730	1.18 Gbp
Lasallia pustulata	Greshake et al 2016. Molecular Ecology Resources, 16(2), 511-523	Goethe University	SRR2387885	SRR2387885	Umbilicariales	Lecanoromycetes	trebouxioid	7034650998	7.03 Gbp
Lecania croatica	Lendemer et al. 2019. American Journal of Botany, 106(8), 1090-1095	University of Colorado, Boulder	SRR14722220	SRR14722220	Lecanorales	Lecanoromycetes	trebouxioid	2522304	2.52 Mbp
Lecanora albella	Lendemer et al. 2019. American Journal of Botany, 106(8), 1090-1095	University of Colorado, Boulder	SRR14722158	SRR14722158	Lecanorales	Lecanoromycetes	trebouxioid	3276275992	3.28 Gbp
Lecanora cinereofusca	Lendemer et al. 2019. American Journal of Botany, 106(8), 1090-1095	University of Colorado, Boulder	SRR13685153	SRR13685153	Lecanorales	Lecanoromycetes	trebouxioid	700670804	700.67 Mbp
Lecanora hybocarpa	Lendemer et al. 2019. American Journal of Botany, 106(8), 1090-1095	University of Colorado, Boulder	SRR14722184	SRR14722184	Lecanorales	Lecanoromycetes	trebouxioid	2134534188	2.13 Gbp
Lecanora markjohnstonii	Lendemer et al. 2019. American Journal of Botany, 106(8), 1090-1095	University of Colorado, Boulder	SRR14722309	SRR14722309	Lecanorales	Lecanoromycetes	trebouxioid	1625514094	1.63 Gbp
Lecanora masana	Lendemer et al. 2019. American Journal of Botany, 106(8), 1090-1095	University of Colorado, Boulder	SRR14722231	SRR14722231	Lecanorales	Lecanoromycetes	trebouxioid	4201317394	4.2 Gbp
Lecanora oreinoides	Lendemer et al. 2019. American Journal of Botany, 106(8), 1090-1095	University of Colorado, Boulder	SRR14722078	SRR14722078	Lecanorales	Lecanoromycetes	trebouxioid	2237419850	2.24 Gbp
Lecanora pseudistera	Lendemer et al. 2019. American Journal of Botany, 106(8), 1090-1095	University of Colorado, Boulder	SRR14722033	SRR14722033	Lecanorales	Lecanoromycetes	trebouxioid	1757553628	1.76 Gbp
Lecanora rugosella	Lendemer et al. 2019. American Journal of Botany, 106(8), 1090-1095	University of Colorado, Boulder	SRR14722232	SRR14722232	Lecanorales	Lecanoromycetes	trebouxioid	3456403590	3.46 Gbp
Lecanora strobilina	Lendemer et al. 2019. American Journal of Botany, 106(8), 1090-1095	University of Colorado, Boulder	SRR14722154	SRR14722154	Lecanorales	Lecanoromycetes	trebouxioid	2645645632	2.65 Gbp
Lecanora subimmergens	Lendemer et al. 2019. American Journal of Botany, 106(8), 1090-1095	University of Colorado, Boulder	SRR14721987	SRR14721987	Lecanorales	Lecanoromycetes	trebouxioid	1078541660	1.08 Gbp
Lecidea nylanderi	Lendemer et al. 2019. American Journal of Botany, 106(8), 1090-1095	University of Colorado, Boulder	SRR14722201	SRR14722201	Lecanorales	Lecanoromycetes	trebouxioid	13410310	13.41 Mbp
Lecidea roseotincta	Lendemer et al. 2019. American Journal of Botany, 106(8), 1090-1095	University of Colorado, Boulder	SRR14722229	SRR14722229	Lecideales	Lecanoromycetes	trebouxioid	3274847230	3.27 Gbp
Lecidea scabridula (Bachmanniomyces S44760)	Resl et al. 2022. Nature Communications, 13, 2634	Spribille Lab, University of Alberta	T1894	SRR18162811	Ostropomycetidae ins. ced.	Lecanoromycetes	trebouxioid	2.5019E+10	25.02 Gbp
Lecidea sp. Lendemer_46382_NY-2795264	Lendemer et al. 2019. American Journal of Botany, 106(8), 1090-1095	University of Colorado, Boulder	SRR14722157	SRR14722157	Lecideales	Lecanoromycetes	trebouxioid	2552295016	2.55 Gbp
Lecidea tessellata	Lendemer et al. 2019. American Journal of Botany, 106(8), 1090-1095	University of Colorado, Boulder	SRR14722164	SRR14722164	Lecideales	Lecanoromycetes	trebouxioid	2822949228	2.82 Gbp
Lecidella sp. Lendemer_46226_NY-2606722	Lendemer et al. 2019. American Journal of Botany, 106(8), 1090-1095	University of Colorado, Boulder	SRR14722128	SRR14722128	Lecanorales	Lecanoromycetes	trebouxioid	5671217532	5.67 Gbp
Lepra amara	Lendemer et al. 2019. American Journal of Botany, 106(8), 1090-1095	University of Colorado, Boulder	SRR14721995	SRR14721995	Pertusariales	Lecanoromycetes	trebouxioid	1015010524	1.02 Gbp
Lepra pustulata	Lendemer et al. 2019. American Journal of Botany, 106(8), 1090-1095	University of Colorado, Boulder	SRR14722186	SRR14722186	Pertusariales	Lecanoromycetes	trebouxioid	548060842	548.06 Mbp
Lepraria caesiella	Lendemer et al. 2019. American Journal of Botany, 106(8), 1090-1095	University of Colorado, Boulder	SRR14722034	SRR14722034	Lecanorales	Lecanoromycetes	trebouxioid	1210850276	1.21 Gbp
Lepraria disjuncta	Lendemer et al. 2019. American Journal of Botany, 106(8), 1090-1095	University of Colorado, Boulder	SRR14722324	SRR14722324	Lecanorales	Lecanoromycetes	trebouxioid	1072225632	1.07 Gbp
Lepraria leprolomopsis	Lendemer et al. 2019. American Journal of Botany, 106(8), 1090-1095	University of Colorado, Boulder	SRR14722272	SRR14722272	Lecanorales	Lecanoromycetes	trebouxioid	2220173838	2.22 Gbp
Lepraria normandinoides	Lendemer et al. 2019. American Journal of Botany, 106(8), 1090-1095	University of Colorado, Boulder	SRR14721998	SRR14721998	Lecanorales	Lecanoromycetes	trebouxioid	1033038414	1.03 Gbp
Lepraria oxybapha	Lendemer et al. 2019. American Journal of Botany, 106(8), 1090-1095	University of Colorado, Boulder	SRR14722018	SRR14722018	Lecanorales	Lecanoromycetes	trebouxioid	975842634	975.84 Mbp
Lepraria xanthonica	Lendemer et al. 2019. American Journal of Botany, 106(8), 1090-1095	University of Colorado, Boulder	SRR14722187	SRR14722187	Lecanorales	Lecanoromycetes	trebouxioid	919288	919.29 Kbp
Leprocaulon nicholsiae	Lendemer et al. 2019. American Journal of Botany, 106(8), 1090-1095	University of Colorado, Boulder	SRR14722274	SRR14722274	Leprocaulales	Lecanoromycetes	trebouxioid	2402037634	2.4 Gbp
Leptogium austroamericanum	Lendemer et al. 2019. American Journal of Botany, 106(8), 1090-1095	University of Colorado, Boulder	SRR14722161	SRR14722161	Peltigerales	Lecanoromycetes	cyano	3248286632	3.25 Gbp
Leptogium austroamericanum	McDonald et al 2013. Bmc Genomics, 14, 225	Duke University	SRR1531545	SRR1531545	Peltigerales	Lecanoromycetes	cyano	1.5367E+10	15.37 Gbp
Leptogium chloromelum	Lendemer et al. 2019. American Journal of Botany, 106(8), 1090-1095	University of Colorado, Boulder	SRR14722145	SRR14722145	Peltigerales	Lecanoromycetes	cyano	3367211212	3.37 Gbp
Leptogium corticola	Lendemer et al. 2019. American Journal of Botany, 106(8), 1090-1095	University of Colorado, Boulder	SRR14721930	SRR14721930	Peltigerales	Lecanoromycetes	cyano	1525000944	1.53 Gbp
Leptogium corticola	Lendemer et al. 2019. American Journal of Botany, 106(8), 1090-1095	University of Colorado, Boulder	SRR14722015	SRR14722015	Peltigerales	Lecanoromycetes	cyano	1157540028	1.16 Gbp
Leptogium corticola	Lendemer et al. 2019. American Journal of Botany, 106(8), 1090-1095	University of Colorado, Boulder	SRR14722197	SRR14722197	Peltigerales	Lecanoromycetes	cyano	1968745248	1.97 Gbp
Leptogium cyanescens	Lendemer et al. 2019. American Journal of Botany, 106(8), 1090-1095	University of Colorado, Boulder	SRR14721975	SRR14721975	Peltigerales	Lecanoromycetes	cyano	168207054	168.21 Mbp
Leptogium hirsutum	Lendemer et al. 2019. American Journal of Botany, 106(8), 1090-1095	University of Colorado, Boulder	SRR14721928	SRR14721928	Peltigerales	Lecanoromycetes	cyano	1373385468	1.37 Gbp
Leptogium hirsutum	Lendemer et al. 2019. American Journal of Botany, 106(8), 1090-1095	University of Colorado, Boulder	SRR14722137	SRR14722137	Peltigerales	Lecanoromycetes	cyano	2618053100	2.62 Gbp
Letharia columbiana	Tuovinen et al. 2019. Current Biology, 29(3), 476-483	Uppsala University	SRR7232213	SRR7232213	Lecanorales	Lecanoromycetes	trebouxioid	1.2478E+10	12.48 Gbp
Letharia lupina	Tuovinen et al. 2019. Current Biology, 29(3), 476-483	Uppsala University	SRR7232214	SRR7232214	Lecanorales	Lecanoromycetes	trebouxioid	1.208E+10	12.08 Gbp
Letharia rugosa	Tuovinen et al. 2019. Current Biology, 29(3), 476-483	Uppsala University	SRR7232212	SRR7232212	Lecanorales	Lecanoromycetes	trebouxioid	1.1983E+10	11.98 Gbp
Letharia vulpina	Tuovinen et al. 2019. Current Biology, 29(3), 476-483	Uppsala University	SRR7232211	SRR7232211	Lecanorales	Lecanoromycetes	trebouxioid	1.1916E+10	11.92 Gbp
Leucodecton sp. Tripp_6156_NY-2796959	Lendemer et al. 2019. American Journal of Botany, 106(8), 1090-1095	University of Colorado, Boulder	SRR14721970	SRR14721970	Gyalectales	Lecanoromycetes	trentepohlioid	1231440938	1.23 Gbp
Lignoscripta atroalba	Resl et al. 2022. Nature Communications, 13, 2634	Spribille Lab, University of Alberta	T1887	SRR18162810	Baeomycetales	Lecanoromycetes	trebouxioid	2.6592E+10	26.59 Gbp
Lobaria pulmonaria	Wicaksono et al 2020. Microbiology Resource Announcements, 9(38), e00622-20	GRAZ UNIVERSITY OF TECHNOLOGY	ERR4179390	ERR4179390	Peltigerales	Lecanoromycetes	trebouxioid_cyano	3.483E+10	34.83 Gbp
Lopadium disciforme	Lendemer et al. 2019. American Journal of Botany, 106(8), 1090-1095	University of Colorado, Boulder	SRR14722225	SRR14722225	Lecideales	Lecanoromycetes	trebouxioid	1290245472	1.29 Gbp
Loxospora cismonica	Resl et al. 2022. Nature Communications, 13, 2634	Spribille Lab, University of Alberta	X13	SRR18162808	Sarrameanales	Lecanoromycetes	trebouxioid	1.3333E+10	13.33 Gbp
Megalospora porphyritis	Lendemer et al. 2019. American Journal of Botany, 106(8), 1090-1095	University of Colorado, Boulder	SRR14722221	SRR14722221	Teloschistales	Lecanoromycetes	trebouxioid	3561442512	3.56 Gbp
Melanelia culbersonii	Lendemer et al. 2019. American Journal of Botany, 106(8), 1090-1095	University of Colorado, Boulder	SRR14722124	SRR14722124	Lecanorales	Lecanoromycetes	trebouxioid	2740461250	2.74 Gbp
Melanelia stygia	Lendemer et al. 2019. American Journal of Botany, 106(8), 1090-1095	University of Colorado, Boulder	SRR14722156	SRR14722156	Lecanorales	Lecanoromycetes	trebouxioid	2739296436	2.74 Gbp
Melanohalea halei	Lendemer et al. 2019. American Journal of Botany, 106(8), 1090-1095	University of Colorado, Boulder	SRR14722035	SRR14722035	Lecanorales	Lecanoromycetes	trebouxioid	553745992	553.75 Mbp
Melanohalea halei	Lendemer et al. 2019. American Journal of Botany, 106(8), 1090-1095	University of Colorado, Boulder	SRR14722173	SRR14722173	Lecanorales	Lecanoromycetes	trebouxioid	2278285886	2.28 Gbp
Menegazzia subsimilis	Lendemer et al. 2019. American Journal of Botany, 106(8), 1090-1095	University of Colorado, Boulder	SRR13685163	SRR13685163	Lecanorales	Lecanoromycetes	trebouxioid	497008648	497.01 Mbp
Micarea neostipitata	Lendemer et al. 2019. American Journal of Botany, 106(8), 1090-1095	University of Colorado, Boulder	SRR14722152	SRR14722152	Lecanorales	Lecanoromycetes	trebouxioid	2109363394	2.11 Gbp
Micarea peliocarpa	Lendemer et al. 2019. American Journal of Botany, 106(8), 1090-1095	University of Colorado, Boulder	SRR14722286	SRR14722286	Lecanorales	Lecanoromycetes	trebouxioid	6853890	6.85 Mbp
Micareopsis irriguata	Lendemer et al. 2019. American Journal of Botany, 106(8), 1090-1095	University of Colorado, Boulder	SRR14722275	SRR14722275	Lecanorales	Lecanoromycetes	trebouxioid	1516342604	1.52 Gbp
Micareopsis irriguata	Lendemer et al. 2019. American Journal of Botany, 106(8), 1090-1095	University of Colorado, Boulder	SRR14722304	SRR14722304	Lecanorales	Lecanoromycetes	trebouxioid	1610200580	1.61 Gbp
Mobergia calculiformis	Smith et al. 2020. Symbiosis, 82(1), 133-147	Brigham Young University	SRR12240185	SRR12240185	Caliciales	Lecanoromycetes	trebouxioid	3154402494	3.15 Gbp
Mycobilimbia sp. Lendemer_46123_NY-2606825	Lendemer et al. 2019. American Journal of Botany, 106(8), 1090-1095	University of Colorado, Boulder	SRR14722185	SRR14722185	Lecideales	Lecanoromycetes	trebouxioid	1975321902	1.98 Gbp
Mycoblastus sanguinarius	Resl et al. 2022. Nature Communications, 13, 2634	Spribille Lab, University of Alberta	T1914	SRR18162807	Lecanorales	Lecanoromycetes	trebouxioid	1.8931E+10	18.93 Gbp
Mycocalicium subtile	Lendemer et al. 2019. American Journal of Botany, 106(8), 1090-1095	University of Colorado, Boulder	SRR14722135	SRR14722135	Mycocaliciales	Eurotiomycetes	absent	2549242702	2.55 Gbp
Nadvornikia sorediata	Lendemer et al. 2019. American Journal of Botany, 106(8), 1090-1095	University of Colorado, Boulder	SRR14722323	SRR14722323	Gyalectales	Lecanoromycetes	trentepohlioid	1568205064	1.57 Gbp
Nephroma helveticum	Lendemer et al. 2019. American Journal of Botany, 106(8), 1090-1095	University of Colorado, Boulder	SRR14722113	SRR14722113	Peltigerales	Lecanoromycetes	cyano	6700040026	6.7 Gbp
Nephroma helveticum	Lendemer et al. 2019. American Journal of Botany, 106(8), 1090-1095	University of Colorado, Boulder	SRR14722175	SRR14722175	Peltigerales	Lecanoromycetes	cyano	1680805160	1.68 Gbp
Nigrovothelium tropicum	Lendemer et al. 2019. American Journal of Botany, 106(8), 1090-1095	University of Colorado, Boulder	SRR14722060	SRR14722060	Trypetheliales	Dothideomycetes	trentepohlioid	509313034	509.31 Mbp
Ochrolechia arborea	Lendemer et al. 2019. American Journal of Botany, 106(8), 1090-1095	University of Colorado, Boulder	SRR14722159	SRR14722159	Pertusariales	Lecanoromycetes	trebouxioid	3374233920	3.37 Gbp
Ochrolechia trochophora	Lendemer et al. 2019. American Journal of Botany, 106(8), 1090-1095	University of Colorado, Boulder	SRR14721999	SRR14721999	Pertusariales	Lecanoromycetes	trebouxioid	1230744828	1.23 Gbp
Ochrolechia yasudae	Lendemer et al. 2019. American Journal of Botany, 106(8), 1090-1095	University of Colorado, Boulder	SRR14722122	SRR14722122	Pertusariales	Lecanoromycetes	trebouxioid	24978722	24.98 Mbp
Opegrapha moroziana	Lendemer et al. 2019. American Journal of Botany, 106(8), 1090-1095	University of Colorado, Boulder	SRR14721966	SRR14721966	Arthoniales	Arthoniomycetes	trentepohlioid	2128997320	2.13 Gbp
Opegrapha vulgata	Lendemer et al. 2019. American Journal of Botany, 106(8), 1090-1095	University of Colorado, Boulder	SRR13685142	SRR13685142	Arthoniales	Arthoniomycetes	trentepohlioid	433080986	433.08 Mbp
Oxnerella safavidiorum	Smith et al. 2020. Symbiosis, 82(1), 133-147	Brigham Young University	SRR12240184	SRR12240184	Caliciales	Lecanoromycetes	trebouxioid	1500967204	1.5 Gbp
Pannaria tavaresii	Lendemer et al. 2019. American Journal of Botany, 106(8), 1090-1095	University of Colorado, Boulder	SRR14721953	SRR14721953	Peltigerales	Lecanoromycetes	cyano	1713412100	1.71 Gbp
Parmelia squarrosa	Lendemer et al. 2019. American Journal of Botany, 106(8), 1090-1095	University of Colorado, Boulder	SRR14722030	SRR14722030	Lecanorales	Lecanoromycetes	trebouxioid	248125314	248.13 Mbp
Parmelia squarrosa	Lendemer et al. 2019. American Journal of Botany, 106(8), 1090-1095	University of Colorado, Boulder	SRR14722063	SRR14722063	Lecanorales	Lecanoromycetes	trebouxioid	1932117782	1.93 Gbp
Parmotrema arnoldii	Lendemer et al. 2019. American Journal of Botany, 106(8), 1090-1095	University of Colorado, Boulder	SRR14722326	SRR14722326	Lecanorales	Lecanoromycetes	trebouxioid	1898066678	1.9 Gbp
Parmotrema austrosinense	Lendemer et al. 2019. American Journal of Botany, 106(8), 1090-1095	University of Colorado, Boulder	SRR14722310	SRR14722310	Lecanorales	Lecanoromycetes	trebouxioid	1672216582	1.67 Gbp
Parmotrema cetratum	Lendemer et al. 2019. American Journal of Botany, 106(8), 1090-1095	University of Colorado, Boulder	SRR14722139	SRR14722139	Lecanorales	Lecanoromycetes	trebouxioid	3225231348	3.23 Gbp
Parmotrema cetratum	Lendemer et al. 2019. American Journal of Botany, 106(8), 1090-1095	University of Colorado, Boulder	SRR14722329	SRR14722329	Lecanorales	Lecanoromycetes	trebouxioid	1792631532	1.79 Gbp
Parmotrema crinitum	Lendemer et al. 2019. American Journal of Botany, 106(8), 1090-1095	University of Colorado, Boulder	SRR14722020	SRR14722020	Lecanorales	Lecanoromycetes	trebouxioid	1006688612	1.01 Gbp
Parmotrema diffractaicum	Lendemer et al. 2019. American Journal of Botany, 106(8), 1090-1095	University of Colorado, Boulder	SRR14722174	SRR14722174	Lecanorales	Lecanoromycetes	trebouxioid	1324337648	1.32 Gbp
Parmotrema gardneri	Lendemer et al. 2019. American Journal of Botany, 106(8), 1090-1095	University of Colorado, Boulder	SRR14722131	SRR14722131	Lecanorales	Lecanoromycetes	trebouxioid	1390226196	1.39 Gbp
Parmotrema hypotropum	Lendemer et al. 2019. American Journal of Botany, 106(8), 1090-1095	University of Colorado, Boulder	SRR14722104	SRR14722104	Lecanorales	Lecanoromycetes	trebouxioid	1689883280	1.69 Gbp
Parmotrema hypotropum	Lendemer et al. 2019. American Journal of Botany, 106(8), 1090-1095	University of Colorado, Boulder	SRR14722130	SRR14722130	Lecanorales	Lecanoromycetes	trebouxioid	7112828122	7.11 Gbp
Parmotrema internexum	Lendemer et al. 2019. American Journal of Botany, 106(8), 1090-1095	University of Colorado, Boulder	SRR14722325	SRR14722325	Lecanorales	Lecanoromycetes	trebouxioid	1889563868	1.89 Gbp
Parmotrema margaritatum	Lendemer et al. 2019. American Journal of Botany, 106(8), 1090-1095	University of Colorado, Boulder	SRR14722075	SRR14722075	Lecanorales	Lecanoromycetes	trebouxioid	751529718	751.53 Mbp
Parmotrema mellissii	Lendemer et al. 2019. American Journal of Botany, 106(8), 1090-1095	University of Colorado, Boulder	SRR14722000	SRR14722000	Lecanorales	Lecanoromycetes	trebouxioid	863435818	863.44 Mbp
Parmotrema mellissii	Lendemer et al. 2019. American Journal of Botany, 106(8), 1090-1095	University of Colorado, Boulder	SRR14722073	SRR14722073	Lecanorales	Lecanoromycetes	trebouxioid	151031710	151.03 Mbp
Parmotrema neotropicum	Lendemer et al. 2019. American Journal of Botany, 106(8), 1090-1095	University of Colorado, Boulder	SRR14721943	SRR14721943	Lecanorales	Lecanoromycetes	trebouxioid	1393932642	1.39 Gbp
Parmotrema neotropicum	Lendemer et al. 2019. American Journal of Botany, 106(8), 1090-1095	University of Colorado, Boulder	SRR14722068	SRR14722068	Lecanorales	Lecanoromycetes	trebouxioid	1718570864	1.72 Gbp
Parmotrema perlatum	Lendemer et al. 2019. American Journal of Botany, 106(8), 1090-1095	University of Colorado, Boulder	SRR14722021	SRR14722021	Lecanorales	Lecanoromycetes	trebouxioid	1107319844	1.11 Gbp
Parmotrema rampoddense	Lendemer et al. 2019. American Journal of Botany, 106(8), 1090-1095	University of Colorado, Boulder	SRR14722289	SRR14722289	Lecanorales	Lecanoromycetes	trebouxioid	1404831218	1.4 Gbp
Parmotrema reticulatum	Lendemer et al. 2019. American Journal of Botany, 106(8), 1090-1095	University of Colorado, Boulder	SRR14722028	SRR14722028	Lecanorales	Lecanoromycetes	trebouxioid	754572972	754.57 Mbp
Parmotrema reticulatum	Lendemer et al. 2019. American Journal of Botany, 106(8), 1090-1095	University of Colorado, Boulder	SRR14722077	SRR14722077	Lecanorales	Lecanoromycetes	trebouxioid	1920498332	1.92 Gbp
Parmotrema simulans	Lendemer et al. 2019. American Journal of Botany, 106(8), 1090-1095	University of Colorado, Boulder	SRR14721997	SRR14721997	Lecanorales	Lecanoromycetes	trebouxioid	870103374	870.1 Mbp
Parmotrema stuppeum	Lendemer et al. 2019. American Journal of Botany, 106(8), 1090-1095	University of Colorado, Boulder	SRR14722168	SRR14722168	Lecanorales	Lecanoromycetes	trebouxioid	2464742196	2.46 Gbp
Parmotrema subisidiosum	Lendemer et al. 2019. American Journal of Botany, 106(8), 1090-1095	University of Colorado, Boulder	SRR14722069	SRR14722069	Lecanorales	Lecanoromycetes	trebouxioid	136498262	136.5 Mbp
Parmotrema submarginale	Lendemer et al. 2019. American Journal of Botany, 106(8), 1090-1095	University of Colorado, Boulder	SRR14721935	SRR14721935	Lecanorales	Lecanoromycetes	trebouxioid	1234573282	1.23 Gbp
Parmotrema subsumptum	Lendemer et al. 2019. American Journal of Botany, 106(8), 1090-1095	University of Colorado, Boulder	SRR14722108	SRR14722108	Lecanorales	Lecanoromycetes	trebouxioid	1490065584	1.49 Gbp
Parmotrema tinctorum	Lendemer et al. 2019. American Journal of Botany, 106(8), 1090-1095	University of Colorado, Boulder	SRR14721979	SRR14721979	Lecanorales	Lecanoromycetes	trebouxioid	1295686606	1.3 Gbp
Parmotrema ultralucens	Lendemer et al. 2019. American Journal of Botany, 106(8), 1090-1095	University of Colorado, Boulder	SRR14721956	SRR14721956	Lecanorales	Lecanoromycetes	trebouxioid	2428900534	2.43 Gbp
Parmotrema xanthinum	Lendemer et al. 2019. American Journal of Botany, 106(8), 1090-1095	University of Colorado, Boulder	SRR14722166	SRR14722166	Lecanorales	Lecanoromycetes	trebouxioid	3127245938	3.13 Gbp
Pectenia cyanoloma	This study	Spribille Lab, University of Alberta	X5	ERR10807080	Peltigerales	Lecanoromycetes	cyano	1.4935E+10	14.93 Gbp
Pectenia plumbea	This study	Spribille Lab, University of Alberta	X4	ERR10807079	Peltigerales	Lecanoromycetes	cyano	1.3287E+10	13.29 Gbp
Peltigera aphthosa	Cornet et al. 2021. Molecular Phylogenetics and Evolution, 162, 107100	Sequenced in University of Iowa, Submitted by University of Liege	SRR11456915	SRR11456915	Peltigerales	Lecanoromycetes	trebouxioid_cyano	1.5218E+10	15.22 Gbp
Peltigera dolichorhiza	Cornet et al. 2021. Molecular Phylogenetics and Evolution, 162, 107100	Sequenced in University of Iowa, Submitted by University of Liege	SRR11456918	SRR11456918	Peltigerales	Lecanoromycetes	cyano	1.258E+10	12.58 Gbp
Peltigera evansiana	Cornet et al. 2021. Molecular Phylogenetics and Evolution, 162, 107100	Sequenced in University of Iowa, Submitted by University of Liege	SRR11456921	SRR11456921	Peltigerales	Lecanoromycetes	trebouxioid_cyano	2.325E+10	23.25 Gbp
Peltigera extenuata	Cornet et al. 2021. Molecular Phylogenetics and Evolution, 162, 107100	Sequenced in University of Iowa, Submitted by University of Liege	SRR11456914	SRR11456914	Peltigerales	Lecanoromycetes	cyano	3.5095E+10	35.1 Gbp
Peltigera hydrothyria	Cornet et al. 2021. Molecular Phylogenetics and Evolution, 162, 107100	Sequenced in University of Iowa, Submitted by University of Liege	SRR11456922	SRR11456922	Peltigerales	Lecanoromycetes	cyano	1.7026E+10	17.03 Gbp
Peltigera hydrothyria	Cornet et al. 2021. Molecular Phylogenetics and Evolution, 162, 107100	Sequenced in University of Iowa, Submitted by University of Liege	SRR11456923	SRR11456923	Peltigerales	Lecanoromycetes	cyano	1.2708E+10	12.71 Gbp
Peltigera malacea	Cornet et al. 2021. Molecular Phylogenetics and Evolution, 162, 107100	Sequenced in University of Iowa, Submitted by University of Liege	SRR11456913	SRR11456913	Peltigerales	Lecanoromycetes	cyano	2.0746E+10	20.75 Gbp
Peltigera neckeri	Lendemer et al. 2019. American Journal of Botany, 106(8), 1090-1095	University of Colorado, Boulder	SRR14722282	SRR14722282	Peltigerales	Lecanoromycetes	cyano	2249326804	2.25 Gbp
Peltigera neopolydactyla	Lendemer et al. 2019. American Journal of Botany, 106(8), 1090-1095	University of Colorado, Boulder	SRR14722148	SRR14722148	Peltigerales	Lecanoromycetes	cyano	66356044	66.36 Mbp
Peltigera phyllidiosa	Cornet et al. 2021. Molecular Phylogenetics and Evolution, 162, 107100	Sequenced in Duke University, Submitted by University of Liege	SRR11456917	SRR11456917	Peltigerales	Lecanoromycetes	cyano	1.275E+10	12.75 Gbp
Peltigera phyllidiosa	Lendemer et al. 2019. American Journal of Botany, 106(8), 1090-1095	University of Colorado, Boulder	SRR14722076	SRR14722076	Peltigerales	Lecanoromycetes	cyano	935642810	935.64 Mbp
Peltigera phyllidiosa	Lendemer et al. 2019. American Journal of Botany, 106(8), 1090-1095	University of Colorado, Boulder	SRR14722314	SRR14722314	Peltigerales	Lecanoromycetes	cyano	897036338	897.04 Mbp
Peltigera polydactylon	Wicaksono et al 2020. Microbiology Resource Announcements, 9(38), e00622-20	GRAZ UNIVERSITY OF TECHNOLOGY	ERR4179391	ERR4179391	Peltigerales	Lecanoromycetes	cyano	1.0854E+10	10.85 Gbp
Peltigera praetextata	Lendemer et al. 2019. American Journal of Botany, 106(8), 1090-1095	University of Colorado, Boulder	SRR14722320	SRR14722320	Peltigerales	Lecanoromycetes	cyano	1735397700	1.74 Gbp
Peltigera sp. Lendemer_46965_NY-2794668	Lendemer et al. 2019. American Journal of Botany, 106(8), 1090-1095	University of Colorado, Boulder	SRR14722149	SRR14722149	Peltigerales	Lecanoromycetes	cyano	4395393164	4.4 Gbp
Peltula cylindrica	McDonald et al 2013. Bmc Genomics, 14, 225	Duke University	SRR1531569	SRR1531569	Lichinales	Lichinomycetes	cyano	1.1419E+10	11.42 Gbp
Pertusaria andersoniae	Lendemer et al. 2019. American Journal of Botany, 106(8), 1090-1095	University of Colorado, Boulder	SRR14722109	SRR14722109	Pertusariales	Lecanoromycetes	trebouxioid	1579021496	1.58 Gbp
Pertusaria epixantha	Lendemer et al. 2019. American Journal of Botany, 106(8), 1090-1095	University of Colorado, Boulder	SRR14722067	SRR14722067	Pertusariales	Lecanoromycetes	trebouxioid	1539836090	1.54 Gbp
Pertusaria obruta	Lendemer et al. 2019. American Journal of Botany, 106(8), 1090-1095	University of Colorado, Boulder	SRR14722330	SRR14722330	Pertusariales	Lecanoromycetes	trebouxioid	1445485854	1.45 Gbp
Pertusaria ostiolata	Lendemer et al. 2019. American Journal of Botany, 106(8), 1090-1095	University of Colorado, Boulder	SRR14722136	SRR14722136	Pertusariales	Lecanoromycetes	trebouxioid	1878951588	1.88 Gbp
Pertusaria plittiana	Lendemer et al. 2019. American Journal of Botany, 106(8), 1090-1095	University of Colorado, Boulder	SRR14721984	SRR14721984	Pertusariales	Lecanoromycetes	trebouxioid	923492444	923.49 Mbp
Pertusaria plittiana	Lendemer et al. 2019. American Journal of Botany, 106(8), 1090-1095	University of Colorado, Boulder	SRR14722056	SRR14722056	Pertusariales	Lecanoromycetes	trebouxioid	1539342924	1.54 Gbp
Pertusaria propinqua	Lendemer et al. 2019. American Journal of Botany, 106(8), 1090-1095	University of Colorado, Boulder	SRR14722010	SRR14722010	Pertusariales	Lecanoromycetes	trebouxioid	834885342	834.89 Mbp
Pertusaria rubefacta	Lendemer et al. 2019. American Journal of Botany, 106(8), 1090-1095	University of Colorado, Boulder	SRR14722055	SRR14722055	Pertusariales	Lecanoromycetes	trebouxioid	257199810	257.2 Mbp
Phaeocalicium polyporaeum	Lendemer et al. 2019. American Journal of Botany, 106(8), 1090-1095	University of Colorado, Boulder	SRR14722146	SRR14722146	Mycocaliciales	Eurotiomycetes	absent	2906528332	2.91 Gbp
Phaeophyscia adiastola	Lendemer et al. 2019. American Journal of Botany, 106(8), 1090-1095	University of Colorado, Boulder	SRR14721967	SRR14721967	Caliciales	Lecanoromycetes	trebouxioid	1620673940	1.62 Gbp
Phaeophyscia hispidula	Lendemer et al. 2019. American Journal of Botany, 106(8), 1090-1095	University of Colorado, Boulder	SRR14722036	SRR14722036	Caliciales	Lecanoromycetes	trebouxioid	1159539872	1.16 Gbp
Phaeophyscia rubropulchra	Lendemer et al. 2019. American Journal of Botany, 106(8), 1090-1095	University of Colorado, Boulder	SRR14721931	SRR14721931	Caliciales	Lecanoromycetes	trebouxioid	1559618298	1.56 Gbp
Phaeophyscia rubropulchra	Lendemer et al. 2019. American Journal of Botany, 106(8), 1090-1095	University of Colorado, Boulder	SRR14722054	SRR14722054	Caliciales	Lecanoromycetes	trebouxioid	1985291526	1.99 Gbp
Phaeophyscia squarrosa	Lendemer et al. 2019. American Journal of Botany, 106(8), 1090-1095	University of Colorado, Boulder	SRR14722141	SRR14722141	Caliciales	Lecanoromycetes	trebouxioid	3306673198	3.31 Gbp
Phlyctis boliviensis	Lendemer et al. 2019. American Journal of Botany, 106(8), 1090-1095	University of Colorado, Boulder	SRR13685158	SRR13685158	Gyalectales	Lecanoromycetes	trebouxioid	722120656	722.12 Mbp
Phlyctis boliviensis	Lendemer et al. 2019. American Journal of Botany, 106(8), 1090-1095	University of Colorado, Boulder	SRR14722053	SRR14722053	Gyalectales	Lecanoromycetes	trebouxioid	45944770	45.94 Mbp
Phlyctis boliviensis	Lendemer et al. 2019. American Journal of Botany, 106(8), 1090-1095	University of Colorado, Boulder	SRR14722311	SRR14722311	Gyalectales	Lecanoromycetes	trebouxioid	710159342	710.16 Mbp
Phlyctis petraea	Lendemer et al. 2019. American Journal of Botany, 106(8), 1090-1095	University of Colorado, Boulder	SRR14722313	SRR14722313	Gyalectales	Lecanoromycetes	trebouxioid	1821332102	1.82 Gbp
Phlyctis speirea	Lendemer et al. 2019. American Journal of Botany, 106(8), 1090-1095	University of Colorado, Boulder	SRR14722037	SRR14722037	Gyalectales	Lecanoromycetes	trebouxioid	1763670034	1.76 Gbp
Phyllopsora corallina	Lendemer et al. 2019. American Journal of Botany, 106(8), 1090-1095	University of Colorado, Boulder	SRR13685157	SRR13685157	Lecanorales	Lecanoromycetes	trebouxioid	595991866	595.99 Mbp
Phyllopsora corallina	Lendemer et al. 2019. American Journal of Botany, 106(8), 1090-1095	University of Colorado, Boulder	SRR14721960	SRR14721960	Lecanorales	Lecanoromycetes	trebouxioid	2429449570	2.43 Gbp
Phyllopsora parvifolia	Lendemer et al. 2019. American Journal of Botany, 106(8), 1090-1095	University of Colorado, Boulder	SRR14721964	SRR14721964	Lecanorales	Lecanoromycetes	trebouxioid	1611903860	1.61 Gbp
Physcia americana	Lendemer et al. 2019. American Journal of Botany, 106(8), 1090-1095	University of Colorado, Boulder	SRR14722097	SRR14722097	Caliciales	Lecanoromycetes	trebouxioid	2126080	2.13 Mbp
Physcia biziana	Smith et al. 2020. Symbiosis, 82(1), 133-147	Brigham Young University	SRR12240183	SRR12240183	Caliciales	Lecanoromycetes	trebouxioid	2592537340	2.59 Gbp
Physcia stellaris	McDonald et al 2013. Bmc Genomics, 14, 225	Duke University	SRR1532736	SRR1532736	Caliciales	Lecanoromycetes	trebouxioid	1.5149E+10	15.15 Gbp
Physciella chloantha	Smith et al. 2020. Symbiosis, 82(1), 133-147	Brigham Young University	SRR12240182	SRR12240182	Caliciales	Lecanoromycetes	trebouxioid	2790137756	2.79 Gbp
Physconia leucoleiptes	Lendemer et al. 2019. American Journal of Botany, 106(8), 1090-1095	University of Colorado, Boulder	SRR14722052	SRR14722052	Caliciales	Lecanoromycetes	trebouxioid	316871688	316.87 Mbp
Physconia subpallida	Lendemer et al. 2019. American Journal of Botany, 106(8), 1090-1095	University of Colorado, Boulder	SRR14722110	SRR14722110	Caliciales	Lecanoromycetes	trebouxioid	40524172	40.52 Mbp
Pilophorus fibula	Lendemer et al. 2019. American Journal of Botany, 106(8), 1090-1095	University of Colorado, Boulder	SRR14722066	SRR14722066	Lecanorales	Lecanoromycetes	trebouxioid	1350674766	1.35 Gbp
Placidium arboreum	Lendemer et al. 2019. American Journal of Botany, 106(8), 1090-1095	University of Colorado, Boulder	SRR14721924	SRR14721924	Verrucariales	Eurotiomycetes	trebouxioid	1459312320	1.46 Gbp
Placidium arboreum	Lendemer et al. 2019. American Journal of Botany, 106(8), 1090-1095	University of Colorado, Boulder	SRR14722091	SRR14722091	Verrucariales	Eurotiomycetes	trebouxioid	180000758	180 Mbp
Placynthium petersii	Lendemer et al. 2019. American Journal of Botany, 106(8), 1090-1095	University of Colorado, Boulder	SRR14722307	SRR14722307	Peltigerales	Lecanoromycetes	cyano	1961472484	1.96 Gbp
Platismatia glauca	Lendemer et al. 2019. American Journal of Botany, 106(8), 1090-1095	University of Colorado, Boulder	SRR14722007	SRR14722007	Lecanorales	Lecanoromycetes	trebouxioid	1593583936	1.59 Gbp
Platismatia glauca	This study	Spribille Lab, University of Alberta	X3	ERR10807078	Lecanorales	Lecanoromycetes	trebouxioid	1.2382E+10	12.38 Gbp
Platismatia glauca	This study	Spribille Lab, University of Alberta	VT1	ERR10798365	Lecanorales	Lecanoromycetes	trebouxioid	5900310202	5.9 Gbp
Platismatia tuckermanii	Lendemer et al. 2019. American Journal of Botany, 106(8), 1090-1095	University of Colorado, Boulder	SRR14722032	SRR14722032	Lecanorales	Lecanoromycetes	trebouxioid	1560774958	1.56 Gbp
Platismatia tuckermanii	Lendemer et al. 2019. American Journal of Botany, 106(8), 1090-1095	University of Colorado, Boulder	SRR14722140	SRR14722140	Lecanorales	Lecanoromycetes	trebouxioid	1728674878	1.73 Gbp
Polysporina simplex	Lendemer et al. 2019. American Journal of Botany, 106(8), 1090-1095	University of Colorado, Boulder	SRR14722065	SRR14722065	Acarosporales	Lecanoromycetes	trebouxioid	2222570510	2.22 Gbp
Porina heterospora	Lendemer et al. 2019. American Journal of Botany, 106(8), 1090-1095	University of Colorado, Boulder	SRR14721971	SRR14721971	Gyalectales	Lecanoromycetes	trentepohlioid	658905110	658.91 Mbp
Porina heterospora	Lendemer et al. 2019. American Journal of Botany, 106(8), 1090-1095	University of Colorado, Boulder	SRR14722179	SRR14722179	Gyalectales	Lecanoromycetes	trentepohlioid	3349180	3.35 Mbp
Porina scabrida	Lendemer et al. 2019. American Journal of Botany, 106(8), 1090-1095	University of Colorado, Boulder	SRR14721976	SRR14721976	Gyalectales	Lecanoromycetes	trentepohlioid	296490010	296.49 Mbp
Porina scabrida	Lendemer et al. 2019. American Journal of Botany, 106(8), 1090-1095	University of Colorado, Boulder	SRR14722093	SRR14722093	Gyalectales	Lecanoromycetes	trentepohlioid	86295896	86.3 Mbp
Porpidia albocaerulescens	Lendemer et al. 2019. American Journal of Botany, 106(8), 1090-1095	University of Colorado, Boulder	SRR14721948	SRR14721948	Lecideales	Lecanoromycetes	trebouxioid	1358620084	1.36 Gbp
Porpidia contraponenda	Lendemer et al. 2019. American Journal of Botany, 106(8), 1090-1095	University of Colorado, Boulder	SRR14722064	SRR14722064	Lecideales	Lecanoromycetes	trebouxioid	1632232688	1.63 Gbp
Porpidia crustulata	Lendemer et al. 2019. American Journal of Botany, 106(8), 1090-1095	University of Colorado, Boulder	SRR14722050	SRR14722050	Lecideales	Lecanoromycetes	trebouxioid	1782468326	1.78 Gbp
Porpidia macrocarpa	Lendemer et al. 2019. American Journal of Botany, 106(8), 1090-1095	University of Colorado, Boulder	SRR14722049	SRR14722049	Lecideales	Lecanoromycetes	trebouxioid	2508462434	2.51 Gbp
Porpidia subsimplex	Lendemer et al. 2019. American Journal of Botany, 106(8), 1090-1095	University of Colorado, Boulder	SRR14721941	SRR14721941	Lecideales	Lecanoromycetes	trebouxioid	1286751030	1.29 Gbp
Protoblastenia rupestris	Lendemer et al. 2019. American Journal of Botany, 106(8), 1090-1095	University of Colorado, Boulder	SRR14722312	SRR14722312	Lecanorales	Lecanoromycetes	trebouxioid	1014178514	1.01 Gbp
Protousnea magellanica	This study	Spribille Lab, University of Alberta	X7	ERR10807081	Lecanorales	Lecanoromycetes	trebouxioid	1.2531E+10	12.53 Gbp
Protousnea poeppiggii	This study	Spribille Lab, University of Alberta	X1	ERR10807076	Lecanorales	Lecanoromycetes	trebouxioid	1.4391E+10	14.39 Gbp
Pseudevernia cladonia	Lendemer et al. 2019. American Journal of Botany, 106(8), 1090-1095	University of Colorado, Boulder	SRR14722129	SRR14722129	Lecanorales	Lecanoromycetes	trebouxioid	1332706672	1.33 Gbp
Pseudevernia furfuracea	Meiser et al. 2017. Scientific Reports, 7, 14881	Senckenberg Biodiversity and Climate Research Centre	SRR5808932	SRR5808932	Lecanorales	Lecanoromycetes	trebouxioid	9873816669	9.87 Gbp	Washed with sterile water
Pseudophebe minuscula	This study	Spribille Lab, University of Alberta	VT22	ERR10799096	Lecanorales	Lecanoromycetes	trebouxioid	4681562626	4.68 Gbp
Pseudosagedia cestrensis	Lendemer et al. 2019. American Journal of Botany, 106(8), 1090-1095	University of Colorado, Boulder	SRR14721977	SRR14721977	Gyalectales	Lecanoromycetes	trentepohlioid	610283110	610.28 Mbp
Pseudosagedia chlorotica	Lendemer et al. 2019. American Journal of Botany, 106(8), 1090-1095	University of Colorado, Boulder	SRR14721950	SRR14721950	Gyalectales	Lecanoromycetes	trentepohlioid	1680403802	1.68 Gbp
Pseudosagedia isidiata	Lendemer et al. 2019. American Journal of Botany, 106(8), 1090-1095	University of Colorado, Boulder	SRR14722213	SRR14722213	Gyalectales	Lecanoromycetes	trentepohlioid	2461390902	2.46 Gbp
Pseudosagedia rhaphidosperma	Lendemer et al. 2019. American Journal of Botany, 106(8), 1090-1095	University of Colorado, Boulder	SRR14722085	SRR14722085	Gyalectales	Lecanoromycetes	trentepohlioid	2676506106	2.68 Gbp
Ptychographa xylographoides	Resl et al. 2022. Nature Communications, 13, 2634	Spribille Lab, University of Alberta	T1868	SRR18162833	Baeomycetales	Lecanoromycetes	trebouxioid	3312900600	3.31 Gbp
Punctelia appalachiensis	Lendemer et al. 2019. American Journal of Botany, 106(8), 1090-1095	University of Colorado, Boulder	SRR14722169	SRR14722169	Lecanorales	Lecanoromycetes	trebouxioid	3391945314	3.39 Gbp
Punctelia caseana	Lendemer et al. 2019. American Journal of Botany, 106(8), 1090-1095	University of Colorado, Boulder	SRR14722300	SRR14722300	Lecanorales	Lecanoromycetes	trebouxioid	2235551678	2.24 Gbp
Punctelia caseana	This study	Spribille Lab, University of Alberta	VT16	ERR10798926	Lecanorales	Lecanoromycetes	trebouxioid	5215367256	5.22 Gbp
Puttea exsequens	Resl et al. 2022. Nature Communications, 13, 2634	Spribille Lab, University of Alberta	T1888	SRR18162832	Lecanorales	Lecanoromycetes	trebouxioid	2.7583E+10	27.58 Gbp
Pyrenula pseudobufonia	Lendemer et al. 2019. American Journal of Botany, 106(8), 1090-1095	University of Colorado, Boulder	SRR14722061	SRR14722061	Pyrenulales	Eurotiomycetes	trentepohlioid	1392783230	1.39 Gbp
Pyrenula subelliptica	Lendemer et al. 2019. American Journal of Botany, 106(8), 1090-1095	University of Colorado, Boulder	SRR14722048	SRR14722048	Pyrenulales	Eurotiomycetes	trentepohlioid	2054355906	2.05 Gbp
Pyrrhospora varians	Lendemer et al. 2019. American Journal of Botany, 106(8), 1090-1095	University of Colorado, Boulder	SRR14721944	SRR14721944	Lecanorales	Lecanoromycetes	trebouxioid	1492914048	1.49 Gbp
Pyrrhospora varians	Lendemer et al. 2019. American Journal of Botany, 106(8), 1090-1095	University of Colorado, Boulder	SRR14722079	SRR14722079	Lecanorales	Lecanoromycetes	trebouxioid	412660652	412.66 Mbp
Pyxine albovirens	Lendemer et al. 2019. American Journal of Botany, 106(8), 1090-1095	University of Colorado, Boulder	SRR14721981	SRR14721981	Caliciales	Lecanoromycetes	trebouxioid	471270396	471.27 Mbp
Pyxine sorediata	Lendemer et al. 2019. American Journal of Botany, 106(8), 1090-1095	University of Colorado, Boulder	SRR14721990	SRR14721990	Caliciales	Lecanoromycetes	trebouxioid	1674040360	1.67 Gbp
Ramalina americana	Lendemer et al. 2019. American Journal of Botany, 106(8), 1090-1095	University of Colorado, Boulder	SRR14722031	SRR14722031	Lecanorales	Lecanoromycetes	trebouxioid	1112283516	1.11 Gbp
Ramalina culbersoniorum	Lendemer et al. 2019. American Journal of Botany, 106(8), 1090-1095	University of Colorado, Boulder	SRR14722003	SRR14722003	Lecanorales	Lecanoromycetes	trebouxioid	1111555394	1.11 Gbp
Ramalina menziesii	This study	Spribille Lab, University of Alberta	X11	ERR10807084	Lecanorales	Lecanoromycetes	trebouxioid	1.1221E+10	11.22 Gbp
Ramalina petrina	Lendemer et al. 2019. American Journal of Botany, 106(8), 1090-1095	University of Colorado, Boulder	SRR14721962	SRR14721962	Lecanorales	Lecanoromycetes	trebouxioid	1438330870	1.44 Gbp
Ramalina thrausta	This study	Spribille Lab, University of Alberta	X8	ERR10807082	Lecanorales	Lecanoromycetes	trebouxioid	1.078E+10	10.78 Gbp
Rhizocarpon geographicum	Lendemer et al. 2019. American Journal of Botany, 106(8), 1090-1095	University of Colorado, Boulder	SRR14722046	SRR14722046	Rhizocarpales	Lecanoromycetes	trebouxioid	1608581256	1.61 Gbp
Rhizocarpon subgeminatum	Lendemer et al. 2019. American Journal of Botany, 106(8), 1090-1095	University of Colorado, Boulder	SRR14722165	SRR14722165	Rhizocarpales	Lecanoromycetes	trebouxioid	3570968498	3.57 Gbp
Ricasolia quercizans	Lendemer et al. 2019. American Journal of Botany, 106(8), 1090-1095	University of Colorado, Boulder	SRR14722208	SRR14722208	Peltigerales	Lecanoromycetes	trebouxioid_cyano	1648319322	1.65 Gbp
Rinodina ascociscana	Lendemer et al. 2019. American Journal of Botany, 106(8), 1090-1095	University of Colorado, Boulder	SRR14722045	SRR14722045	Caliciales	Lecanoromycetes	trebouxioid	1411963250	1.41 Gbp
Rinodina brauniana	Lendemer et al. 2019. American Journal of Botany, 106(8), 1090-1095	University of Colorado, Boulder	SRR14722303	SRR14722303	Caliciales	Lecanoromycetes	trebouxioid	1778492798	1.78 Gbp
Rinodina buckii	Lendemer et al. 2019. American Journal of Botany, 106(8), 1090-1095	University of Colorado, Boulder	SRR14722209	SRR14722209	Caliciales	Lecanoromycetes	trebouxioid	27209898	27.21 Mbp
Rinodina chrysidiata	Lendemer et al. 2019. American Journal of Botany, 106(8), 1090-1095	University of Colorado, Boulder	SRR14722044	SRR14722044	Caliciales	Lecanoromycetes	trebouxioid	1347790062	1.35 Gbp
Rinodina dolichospora	Lendemer et al. 2019. American Journal of Botany, 106(8), 1090-1095	University of Colorado, Boulder	SRR14721991	SRR14721991	Caliciales	Lecanoromycetes	trebouxioid	1081278384	1.08 Gbp
Rinodina sp	Smith et al. 2020. Symbiosis, 82(1), 133-147	Brigham Young University	SRR12240181	SRR12240181	Caliciales	Lecanoromycetes	trebouxioid	1669402964	1.67 Gbp
Rinodina tephraspis	Lendemer et al. 2019. American Journal of Botany, 106(8), 1090-1095	University of Colorado, Boulder	SRR14722043	SRR14722043	Caliciales	Lecanoromycetes	trebouxioid	1807451880	1.81 Gbp
Sarea resinae	Lendemer et al. 2019. American Journal of Botany, 106(8), 1090-1095	University of Colorado, Boulder	SRR14722153	SRR14722153	Unknown	Lichinomycetes	absent	160303412	160.3 Mbp
Schaereria dolodes	Resl et al. 2022. Nature Communications, 13, 2634	Spribille Lab, University of Alberta	X15	SRR18162831	Schaereriales	Lecanoromycetes	trebouxioid	1.1547E+10	11.55 Gbp
Schismatomma glaucescens	Lendemer et al. 2019. American Journal of Botany, 106(8), 1090-1095	University of Colorado, Boulder	SRR14722178	SRR14722178	Arthoniales	Arthoniomycetes	trentepohlioid	2201278	2.2 Mbp
Scoliciosporum umbrinum	Lendemer et al. 2019. American Journal of Botany, 106(8), 1090-1095	University of Colorado, Boulder	SRR14722042	SRR14722042	Lecanorales	Lecanoromycetes	trebouxioid	2039049338	2.04 Gbp
Scytinium dactylinum	Lendemer et al. 2019. American Journal of Botany, 106(8), 1090-1095	University of Colorado, Boulder	SRR14722285	SRR14722285	Peltigerales	Lecanoromycetes	cyano	2085198864	2.09 Gbp
Scytinium lichenoides	Lendemer et al. 2019. American Journal of Botany, 106(8), 1090-1095	University of Colorado, Boulder	SRR14722315	SRR14722315	Peltigerales	Lecanoromycetes	cyano	1704530582	1.7 Gbp
Solitaria chrysophthalma	Lendemer et al. 2019. American Journal of Botany, 106(8), 1090-1095	University of Colorado, Boulder	SRR14722102	SRR14722102	Teloschistales	Lecanoromycetes	trebouxioid	108720	108.72 Kbp
Solorina crocea	Cornet et al. 2021. Molecular Phylogenetics and Evolution, 162, 107100	Sequenced in Duke University, Submitted by University of Liege	SRR11456919	SRR11456919	Peltigerales	Lecanoromycetes	trebouxioid_cyano	1.5005E+10	15.01 Gbp
Sporodophoron americanum	Lendemer et al. 2019. American Journal of Botany, 106(8), 1090-1095	University of Colorado, Boulder	SRR14721934	SRR14721934	Arthoniales	Arthoniomycetes	trentepohlioid	331294	331.29 Kbp
Stereocaulon dactylophyllum	Lendemer et al. 2019. American Journal of Botany, 106(8), 1090-1095	University of Colorado, Boulder	SRR14722041	SRR14722041	Lecanorales	Lecanoromycetes	trebouxioid	2088996816	2.09 Gbp
Sticta carolinensis	Lendemer et al. 2019. American Journal of Botany, 106(8), 1090-1095	University of Colorado, Boulder	SRR14721972	SRR14721972	Peltigerales	Lecanoromycetes	cyano	721821072	721.82 Mbp
Sticta fragilinata	Lendemer et al. 2019. American Journal of Botany, 106(8), 1090-1095	University of Colorado, Boulder	SRR14722008	SRR14722008	Peltigerales	Lecanoromycetes	cyano	1001142684	1 Gbp
Sticta sp. Lendemer_47364_NY-2795562	Lendemer et al. 2019. American Journal of Botany, 106(8), 1090-1095	University of Colorado, Boulder	SRR14722112	SRR14722112	Peltigerales	Lecanoromycetes	Unknown	4131638444	4.13 Gbp
Stictis urceolatum	Lendemer et al. 2019. American Journal of Botany, 106(8), 1090-1095	University of Colorado, Boulder	SRR14722012	SRR14722012	Ostropales	Lecanoromycetes	trebouxioid	1025757496	1.03 Gbp
Sulcaria badia	This study	Spribille Lab, University of Alberta	X10	ERR10807083	Lecanorales	Lecanoromycetes	trebouxioid	1.2115E+10	12.11 Gbp
Tephromela atra	Lendemer et al. 2019. American Journal of Botany, 106(8), 1090-1095	University of Colorado, Boulder	SRR14722163	SRR14722163	Lecanorales	Lecanoromycetes	trebouxioid	2968349846	2.97 Gbp
Thelotrema defectum	Lendemer et al. 2019. American Journal of Botany, 106(8), 1090-1095	University of Colorado, Boulder	SRR14721946	SRR14721946	Gyalectales	Lecanoromycetes	trentepohlioid	1392508410	1.39 Gbp
Thelotrema lepadinum	Resl et al. 2022. Nature Communications, 13, 2634	Spribille Lab, University of Alberta	T1916	SRR18162825	Gyalectales	Lecanoromycetes	trentepohlioid	2.2998E+10	23 Gbp
Thelotrema subtile	Lendemer et al. 2019. American Journal of Botany, 106(8), 1090-1095	University of Colorado, Boulder	SRR14721932	SRR14721932	Gyalectales	Lecanoromycetes	trentepohlioid	1337832518	1.34 Gbp
Toensbergia leucococca	Resl et al. 2022. Nature Communications, 13, 2634	Spribille Lab, University of Alberta	T1904	SRR18162824	Rhizocarpales	Lecanoromycetes	trebouxioid	2.8166E+10	28.17 Gbp
Trapelia coarctata	Lendemer et al. 2019. American Journal of Botany, 106(8), 1090-1095	University of Colorado, Boulder	SRR14722251	SRR14722251	Baeomycetales	Lecanoromycetes	trebouxioid	2592571548	2.59 Gbp
Trapelia placodioides	Lendemer et al. 2019. American Journal of Botany, 106(8), 1090-1095	University of Colorado, Boulder	SRR14721945	SRR14721945	Baeomycetales	Lecanoromycetes	trebouxioid	1650596100	1.65 Gbp
Trapeliopsis flexuosa	Lendemer et al. 2019. American Journal of Botany, 106(8), 1090-1095	University of Colorado, Boulder	SRR14722039	SRR14722039	Baeomycetales	Lecanoromycetes	trebouxioid	2390043402	2.39 Gbp
Trentepohlia sp. Tripp_6417_NY-2796640	Lendemer et al. 2019. American Journal of Botany, 106(8), 1090-1095	University of Colorado, Boulder	SRR14722322	SRR14722322	NA	Unknown	trentepohlioid	890105740	890.11 Mbp
Tuckermannopsis ciliaris	Lendemer et al. 2019. American Journal of Botany, 106(8), 1090-1095	University of Colorado, Boulder	SRR14722026	SRR14722026	Lecanorales	Lecanoromycetes	trebouxioid	1376535630	1.38 Gbp
Tuckermannopsis ciliaris	Lendemer et al. 2019. American Journal of Botany, 106(8), 1090-1095	University of Colorado, Boulder	SRR14722059	SRR14722059	Lecanorales	Lecanoromycetes	trebouxioid	1561101118	1.56 Gbp
Tuckermannopsis ciliaris	Lendemer et al. 2019. American Journal of Botany, 106(8), 1090-1095	University of Colorado, Boulder	SRR14722291	SRR14722291	Lecanorales	Lecanoromycetes	trebouxioid	1772277034	1.77 Gbp
Umbilicaria americana	This study	Spribille Lab, University of Alberta	X16	ERR10807086	Umbilicariales	Lecanoromycetes	trebouxioid	1.0451E+10	10.45 Gbp
Umbilicaria mammulata	Lendemer et al. 2019. American Journal of Botany, 106(8), 1090-1095	University of Colorado, Boulder	SRR14722016	SRR14722016	Umbilicariales	Lecanoromycetes	trebouxioid	784227560	784.23 Mbp
Umbilicaria mammulata	Lendemer et al. 2019. American Journal of Botany, 106(8), 1090-1095	University of Colorado, Boulder	SRR14722058	SRR14722058	Umbilicariales	Lecanoromycetes	trebouxioid	1850829952	1.85 Gbp
Umbilicaria papulosa	Lendemer et al. 2019. American Journal of Botany, 106(8), 1090-1095	University of Colorado, Boulder	SRR14722095	SRR14722095	Umbilicariales	Lecanoromycetes	trebouxioid	2377912666	2.38 Gbp
Umbilicaria pennsylvanica	Lendemer et al. 2019. American Journal of Botany, 106(8), 1090-1095	University of Colorado, Boulder	SRR14722155	SRR14722155	Umbilicariales	Lecanoromycetes	trebouxioid	363665682	363.67 Mbp
Usnea aurantiacoatra	Grewe et al 2020. IMA fungus, 11, 27	Field Museum of Natural History	SRR13125762	SRR13125762	Lecanorales	Lecanoromycetes	trebouxioid	9146430147	9.15 Gbp
Usnea cavernosa	This study	Spribille Lab, University of Alberta	X2	ERR10807077	Lecanorales	Lecanoromycetes	trebouxioid	1.4489E+10	14.49 Gbp
Usnea ceratina	Lendemer et al. 2019. American Journal of Botany, 106(8), 1090-1095	University of Colorado, Boulder	SRR13685164	SRR13685164	Lecanorales	Lecanoromycetes	trebouxioid	798545984	798.55 Mbp
Usnea ceratina	Lendemer et al. 2019. American Journal of Botany, 106(8), 1090-1095	University of Colorado, Boulder	SRR14722023	SRR14722023	Lecanorales	Lecanoromycetes	trebouxioid	1390022346	1.39 Gbp
Usnea cornuta	Lendemer et al. 2019. American Journal of Botany, 106(8), 1090-1095	University of Colorado, Boulder	SRR13685165	SRR13685165	Lecanorales	Lecanoromycetes	trebouxioid	728229512	728.23 Mbp
Usnea halei	Lendemer et al. 2019. American Journal of Botany, 106(8), 1090-1095	University of Colorado, Boulder	SRR14722115	SRR14722115	Lecanorales	Lecanoromycetes	trebouxioid	3464996698	3.46 Gbp
Usnea merrillii	Lendemer et al. 2019. American Journal of Botany, 106(8), 1090-1095	University of Colorado, Boulder	SRR14722120	SRR14722120	Lecanorales	Lecanoromycetes	trebouxioid	2522191958	2.52 Gbp
Usnea mutabilis	Lendemer et al. 2019. American Journal of Botany, 106(8), 1090-1095	University of Colorado, Boulder	SRR14721947	SRR14721947	Lecanorales	Lecanoromycetes	trebouxioid	1998564728	2 Gbp
Usnea strigosa	Lendemer et al. 2019. American Journal of Botany, 106(8), 1090-1095	University of Colorado, Boulder	SRR14722094	SRR14722094	Lecanorales	Lecanoromycetes	trebouxioid	2229400844	2.23 Gbp
Usnea subfusca	Lendemer et al. 2019. American Journal of Botany, 106(8), 1090-1095	University of Colorado, Boulder	SRR13685162	SRR13685162	Lecanorales	Lecanoromycetes	trebouxioid	579616520	579.62 Mbp
Usnea subgracilis	Lendemer et al. 2019. American Journal of Botany, 106(8), 1090-1095	University of Colorado, Boulder	SRR14722022	SRR14722022	Lecanorales	Lecanoromycetes	trebouxioid	1123401344	1.12 Gbp
Usnea subscabrosa	Lendemer et al. 2019. American Journal of Botany, 106(8), 1090-1095	University of Colorado, Boulder	SRR14722116	SRR14722116	Lecanorales	Lecanoromycetes	trebouxioid	5176420732	5.18 Gbp
Usnocetraria oakesiana	Lendemer et al. 2019. American Journal of Botany, 106(8), 1090-1095	University of Colorado, Boulder	SRR14722151	SRR14722151	Lecanorales	Lecanoromycetes	trebouxioid	1407435666	1.41 Gbp
Varicellaria rhodocarpa	Resl et al. 2022. Nature Communications, 13, 2634	Spribille Lab, University of Alberta	T1912	SRR18162822	Pertusariales	Lecanoromycetes	trebouxioid	1.8875E+10	18.88 Gbp
Viridothelium virens	Lendemer et al. 2019. American Journal of Botany, 106(8), 1090-1095	University of Colorado, Boulder	SRR14722281	SRR14722281	Trypetheliales	Dothideomycetes	trentepohlioid	1967710294	1.97 Gbp
Vulpicida juniperina	This study	Spribille Lab, University of Alberta	VT2	ERR10799051	Lecanorales	Lecanoromycetes	trebouxioid	8660831802	8.66 Gbp
Willeya diffractella	Lendemer et al. 2019. American Journal of Botany, 106(8), 1090-1095	University of Colorado, Boulder	SRR14722308	SRR14722308	Verrucariales	Eurotiomycetes	trebouxioid	4793372086	4.79 Gbp
Xanthocarpia feracissima	Lendemer et al. 2019. American Journal of Botany, 106(8), 1090-1095	University of Colorado, Boulder	SRR14722176	SRR14722176	Teloschistales	Lecanoromycetes	trebouxioid	4742255264	4.74 Gbp
Xanthoparmelia aff chlorochroa	Smith et al. 2020. Symbiosis, 82(1), 133-147	Brigham Young University	SRR12240187	SRR12240187	Lecanorales	Lecanoromycetes	trebouxioid	1713022087	1.71 Gbp
Xanthoparmelia aff chlorochroa	Smith et al. 2020. Symbiosis, 82(1), 133-147	Brigham Young University	SRR12240188	SRR12240188	Lecanorales	Lecanoromycetes	trebouxioid	1795584881	1.8 Gbp
Xanthoparmelia aff chlorochroa	Grewe et al 2020. IMA fungus, 11, 27	Field Museum of Natural History	SRR13167197	SRR13167197	Lecanorales	Lecanoromycetes	trebouxioid	761732733	761.73 Mbp
Xanthoparmelia aff mexicana	Smith et al. 2020. Symbiosis, 82(1), 133-147	Brigham Young University	SRR12240179	SRR12240179	Lecanorales	Lecanoromycetes	trebouxioid	1772170559	1.77 Gbp
Xanthoparmelia aff plittiiæ	Smith et al. 2020. Symbiosis, 82(1), 133-147	Brigham Young University	SRR12240178	SRR12240178	Lecanorales	Lecanoromycetes	trebouxioid	1141955117	1.14 Gbp
Xanthoparmelia aff.chlorochroa	Smith et al. 2020. Symbiosis, 82(1), 133-147	Brigham Young University	SRR12240180	SRR12240180	Lecanorales	Lecanoromycetes	trebouxioid	3598375506	3.6 Gbp
Xanthoparmelia arapilensis	Grewe et al 2020. IMA fungus, 11, 27	Field Museum of Natural History	SRR13125985	SRR13125985	Lecanorales	Lecanoromycetes	trebouxioid	576727858	576.73 Mbp
Xanthoparmelia barbatica	Grewe et al 2020. IMA fungus, 11, 27	Field Museum of Natural History	SRR13126647	SRR13126647	Lecanorales	Lecanoromycetes	trebouxioid	447209227	447.21 Mbp
Xanthoparmelia maricopensis	Smith et al. 2020. Symbiosis, 82(1), 133-147	Brigham Young University	SRR12240177	SRR12240177	Lecanorales	Lecanoromycetes	trebouxioid	1887998081	1.89 Gbp
Xanthoparmelia mexicana	Lendemer et al. 2019. American Journal of Botany, 106(8), 1090-1095	University of Colorado, Boulder	SRR14722127	SRR14722127	Lecanorales	Lecanoromycetes	trebouxioid	2196437846	2.2 Gbp
Xanthoparmelia neocumberlandia	Smith et al. 2020. Symbiosis, 82(1), 133-147	Brigham Young University	SRR12240174	SRR12240174	Lecanorales	Lecanoromycetes	trebouxioid	1329976068	1.33 Gbp
Xanthoparmelia neocumberlandia	Smith et al. 2020. Symbiosis, 82(1), 133-147	Brigham Young University	SRR12240175	SRR12240175	Lecanorales	Lecanoromycetes	trebouxioid	1101309616	1.1 Gbp
Xanthoparmelia stenophylla	Grewe et al 2020. IMA fungus, 11, 27	Field Museum of Natural History	SRR13126796	SRR13126796	Lecanorales	Lecanoromycetes	trebouxioid	787429291	787.43 Mbp
Xanthoparmelia tasmanica	Grewe et al 2020. IMA fungus, 11, 27	Field Museum of Natural History	SRR13126828	SRR13126828	Lecanorales	Lecanoromycetes	trebouxioid	576977571	576.98 Mbp
Xanthoparmelia verrucella	Grewe et al 2020. IMA fungus, 11, 27	Field Museum of Natural History	SRR13126859	SRR13126859	Lecanorales	Lecanoromycetes	trebouxioid	2876909202	2.88 Gbp
Xylographa carneopallida	Resl et al. 2022. Nature Communications, 13, 2634	Spribille Lab, University of Alberta	T1889	SRR18162820	Baeomycetales	Lecanoromycetes	trebouxioid	2.4626E+10	24.63 Gbp
Xylographa trunciseda	Lendemer et al. 2019. American Journal of Botany, 106(8), 1090-1095	University of Colorado, Boulder	SRR14722051	SRR14722051	Baeomycetales	Lecanoromycetes	trebouxioid	975559660	975.56 Mbp
Xylographa vitiligo	Resl et al. 2022. Nature Communications, 13, 2634	Spribille Lab, University of Alberta	T1867	SRR18162813	Baeomycetales	Lecanoromycetes	trebouxioid	4840140300	4.84 Gbp
Xylographa vitiligo	Lendemer et al. 2019. American Journal of Botany, 106(8), 1090-1095	University of Colorado, Boulder	SRR14722188	SRR14722188	Baeomycetales	Lecanoromycetes	trebouxioid	7175223436	7.18 Gbp
Zwackhia viridis	Lendemer et al. 2019. American Journal of Botany, 106(8), 1090-1095	University of Colorado, Boulder	SRR14722143	SRR14722143	Arthoniales	Arthoniomycetes	trentepohlioid	3066559944	3.07 Gbp
