# Supplementary material for: Microbial occurrence and symbiont detection in a global sample of lichen metagenomes
Source: PLoS Biol. 2024 Nov 7;22(11):e3002862. doi: 10.1371/journal.pbio.3002862 (PMC11542873; doi:10.1371/journal.pbio.3002862)
Supplement: S2 Table — (XLSX) [file pbio.3002862.s012.xlsx]

## Sheet: S2_denovoMetagenomes
Table S2. Details on the metagenomes generated de novo for this study.
SRA Accession Number	Lichen	Metagenome ID	Isolate Number	Parts used	Country	Locality	Date Collected	Collector	Repository	DNA extraction method	Library prep kit	Date	Sequencing platform	Read type	Sequencing company
ERR10807076	Protousnea poeppiggii	X1	T1828-1830 (pooled)	thallus filaments	Argentina	Rio Negro, Bariloche, Carro Otto, on Nothofagus pumilio	2017-02-08	Alfredo Passo 341	BCRU	DNeasy Plant Mini Kit	TruSeq DNA PCR-Free Low Throughput Library Prep Kit	2022-03-17	HiSeq 2500	125 bp PE	University of Utah
ERR10807077	Usnea cavernosa	X2	T1842-1845 (pooled)	from a single thallus	Canada	Alberta, W of Rocky Mountain House, Prentice Creek	2017-02-25	T. Spribille 41624	UPS	DNeasy Plant Mini Kit	TruSeq DNA PCR-Free Low Throughput Library Prep Kit	2022-03-17	HiSeq 2500	125 bp PE	University of Utah
ERR10807078	Platismatia glauca	X3	Genome extraction 1-8 (TS, Missoula)	excised thallus lobes	USA	Montana, Missoula Co., Rattlesnake Trailhead	2017-02-22	T. Spribille 41617	UPS	DNeasy Plant Mini Kit	TruSeq DNA PCR-Free Low Throughput Library Prep Kit	2022-03-17	HiSeq 2500	125 bp PE	University of Utah
ERR10807079	Pectenia plumbea	X4	T1812	thallus tip including hypothallus and apothecia	Norway	Hordaland, Os, Bjørken	2016-11-19	T. Tønsberg 46971 (BG)	BG	DNeasy Plant Mini Kit	TruSeq DNA PCR-Free Low Throughput Library Prep Kit	2022-03-17	HiSeq 2500	125 bp PE	University of Utah
ERR10807080	Pectenia cyanoloma	X5	T1813	thallus tip including hypothallus, no apothecia	Norway	Nord-Trøndelag, Flatanger	2017-01-28	H. Holien 15407 (TRH)	ALTA (ex TRH)	DNeasy Plant Mini Kit	TruSeq DNA PCR-Free Low Throughput Library Prep Kit	2022-03-17	HiSeq 2500	125 bp PE	University of Utah
ERR10807081	Protousnea magellanica	X7	T1831-1833 (pooled)	thallus filaments	Argentina	Rio Negro, Bariloche, Casa de Piedra River	2017-02-09	Alfredo Passo 340	BCRU	DNeasy Plant Mini Kit	TruSeq DNA PCR-Free Low Throughput Library Prep Kit	2022-03-17	HiSeq 2500	125 bp PE	University of Utah
ERR10807082	Ramalina thrausta	X8	Rthr3 (Missoula)	thallus filaments	Canada	British Columbia, Spillimacheen River	2017-02-26	T. Spribille 41635	UPS	DNeasy Plant Mini Kit	TruSeq DNA PCR-Free Low Throughput Library Prep Kit	2022-03-17	HiSeq 2500	125 bp PE	University of Utah
ERR10802392	Evernia divaricata	X9	T1838-1839 (pooled)	from one thallus	Canada	British Columbia, Spillimacheen River	2017-02-26	T. Spribille 41636	UPS	DNeasy Plant Mini Kit	TruSeq DNA PCR-Free Low Throughput Library Prep Kit	2022-03-17	HiSeq 2500	125 bp PE	University of Utah
ERR10807083	Sulcaria badia	X10	T1826-1827 (pooled)	from a single thallus	USA	Oregon, Benton Co., Lilliam Road, near Wren	2017-01-28	T. Spribille 41597	UPS	DNeasy Plant Mini Kit	TruSeq DNA PCR-Free Low Throughput Library Prep Kit	2022-03-17	HiSeq 2500	125 bp PE	University of Utah
ERR10807084	Ramalina menziesii	X11	T1816	thallus	USA	Oregon, Benton Co., backyard of 1840 NE Seavy Ave (McCune residence)	2017-01-28	T. Spribille 41598	UPS	DNeasy Plant Mini Kit	TruSeq DNA PCR-Free Low Throughput Library Prep Kit	2022-03-17	HiSeq 2500	125 bp PE	University of Utah
ERR10807085	Hypogymnia physodes	X14	T1820	thallus lobes	USA	Montana, Missoula Co., Snowbowl Ski Area	2017-01-18	T. Spribille 41592	UPS	DNeasy Plant Mini Kit	TruSeq DNA PCR-Free Low Throughput Library Prep Kit	2022-03-17	HiSeq 2500	125 bp PE	University of Utah
ERR10807086	Umbilicaria americana	X16	T1834-1835	from middle thallus, upper and lower surfaces	USA	Montana, Missoula Co., Blackfoot River upstream of Johnsrud river access	2017-02-27	T. Spribille 41653	UPS	DNeasy Plant Mini Kit	TruSeq DNA PCR-Free Low Throughput Library Prep Kit	2022-03-17	HiSeq 2500	125 bp PE	University of Utah
ERR10798365	Platismatia glauca	VT1	LID1	thallus lobe	Canada	Alberta, Mountain Park, McLeod River headwaters, just N of Cardinal Divide	2018-08-12	T. Spribille 44136	UPS	DNeasy Plant Mini Kit	NEBNext Ultra II	2022-09-18	HiSeq X	150 bp PE	NGX Bio
ERR10798453	Kaernefeltia merrillii	VT12	LID12	thallus (with or without apothecia not specified)	Canada	Alberta, between Cardinal Divide an upper reaches of Cardinal River	2018-08-12	T. Spribille 44185	UPS	DNeasy Plant Mini Kit	NEBNext Ultra II	2022-09-18	HiSeq X	150 bp PE	NGX Bio
ERR10798899	Flavocetraria cucullata	VT15	LID15	portion of aerial thallus	Canada	Alberta, Cardinal Divide	2018-08-12	T. Spribille 44190	UPS	DNeasy Plant Mini Kit	NEBNext Ultra II	2022-09-18	HiSeq X	150 bp PE	NGX Bio
ERR10798926	Punctelia caseana	VT16	LID16	lobe tips	Canada	Alberta, near Long Lake NE of Edmonton	2018-08-11	T. Spribille 44106	UPS	DNeasy Plant Mini Kit	NEBNext Ultra II	2022-09-18	HiSeq X	150 bp PE	NGX Bio
ERR10798985	Alectoria ochroleuca	VT19	LID19	thallus filaments	Canada	Alberta, Cardinal Divide	2018-08-12	T. Spribille 44189	UPS	DNeasy Plant Mini Kit	NEBNext Ultra II	2022-09-18	HiSeq X	150 bp PE	NGX Bio
ERR10799051	Vulpicida juniperina	VT2	LID2	thallus	Canada	Alberta, Cardinal Divide	2018-08-12	T. Spribille 44147	UPS	DNeasy Plant Mini Kit	NEBNext Ultra II	2022-09-18	HiSeq X	150 bp PE	NGX Bio
ERR10799096	Pseudophebe minuscula	VT22	LID22	thallus filaments	Canada	Alberta, Cardinal Divide	2018-08-12	T. Spribille 44145	UPS	DNeasy Plant Mini Kit	NEBNext Ultra II	2022-09-18	HiSeq X	150 bp PE	NGX Bio
ERR10799165	Evernia mesomorpha	VT26	LID26	portion of thallus without Tremella everniae gall	Canada	Alberta, near Long Lake NE of Edmonton	2018-08-11	T. Spribille 44108	UPS	DNeasy Plant Mini Kit	NEBNext Ultra II	2022-09-18	HiSeq X	150 bp PE	NGX Bio
ERR10799224	Bryoria fremontii	VT31	LID31	thallus filaments	Canada	Alberta, between Cardinal Divide an upper reaches of Cardinal River	2018-08-12	T. Spribille 44184	UPS	DNeasy Plant Mini Kit	NEBNext Ultra II	2022-09-18	HiSeq X	150 bp PE	NGX Bio
ERR10799299	Allantoparmelia sp	VT33	LID33	thallus lobe	Canada	Northwest Territories, Ingraham Trail, NE of Yellowknife, rock outcrops S of road SW of Prosperous Lake	2017-08-11	T. Spribille 41935	UPS	DNeasy Plant Mini Kit	NEBNext Ultra II	2022-09-18	HiSeq X	150 bp PE	NGX Bio
ERR10797219	Gypsoplaca macrophylla	VT34	LID34	cleaned areoles (soil removed)	Canada	Alberta, Kootenay Plains	2018-07-12	T. Spribille 44096	UPS	DNeasy Plant Mini Kit	NEBNext Ultra II	2022-09-18	HiSeq X	150 bp PE	NGX Bio
ERR10794428	Cornicularia normoerica	VT38	LID38	thallus lobe	Austria	Styria, Eastern Alps, Seetal Alps, W of Obdach, mountian Zirbitzkogel, fossil glacier N of lake Lindersee	2018-05-28	H. Mayrhofer GZU 28-2018	GZU	DNeasy Plant Mini Kit	NEBNext Ultra II	2022-09-18	HiSeq X	150 bp PE	NGX Bio
