# Supplementary material for: Microbial occurrence and symbiont detection in a global sample of lichen metagenomes
Source: PLoS Biol. 2024 Nov 7;22(11):e3002862. doi: 10.1371/journal.pbio.3002862 (PMC11542873; doi:10.1371/journal.pbio.3002862)
Supplement: S3 Table — Using sourmash, we identified the pairs of identical metagenomes, potentially deriving from one data set having been submitted to NCBI twice under different accession numbers. This table contains all such pairs and shows which of the pair was retained for the further analysis. (XLSX) [file pbio.3002862.s013.xlsx]

## Sheet: S3_duplicates
Table S3. Pairs of identical metagenomes (sourmash similarity = 1) identified during analysis. Using sourmash, we identified the pairs of identical metagenomes, potentially deriving from one dataset having been submitted to NCBI twice under different accession numbers. This table contains all such pairs, and shows which of the pair was retained for the further analysis
Removed metagenome	Retained metagenome	NCBI Project ID for removed metagenome	NCBI Project ID for retained metagenome
SRR13685124	SRR14721922	PRJNA700635	PRJNA731936
SRR13685125	SRR14721925	PRJNA700635	PRJNA731936
SRR13685126	SRR14721936	PRJNA700635	PRJNA731936
SRR13685127	SRR14721947	PRJNA700635	PRJNA731936
SRR13685128	SRR14721956	PRJNA700635	PRJNA731936
SRR13685129	SRR14721965	PRJNA700635	PRJNA731936
SRR13685130	SRR14721984	PRJNA700635	PRJNA731936
SRR13685167	SRR14721985	PRJNA700635	PRJNA731936
SRR13685132	SRR14721987	PRJNA700635	PRJNA731936
SRR13685133	SRR14721994	PRJNA700635	PRJNA731936
SRR13685168	SRR14721996	PRJNA700635	PRJNA731936
SRR13685134	SRR14722000	PRJNA700635	PRJNA731936
SRR13685135	SRR14722009	PRJNA700635	PRJNA731936
SRR13685136	SRR14722010	PRJNA700635	PRJNA731936
SRR13685137	SRR14722017	PRJNA700635	PRJNA731936
SRR13685173	SRR14722018	PRJNA700635	PRJNA731936
SRR13685138	SRR14722020	PRJNA700635	PRJNA731936
SRR13685139	SRR14722022	PRJNA700635	PRJNA731936
SRR13685143	SRR14722068	PRJNA700635	PRJNA731936
SRR13685144	SRR14722075	PRJNA700635	PRJNA731936
SRR13685145	SRR14722081	PRJNA700635	PRJNA731936
SRR13685146	SRR14722087	PRJNA700635	PRJNA731936
SRR13685147	SRR14722115	PRJNA700635	PRJNA731936
SRR13685148	SRR14722116	PRJNA700635	PRJNA731936
SRR13685149	SRR14722135	PRJNA700635	PRJNA731936
SRR13685150	SRR14722136	PRJNA700635	PRJNA731936
SRR13685151	SRR14722137	PRJNA700635	PRJNA731936
SRR13685152	SRR14722138	PRJNA700635	PRJNA731936
SRR13685123	SRR14722170	PRJNA700635	PRJNA731936
SRR13685155	SRR14722171	PRJNA700635	PRJNA731936
SRR13685141	SRR14722174	PRJNA700635	PRJNA731936
SRR13685156	SRR14722230	PRJNA700635	PRJNA731936
SRR13685160	SRR14722233	PRJNA700635	PRJNA731936
SRR13685169	SRR14722277	PRJNA700635	PRJNA731936
SRR13685170	SRR14722290	PRJNA700635	PRJNA731936
SRR13685171	SRR14722293	PRJNA700635	PRJNA731936
SRR13685172	SRR14722294	PRJNA700635	PRJNA731936
SRR13685174	SRR14722301	PRJNA700635	PRJNA731936
SRR13685175	SRR14722310	PRJNA700635	PRJNA731936
SRR13685176	SRR14722316	PRJNA700635	PRJNA731936
SRR13685178	SRR14722325	PRJNA700635	PRJNA731936
SRR13685179	SRR14722329	PRJNA700635	PRJNA731936
SRR13685180	SRR14722330	PRJNA700635	PRJNA731936
