# Supplementary material for: Microbial occurrence and symbiont detection in a global sample of lichen metagenomes
Source: PLoS Biol. 2024 Nov 7;22(11):e3002862. doi: 10.1371/journal.pbio.3002862 (PMC11542873; doi:10.1371/journal.pbio.3002862)
Supplement: S4 Table — For prokaryotic MAGs, contamination and completeness scores are based on the CheckM results, and taxonomic assignments are based on GTDB. For eukaryotes, contamination and completeness scores are based on the EukCC results, and taxonomic assignments are based on the BAT assignments corrected via phylogenomic analysis. Number of occurrences represents the number of metagenomes this MAG was detected in. (XLSX) [file pbio.3002862.s014.xlsx]

## Sheet: S4_MAGs
Table S4. Metagenome-assembled genomes generated from the lichen metagenomic data. For prokaryotic MAGs, contamination and completeness scores are based on the CheckM results, and taxonomic assignments are based on GTDB. For eukaryotes, contamination and completeness scores are based on the EukCC results, and taxonomic assignments are based on the BAT assignemnts corrected via phylogenomic analys…
Genome	Completeness	Contamination	Size, bp	Taxonomy	Number of occurrences
public_SRR14721944_metawrap_bin.1	51.75	0	238023	d__Bacteria;p__Bacteroidota;c__Bacteroidia;o__Flavobacteriales;f__Blattabacteriaceae;g__Uzinura;s__	2
public_SRR14721944_metawrap_bin.2	60.32	1.63	2743065	d__Bacteria;p__Proteobacteria;c__Alphaproteobacteria;o__Acetobacterales;f__Acetobacteraceae;g__VCDI01;s__	6
private_T1894_metawrap_bin.4	97.88	0.26	4071283	d__Bacteria;p__Proteobacteria;c__Alphaproteobacteria;o__Acetobacterales;f__Acetobacteraceae;g__VCDI01;s__	4
private_T1894_metawrap_bin.5	73.26	2024-05-04	3189195	d__Bacteria;p__Proteobacteria;c__Alphaproteobacteria;o__Caulobacterales;f__Caulobacteraceae;g__CAHJWH01;s__	3
private_T1894_metawrap_bin.6	57.1	0.68	890559	d__Bacteria;p__Chlamydiota;c__Chlamydiia;o__Hat2;f__;g__;s__	1
private_T1894_metawrap_bin.1	85.97	0.85	3561103	d__Bacteria;p__Acidobacteriota;c__Acidobacteriae;o__Acidobacteriales;f__Acidobacteriaceae;g__Granulicella_C;s__	1
private_T1894_metawrap_bin.3	88.05	2.25	3934783	d__Bacteria;p__Proteobacteria;c__Alphaproteobacteria;o__Acetobacterales;f__Acetobacteraceae;g__;s__	2
public_SRR11456913_metawrap_bin.6	90.1	6.97	4199570	d__Bacteria;p__Proteobacteria;c__Alphaproteobacteria;o__Acetobacterales;f__Acetobacteraceae;g__CAHJXG01;s__	3
private_T1894_metawrap_bin.8	94.07	2.49	3997555	d__Bacteria;p__Proteobacteria;c__Alphaproteobacteria;o__Acetobacterales;f__Acetobacteraceae;g__CAIMSN01;s__	2
private_T1894_metawrap_bin.9	95.65	1.88	3652841	d__Bacteria;p__Proteobacteria;c__Alphaproteobacteria;o__Rhizobiales;f__Beijerinckiaceae;g__RH-AL1;s__	15
public_SRR11456921_metawrap_bin.19	97.76	0.73	4460902	d__Bacteria;p__Proteobacteria;c__Alphaproteobacteria;o__Rhizobiales;f__Xanthobacteraceae;g__Tardiphaga;s__	1
public_SRR11456921_metawrap_bin.18	94.66	0.49	3889296	d__Bacteria;p__Proteobacteria;c__Alphaproteobacteria;o__Rhizobiales;f__Rhizobiaceae;g__Mesorhizobium_D;s__	1
public_SRR11456921_metawrap_bin.13	89.25	2024-08-02	2759869	d__Bacteria;p__Proteobacteria;c__Alphaproteobacteria;o__Sphingomonadales;f__Sphingomonadaceae;g__Sphingobium;s__	1
public_SRR11456921_metawrap_bin.12	99.39	0.97	6629438	d__Bacteria;p__Bacteroidota;c__Bacteroidia;o__Cytophagales;f__Spirosomaceae;g__;s__	1
public_SRR11456921_metawrap_bin.11	98.93	0.93	5362047	d__Bacteria;p__Proteobacteria;c__Gammaproteobacteria;o__Burkholderiales;f__Burkholderiaceae;g__Rubrivivax;s__	1
public_SRR11456913_metawrap_bin.5	81.32	1.88	3783488	d__Bacteria;p__Proteobacteria;c__Alphaproteobacteria;o__Rhizobiales;f__Beijerinckiaceae;g__Lichenihabitans;s__	4
public_SRR11456921_metawrap_bin.17	87.03	0.72	5474166	d__Bacteria;p__Verrucomicrobiota;c__Verrucomicrobiae;o__Verrucomicrobiales;f__Akkermansiaceae;g__UBA1315;s__	1
public_SRR11456921_metawrap_bin.16	64.14	0	3240044	d__Bacteria;p__Proteobacteria;c__Gammaproteobacteria;o__Nevskiales;f__Nevskiaceae;g__Hydrocarboniphaga;s__	1
public_SRR11456921_metawrap_bin.15	71.55	0	4348868	d__Bacteria;p__Proteobacteria;c__Alphaproteobacteria;o__Acetobacterales;f__Acetobacteraceae;g__Rhodovarius;s__	1
public_SRR11456921_metawrap_bin.14	100	0.6	6825203	d__Bacteria;p__Bacteroidota;c__Bacteroidia;o__Cytophagales;f__Spirosomaceae;g__Fibrella;s__	2
private_T1888_metawrap_bin.10	87.29	0.75	4296970	d__Bacteria;p__Proteobacteria;c__Alphaproteobacteria;o__Acetobacterales;f__Acetobacteraceae;g__LMUY01;s__	5
private_T1888_metawrap_bin.13	91.82	0.93	4716372	d__Bacteria;p__Armatimonadota;c__Fimbriimonadia;o__Fimbriimonadales;f__Fimbriimonadaceae;g__Fimbriimonas;s__	1
private_T1888_metawrap_bin.12	96.65	2024-06-02	3089910	d__Bacteria;p__Proteobacteria;c__Alphaproteobacteria;o__Caulobacterales;f__Caulobacteraceae;g__;s__	3
private_T1888_metawrap_bin.15	73.04	1.31	3567018	d__Bacteria;p__Proteobacteria;c__Alphaproteobacteria;o__Rhizobiales;f__Beijerinckiaceae;g__Lichenihabitans;s__	3
private_T1888_metawrap_bin.19	83.14	0.86	3526920	d__Bacteria;p__Acidobacteriota;c__Acidobacteriae;o__Acidobacteriales;f__Acidobacteriaceae;g__Tous-C9LFEB;s__	2
private_T1888_metawrap_bin.18	60.21	0.85	3265663	d__Bacteria;p__Acidobacteriota;c__Acidobacteriae;o__Acidobacteriales;f__Acidobacteriaceae;g__CAHJWL01;s__	3
public_SRR14722275_metawrap_bin.2	92.94	0	3106746	d__Bacteria;p__Proteobacteria;c__Alphaproteobacteria;o__Acetobacterales;f__Acetobacteraceae;g__CAJCIS01;s__	2
public_SRR14722130_metawrap_bin.2	92.82	3.46	5632149	d__Bacteria;p__Proteobacteria;c__Alphaproteobacteria;o__Rhizobiales;f__Beijerinckiaceae;g__Lichenihabitans;s__	52
public_SRR14722166_metawrap_bin.1	79.73	1.24	4103170	d__Bacteria;p__Proteobacteria;c__Alphaproteobacteria;o__Acetobacterales;f__Acetobacteraceae;g__LMUY01;s__	3
private_T1887_metawrap_bin.4	98.87	0	3538176	d__Bacteria;p__Proteobacteria;c__Alphaproteobacteria;o__Sphingomonadales;f__Sphingomonadaceae;g__Sphingomicrobium;s__	1
private_T1887_metawrap_bin.5	98.51	0.89	6108703	d__Bacteria;p__Bacteroidota;c__Bacteroidia;o__Cytophagales;f__Hymenobacteraceae;g__Hymenobacter;s__	1
private_T1887_metawrap_bin.6	98.26	0.22	3270667	d__Bacteria;p__Proteobacteria;c__Alphaproteobacteria;o__Sphingomonadales;f__Sphingomonadaceae;g__CADCVW01;s__	1
private_T1887_metawrap_bin.7	92.34	0.54	3210277	d__Bacteria;p__Actinobacteriota;c__Actinomycetia;o__Actinomycetales;f__;g__;s__	1
private_T1887_metawrap_bin.1	98.08	0.59	3474204	d__Bacteria;p__Actinobacteriota;c__Actinomycetia;o__Actinomycetales;f__Quadrisphaeraceae;g__Quadrisphaera;s__	2
private_T1887_metawrap_bin.3	96.53	1.18	3405581	d__Bacteria;p__Proteobacteria;c__Alphaproteobacteria;o__Sphingomonadales;f__Sphingomonadaceae;g__Sphingomonas;s__	2
private_T1887_metawrap_bin.8	88.11	0	3584002	d__Bacteria;p__Proteobacteria;c__Alphaproteobacteria;o__Rhizobiales;f__Beijerinckiaceae;g__Methylobacterium;s__	5
private_T1887_metawrap_bin.9	85.07	0.75	3132679	d__Bacteria;p__Proteobacteria;c__Alphaproteobacteria;o__Acetobacterales;f__Acetobacteraceae;g__Roseomonas;s__	1
public_SRR14722123_metawrap_bin.1	95.02	1.74	3672174	d__Bacteria;p__Proteobacteria;c__Alphaproteobacteria;o__Acetobacterales;f__Acetobacteraceae;g__LMUY01;s__	1
public_SRR14722123_metawrap_bin.2	56.36	0	2213993	d__Bacteria;p__Acidobacteriota;c__Acidobacteriae;o__Acidobacteriales;f__Acidobacteriaceae;g__CAHJWL01;s__	1
public_SRR14722123_metawrap_bin.3	68.06	0.51	3142810	d__Bacteria;p__Armatimonadota;c__Armatimonadia;o__Armatimonadales;f__Capsulimonadaceae;g__;s__	2
public_SRR14722123_metawrap_bin.4	75	0.5	2713278	d__Bacteria;p__Proteobacteria;c__Alphaproteobacteria;o__Acetobacterales;f__Acetobacteraceae;g__;s__	1
public_SRR14722221_metawrap_bin.5	73.95	2024-02-02	3149760	d__Bacteria;p__Proteobacteria;c__Alphaproteobacteria;o__Acetobacterales;f__Acetobacteraceae;g__CAIMSN01;s__	2
public_SRR14722221_metawrap_bin.2	79.45	2024-09-01	3219476	d__Bacteria;p__Acidobacteriota;c__Acidobacteriae;o__Acidobacteriales;f__Acidobacteriaceae;g__Terriglobus;s__	4
public_SRR14722149_metawrap_bin.8	72.43	1.31	2864895	d__Bacteria;p__Proteobacteria;c__Alphaproteobacteria;o__Rhizobiales;f__Xanthobacteraceae;g__Rhodopseudomonas;s__	1
public_SRR14722135_metawrap_bin.1	93.94	2024-01-02	3769391	d__Bacteria;p__Proteobacteria;c__Alphaproteobacteria;o__Acetobacterales;f__Acetobacteraceae;g__CAIMSN01;s__	3
private_TS1974_metawrap_bin.10	92.67	1.19	3815809	d__Bacteria;p__Proteobacteria;c__Alphaproteobacteria;o__Acetobacterales;f__Acetobacteraceae;g__BOG-908;s__	1
public_SRR14722149_metawrap_bin.2	63.45	0	620729	d__Bacteria;p__Patescibacteria;c__Paceibacteria;o__UBA9983_A;f__UBA2163;g__C7867-001;s__	1
private_TS1974_metawrap_bin.12	98.24	1.52	4959039	d__Bacteria;p__Acidobacteriota;c__Acidobacteriae;o__Acidobacteriales;f__Acidobacteriaceae;g__Granulicella_C;s__	7
public_SRR14722149_metawrap_bin.4	91.59	2024-05-02	2750517	d__Bacteria;p__Verrucomicrobiota;c__Verrucomicrobiae;o__Pedosphaerales;f__UBA11358;g__UBA11358;s__	1
public_SRR14722149_metawrap_bin.5	59.58	0	2784209	d__Bacteria;p__Acidobacteriota;c__Acidobacteriae;o__Acidobacteriales;f__Acidobacteriaceae;g__Edaphobacter;s__	1
public_SRR14722149_metawrap_bin.6	96.19	1.23	5826481	d__Bacteria;p__Bacteroidota;c__Bacteroidia;o__Chitinophagales;f__Chitinophagaceae;g__Flavihumibacter;s__	1
public_SRR14722149_metawrap_bin.7	85.14	3.94	3516021	d__Bacteria;p__Proteobacteria;c__Gammaproteobacteria;o__Xanthomonadales;f__Rhodanobacteraceae;g__;s__	2
private_T1904_metawrap_bin.7	76.17	2.59	3528353	d__Bacteria;p__Acidobacteriota;c__Acidobacteriae;o__Acidobacteriales;f__Acidobacteriaceae;g__Tous-C9LFEB;s__	1
private_T1904_metawrap_bin.4	94.1	2.17	3894435	d__Bacteria;p__Proteobacteria;c__Alphaproteobacteria;o__Acetobacterales;f__Acetobacteraceae;g__VCDI01;s__	7
private_T1904_metawrap_bin.5	80.45	3.42	3333391	d__Bacteria;p__Acidobacteriota;c__Acidobacteriae;o__Acidobacteriales;f__Acidobacteriaceae;g__Granulicella_C;s__	1
public_SRR14721966_metawrap_bin.4	85.52	1.74	2723484	d__Bacteria;p__Proteobacteria;c__Alphaproteobacteria;o__Acetobacterales;f__Acetobacteraceae;g__;s__	1
private_T1904_metawrap_bin.3	96.95	1	3766946	d__Bacteria;p__Proteobacteria;c__Alphaproteobacteria;o__Acetobacterales;f__Acetobacteraceae;g__BOG-908;s__	1
public_SRR14721962_metawrap_bin.2	81.09	0.85	3166852	d__Bacteria;p__Acidobacteriota;c__Acidobacteriae;o__Acidobacteriales;f__Acidobacteriaceae;g__EB88;s__	1
private_T1904_metawrap_bin.1	99	1.16	3718365	d__Bacteria;p__Proteobacteria;c__Alphaproteobacteria;o__Acetobacterales;f__Acetobacteraceae;g__CAIMSN01;s__	1
public_SRR14722221_metawrap_bin.1	71.65	2.23	2784723	d__Bacteria;p__Proteobacteria;c__Alphaproteobacteria;o__Caulobacterales;f__Caulobacteraceae;g__CAHJWH01;s__	2
public_SRR11456922_metawrap_bin.6	97.17	0.43	3538234	d__Bacteria;p__Proteobacteria;c__Alphaproteobacteria;o__Rhizobiales;f__Aestuariivirgaceae;g__Aestuariivirga;s__	1
public_SRR11456922_metawrap_bin.7	78.55	4.65	3400665	d__Bacteria;p__Proteobacteria;c__Alphaproteobacteria;o__Rhizobiales;f__Aestuariivirgaceae;g__Aestuariivirga;s__	1
public_SRR11456922_metawrap_bin.4	96.93	0.67	3849515	d__Bacteria;p__Cyanobacteria;c__Cyanobacteriia;o__Cyanobacteriales;f__Chamaesiphonaceae;g__JAAFHZ01;s__	1
public_SRR11456922_metawrap_bin.5	77.32	1.54	3436633	d__Bacteria;p__Proteobacteria;c__Alphaproteobacteria;o__Rhizobiales;f__Beijerinckiaceae;g__;s__	1
public_SRR11456922_metawrap_bin.2	94.99	0	3459045	d__Bacteria;p__Cyanobacteria;c__Cyanobacteriia;o__Cyanobacteriales;f__Chamaesiphonaceae;g__JAAFHZ01;s__	1
public_SRR11456922_metawrap_bin.3	65.67	0	3366298	d__Bacteria;p__Proteobacteria;c__Alphaproteobacteria;o__Rhizobiales;f__Aestuariivirgaceae;g__Aestuariivirga;s__	1
public_SRR2387885_metawrap_bin.2	75.89	2024-03-01	4072649	d__Bacteria;p__Acidobacteriota;c__Acidobacteriae;o__Bryobacterales;f__Bryobacteraceae;g__;s__	1
public_SRR11456922_metawrap_bin.1	99.02	1.79	4800591	d__Bacteria;p__Proteobacteria;c__Gammaproteobacteria;o__Burkholderiales;f__Burkholderiaceae;g__Rhizobacter;s__	2
public_SRR14722327_metawrap_bin.1	87.06	1.32	3865449	d__Bacteria;p__Actinobacteriota;c__Rubrobacteria;o__Rubrobacterales;f__Rubrobacteraceae;g__SCSIO-52909;s__	3
public_SRR14722272_metawrap_bin.1	54.05	0	2055267	d__Bacteria;p__Acidobacteriota;c__Acidobacteriae;o__Acidobacteriales;f__Acidobacteriaceae;g__EB88;s__	1
public_SRR14722282_metawrap_bin.1	88.25	2024-07-01	7462238	d__Bacteria;p__Cyanobacteria;c__Cyanobacteriia;o__Cyanobacteriales;f__Nostocaceae;g__Nostoc;s__	3
public_SRR14722176_metawrap_bin.10	81.57	0.4	2907999	d__Bacteria;p__Proteobacteria;c__Alphaproteobacteria;o__Rhizobiales;f__Rhizobiaceae;g__Aureimonas_A;s__	3
private_VT22_metawrap_bin.3	83.86	1.88	3757409	d__Bacteria;p__Actinobacteriota;c__Actinomycetia;o__Actinomycetales;f__;g__;s__	1
private_VT22_metawrap_bin.2	68.06	0	4593738	d__Bacteria;p__Armatimonadota;c__Chthonomonadetes;o__Chthonomonadales;f__Chthonomonadaceae;g__;s__	1
private_VT22_metawrap_bin.5	84.5	2024-02-01	4487163	d__Bacteria;p__Actinobacteriota;c__Actinomycetia;o__Mycobacteriales;f__Nakamurellaceae;g__Nakamurella;s__	1
private_VT22_metawrap_bin.4	94.28	0.39	3619789	d__Bacteria;p__Actinobacteriota;c__Actinomycetia;o__Mycobacteriales;f__Jatrophihabitantaceae;g__;s__	1
private_VT22_metawrap_bin.7	82.07	2.78	4221961	d__Bacteria;p__Armatimonadota;c__Armatimonadia;o__Armatimonadales;f__Capsulimonadaceae;g__;s__	1
private_VT22_metawrap_bin.6	94.44	1.39	4088433	d__Bacteria;p__Armatimonadota;c__Armatimonadia;o__Armatimonadales;f__Capsulimonadaceae;g__;s__	1
private_VT22_metawrap_bin.9	97.62	0.74	3486971	d__Bacteria;p__Bacteroidota;c__Bacteroidia;o__Sphingobacteriales;f__Sphingobacteriaceae;g__HMF7410;s__	1
private_VT22_metawrap_bin.8	95.91	0.86	3814926	d__Bacteria;p__Acidobacteriota;c__Acidobacteriae;o__Acidobacteriales;f__Acidobacteriaceae;g__EB88;s__	1
public_SRR14722087_metawrap_bin.3	63.44	2024-01-01	2940189	d__Bacteria;p__Acidobacteriota;c__Acidobacteriae;o__Bryobacterales;f__Bryobacteraceae;g__;s__	2
public_SRR14722167_metawrap_bin.1	96.11	0.15	4825807	d__Bacteria;p__Actinobacteriota;c__Actinomycetia;o__Mycobacteriales;f__Mycobacteriaceae;g__Mycobacterium;s__	1
public_SRR14722325_metawrap_bin.1	73.43	0.29	2969283	d__Bacteria;p__Actinobacteriota;c__Actinomycetia;o__Actinomycetales;f__Kineosporiaceae;g__Kineosporia;s__	2
public_SRR14722061_metawrap_bin.1	88.02	2024-03-04	8618213	d__Bacteria;p__Actinobacteriota;c__Actinomycetia;o__Actinomycetales;f__Kineosporiaceae;g__Kineosporia;s__Kineosporia aurantiaca	2
public_SRR14722118_metawrap_bin.1	94.84	0	3786276	d__Bacteria;p__Acidobacteriota;c__Acidobacteriae;o__Acidobacteriales;f__Acidobacteriaceae;g__Granulicella_C;s__	1
public_SRR14722160_metawrap_bin.4	60.88	0.23	2415085	d__Bacteria;p__Proteobacteria;c__Alphaproteobacteria;o__Acetobacterales;f__Acetobacteraceae;g__BOG-908;s__	3
private_VT19_metawrap_bin.1	58.86	2024-01-01	2470205	d__Bacteria;p__Proteobacteria;c__Alphaproteobacteria;o__Acetobacterales;f__Acetobacteraceae;g__;s__	2
public_SRR14722106_metawrap_bin.1	55.8	0.44	2688115	d__Bacteria;p__Acidobacteriota;c__Acidobacteriae;o__Bryobacterales;f__Bryobacteraceae;g__Bog-113;s__	2
public_SRR14722160_metawrap_bin.3	60.06	1.66	4302847	d__Bacteria;p__Actinobacteriota;c__Actinomycetia;o__Streptosporangiales;f__Streptosporangiaceae;g__Bog-532;s__	6
public_SRR14721957_metawrap_bin.1	68.57	0.86	3935798	d__Bacteria;p__Actinobacteriota;c__Actinomycetia;o__Mycobacteriales;f__Pseudonocardiaceae;g__Pseudonocardia;s__	2
public_SRR14721957_metawrap_bin.2	90.76	4.46	4991469	d__Bacteria;p__Chloroflexota;c__Ktedonobacteria;o__Ktedonobacterales;f__Ktedonobacteraceae;g__DTNP01;s__	2
public_SRR14721957_metawrap_bin.3	95.17	3.96	5101947	d__Bacteria;p__Chloroflexota;c__Ktedonobacteria;o__Ktedonobacterales;f__Ktedonobacteraceae;g__CF-113;s__	1
public_SRR14721957_metawrap_bin.4	91.53	2024-05-02	9085614	d__Bacteria;p__Cyanobacteria;c__Cyanobacteriia;o__Cyanobacteriales;f__Nostocaceae;g__CAIVAU01;s__	1
public_SRR14722219_metawrap_bin.1	86.81	1.32	2729627	d__Bacteria;p__Actinobacteriota;c__Actinomycetia;o__Mycobacteriales;f__Jatrophihabitantaceae;g__WQZC01;s__	5
public_SRR14722299_metawrap_bin.2	87.34	0.51	3614925	d__Bacteria;p__Proteobacteria;c__Alphaproteobacteria;o__Acetobacterales;f__Acetobacteraceae;g__BOG-908;s__	5
public_SRR11456913_metawrap_bin.14	93.73	3.68	4880843	d__Bacteria;p__Actinobacteriota;c__Actinomycetia;o__Mycobacteriales;f__Nakamurellaceae;g__Nakamurella;s__	1
public_SRR11456913_metawrap_bin.15	95.67	0.39	4425407	d__Bacteria;p__Proteobacteria;c__Alphaproteobacteria;o__Rhizobiales;f__Beijerinckiaceae;g__Methylobacterium;s__	2
public_SRR11456913_metawrap_bin.16	94.17	2024-06-01	3017454	d__Bacteria;p__Proteobacteria;c__Alphaproteobacteria;o__Sphingomonadales;f__Sphingomonadaceae;g__Sphingomonas;s__	4
public_SRR11456913_metawrap_bin.17	60.31	0	1727965	d__Bacteria;p__Proteobacteria;c__Alphaproteobacteria;o__Sphingomonadales;f__Sphingomonadaceae;g__Sphingomonas_I;s__	4
public_SRR11456913_metawrap_bin.10	87.55	3.88	3482057	d__Bacteria;p__Acidobacteriota;c__Acidobacteriae;o__Acidobacteriales;f__Acidobacteriaceae;g__Terriglobus;s__	2
public_SRR11456913_metawrap_bin.11	97.11	0.56	6868559	d__Bacteria;p__Cyanobacteria;c__Cyanobacteriia;o__Cyanobacteriales;f__Nostocaceae;g__Nostoc;s__	1
public_SRR11456913_metawrap_bin.12	69.52	0.85	2686058	d__Bacteria;p__Actinobacteriota;c__Thermoleophilia;o__Solirubrobacterales;f__Solirubrobacteraceae;g__SEOHO-28;s__	2
public_SRR11456913_metawrap_bin.13	92.93	2024-08-01	4886668	d__Bacteria;p__Proteobacteria;c__Alphaproteobacteria;o__Rhizobiales;f__Beijerinckiaceae;g__Lichenihabitans;s__	6
public_SRR11456913_metawrap_bin.18	95.21	1.78	4381607	d__Bacteria;p__Actinobacteriota;c__Thermoleophilia;o__Solirubrobacterales;f__Solirubrobacteraceae;g__;s__	2
public_SRR11456913_metawrap_bin.19	98.19	0.17	4484647	d__Bacteria;p__Actinobacteriota;c__Actinomycetia;o__Propionibacteriales;f__Propionibacteriaceae;g__Friedmanniella;s__	2
public_SRR11456921_metawrap_bin.10	94.08	1.37	4789540	d__Bacteria;p__Proteobacteria;c__Alphaproteobacteria;o__Acetobacterales;f__Acetobacteraceae;g__CAHJXG01;s__	1
public_SRR14722299_metawrap_bin.3	78.67	0.93	2996672	d__Bacteria;p__Eremiobacterota;c__Eremiobacteria;o__Baltobacterales;f__Baltobacteraceae;g__Nyctobacter;s__	3
public_SRR14722305_metawrap_bin.1	93.33	1.72	3586484	d__Bacteria;p__Acidobacteriota;c__Acidobacteriae;o__Acidobacteriales;f__Acidobacteriaceae;g__Terriglobus;s__	1
public_SRR14722129_metawrap_bin.3	90.54	1.71	4066310	d__Bacteria;p__Acidobacteriota;c__Acidobacteriae;o__Acidobacteriales;f__Acidobacteriaceae;g__Granulicella_C;s__	1
public_SRR14722231_metawrap_bin.1	76.11	1.23	3717137	d__Bacteria;p__Armatimonadota;c__Armatimonadia;o__Armatimonadales;f__Capsulimonadaceae;g__;s__	2
public_SRR14722152_metawrap_bin.3	59.11	0.87	2819151	d__Bacteria;p__Proteobacteria;c__Alphaproteobacteria;o__Acetobacterales;f__Acetobacteraceae;g__;s__	1
public_SRR14722307_metawrap_bin.1	94.58	0.36	8974857	d__Bacteria;p__Cyanobacteria;c__Cyanobacteriia;o__Cyanobacteriales;f__Nostocaceae;g__Calothrix;s__	3
public_SRR14722156_metawrap_bin.1	86.53	5.56	3607728	d__Bacteria;p__Armatimonadota;c__Armatimonadia;o__Armatimonadales;f__Capsulimonadaceae;g__;s__	1
public_SRR11456919_metawrap_bin.14	81.89	0.86	3227154	d__Bacteria;p__Acidobacteriota;c__Acidobacteriae;o__Acidobacteriales;f__Acidobacteriaceae;g__CAHJWL01;s__	1
public_SRR11456919_metawrap_bin.15	69.89	3.64	2214623	d__Bacteria;p__Proteobacteria;c__Alphaproteobacteria;o__Caulobacterales;f__Caulobacteraceae;g__CAIOYC01;s__	1
public_SRR11456919_metawrap_bin.12	86.17	0.65	2692002	d__Bacteria;p__Proteobacteria;c__Alphaproteobacteria;o__Sphingomonadales;f__Sphingomonadaceae;g__CAHJWT01;s__	1
public_SRR11456919_metawrap_bin.13	98.35	2.79	5694266	d__Bacteria;p__Proteobacteria;c__Alphaproteobacteria;o__Rhizobiales;f__Beijerinckiaceae;g__Lichenihabitans;s__	1
public_SRR11456919_metawrap_bin.10	89.9	2.56	2718594	d__Bacteria;p__Proteobacteria;c__Alphaproteobacteria;o__Sphingomonadales;f__Sphingomonadaceae;g__Novosphingobium;s__	1
public_SRR11456919_metawrap_bin.11	72.54	3.32	4305696	d__Bacteria;p__Proteobacteria;c__Alphaproteobacteria;o__Acetobacterales;f__Acetobacteraceae;g__CAHJXG01;s__	1
public_SRR11456914_metawrap_bin.13	96.42	0.63	2995003	d__Bacteria;p__Actinobacteriota;c__Actinomycetia;o__Actinomycetales;f__Microbacteriaceae;g__Amnibacterium;s__	2
public_SRR11456914_metawrap_bin.12	96.75	0.41	5006012	d__Bacteria;p__Proteobacteria;c__Alphaproteobacteria;o__Acetobacterales;f__Acetobacteraceae;g__CAHJXG01;s__	2
public_SRR11456914_metawrap_bin.11	94.42	3.23	4267892	d__Bacteria;p__Verrucomicrobiota;c__Verrucomicrobiae;o__Chthoniobacterales;f__UBA10450;g__CAHJWO01;s__	1
public_SRR11456914_metawrap_bin.10	65.39	1.43	2577071	d__Bacteria;p__Bacteroidota;c__Bacteroidia;o__Sphingobacteriales;f__Sphingobacteriaceae;g__HMF7410;s__	1
public_SRR11456914_metawrap_bin.17	96.92	0.47	4373183	d__Bacteria;p__Actinobacteriota;c__Actinomycetia;o__Mycobacteriales;f__Jatrophihabitantaceae;g__Jatrophihabitans;s__	1
public_SRR11456914_metawrap_bin.16	53.53	0	3542524	d__Bacteria;p__Armatimonadota;c__Armatimonadia;o__Armatimonadales;f__Armatimonadaceae;g__JACMIU01;s__	1
public_SRR11456914_metawrap_bin.15	96.3	1.85	5067086	d__Bacteria;p__Armatimonadota;c__Armatimonadia;o__Armatimonadales;f__Armatimonadaceae;g__;s__	2
public_SRR11456914_metawrap_bin.14	96.19	0.35	5828990	d__Bacteria;p__Deinococcota;c__Deinococci;o__Deinococcales;f__Deinococcaceae;g__;s__	1
public_SRR11456914_metawrap_bin.19	98.43	2.67	3797731	d__Bacteria;p__Chloroflexota;c__Chloroflexia;o__Thermomicrobiales;f__UBA6265;g__CADCWK01;s__	4
public_SRR11456914_metawrap_bin.18	100	0.3	6599299	d__Bacteria;p__Bacteroidota;c__Bacteroidia;o__Cytophagales;f__Spirosomaceae;g__;s__	1
private_T1888_metawrap_bin.14	85.42	2024-11-04	4719478	d__Bacteria;p__Proteobacteria;c__Alphaproteobacteria;o__Rhizobiales;f__Beijerinckiaceae;g__Methylobacterium;s__	3
public_SRR14722176_metawrap_bin.3	83.61	2.83	3317761	d__Bacteria;p__Chloroflexota;c__Chloroflexia;o__Thermomicrobiales;f__UBA6265;g__JACCYX01;s__	2
private_X16_metawrap_bin.29	67.24	0	3260617	d__Bacteria;p__Proteobacteria;c__Gammaproteobacteria;o__Burkholderiales;f__Burkholderiaceae;g__Rhizobacter;s__	1
public_SRR14722054_metawrap_bin.1	52.8	0.43	4833812	d__Bacteria;p__Acidobacteriota;c__Thermoanaerobaculia;o__UBA5704;f__UBA5704;g__UBA5704;s__	1
public_ERR4179390_metawrap_bin.8	90.75	2024-06-03	5886159	d__Bacteria;p__Myxococcota;c__Polyangia;o__Polyangiales;f__Polyangiaceae;g__PMG-095;s__PMG-095 sp903642325	1
public_ERR4179390_metawrap_bin.9	87.19	1.83	4339853	d__Bacteria;p__Bacteroidota;c__Bacteroidia;o__Sphingobacteriales;f__Sphingobacteriaceae;g__Mucilaginibacter;s__Mucilaginibacter sp903644075	1
private_X16_metawrap_bin.20	81.24	4.54	6753648	d__Bacteria;p__Myxococcota;c__Polyangia;o__Polyangiales;f__Polyangiaceae;g__;s__	1
public_ERR4179390_metawrap_bin.7	87.25	0.75	3084581	d__Bacteria;p__Proteobacteria;c__Alphaproteobacteria;o__Acetobacterales;f__Acetobacteraceae;g__BOG-908;s__BOG-908 sp903643085	1
public_ERR4179390_metawrap_bin.4	69.73	2024-08-01	2835466	d__Bacteria;p__Acidobacteriota;c__Acidobacteriae;o__Acidobacteriales;f__Acidobacteriaceae;g__Terriglobus;s__	1
private_X16_metawrap_bin.23	96.88	1.48	3520954	d__Bacteria;p__Actinobacteriota;c__Actinomycetia;o__RP-AC37;f__Motilibacteraceae;g__;s__	1
public_ERR4179390_metawrap_bin.2	97.44	3.42	3604446	d__Bacteria;p__Acidobacteriota;c__Acidobacteriae;o__Acidobacteriales;f__Acidobacteriaceae;g__CAHJWL01;s__CAHJWL01 sp903642235	1
private_X16_metawrap_bin.25	54.72	0.89	2867880	d__Bacteria;p__Bacteroidota;c__Bacteroidia;o__Cytophagales;f__Hymenobacteraceae;g__;s__	1
private_X16_metawrap_bin.26	81.34	0.53	3490659	d__Bacteria;p__Proteobacteria;c__Alphaproteobacteria;o__Acetobacterales;f__Acetobacteraceae;g__;s__	2
public_ERR4179390_metawrap_bin.1	97.46	0.26	4072843	d__Bacteria;p__Bacteroidota;c__Bacteroidia;o__Sphingobacteriales;f__Sphingobacteriaceae;g__HMF7410;s__HMF7410 sp903642215	1
public_SRR11456923_metawrap_bin.1	69.88	1.98	2301102	d__Bacteria;p__Proteobacteria;c__Alphaproteobacteria;o__Rhizobiales;f__Hyphomicrobiaceae;g__Hyphomicrobium;s__	1
public_SRR11456923_metawrap_bin.3	64.06	1.28	2562352	d__Bacteria;p__Proteobacteria;c__Alphaproteobacteria;o__Rhizobiales;f__Aestuariivirgaceae;g__Aestuariivirga;s__	1
public_SRR11456923_metawrap_bin.2	89.66	3.81	5091702	d__Bacteria;p__Deinococcota;c__Deinococci;o__Deinococcales;f__JAAFIG01;g__;s__	1
public_SRR11456923_metawrap_bin.5	89.19	5.23	5124934	d__Bacteria;p__Deinococcota;c__Deinococci;o__Deinococcales;f__JAAFIG01;g__;s__	1
public_SRR14722137_metawrap_bin.1	79.08	0.17	3784927	d__Bacteria;p__Actinobacteriota;c__Actinomycetia;o__Propionibacteriales;f__Propionibacteriaceae;g__Friedmanniella;s__	1
public_SRR11456923_metawrap_bin.7	99.56	0.22	7859985	d__Bacteria;p__Cyanobacteria;c__Cyanobacteriia;o__Cyanobacteriales;f__Nostocaceae;g__Nostoc;s__	2
public_SRR11456923_metawrap_bin.6	97.09	0.11	2462318	d__Bacteria;p__Proteobacteria;c__Alphaproteobacteria;o__Sphingomonadales;f__Sphingomonadaceae;g__UBA1936;s__	2
public_SRR11456921_metawrap_bin.23	99.49	3.66	3520896	d__Bacteria;p__Actinobacteriota;c__Actinomycetia;o__Actinomycetales;f__Microbacteriaceae;g__Microbacterium;s__	1
public_SRR11456921_metawrap_bin.20	100	1.69	3314321	d__Bacteria;p__Verrucomicrobiota;c__Verrucomicrobiae;o__Chthoniobacterales;f__;g__;s__	1
public_SRR11456921_metawrap_bin.24	89.36	4.65	2878028	d__Bacteria;p__Proteobacteria;c__Alphaproteobacteria;o__Sphingomonadales;f__Sphingomonadaceae;g__LB1R16;s__	1
public_SRR11456921_metawrap_bin.25	77.68	1.21	2568384	d__Bacteria;p__Proteobacteria;c__Alphaproteobacteria;o__Sphingomonadales;f__Sphingomonadaceae;g__Sphingomonas;s__	1
private_T1914_metawrap_bin.4	94.76	1.72	3661427	d__Bacteria;p__Acidobacteriota;c__Acidobacteriae;o__Acidobacteriales;f__Acidobacteriaceae;g__Tous-C9LFEB;s__	1
private_T1914_metawrap_bin.3	93.26	2024-05-06	4014850	d__Bacteria;p__Proteobacteria;c__Alphaproteobacteria;o__Acetobacterales;f__Acetobacteraceae;g__CAIMSN01;s__	3
private_T1914_metawrap_bin.2	87.01	2.59	3380243	d__Bacteria;p__Acidobacteriota;c__Acidobacteriae;o__Acidobacteriales;f__Acidobacteriaceae;g__EB88;s__	1
public_SRR1532736_metawrap_bin.1	78.96	0.93	3524351	d__Bacteria;p__Armatimonadota;c__Armatimonadia;o__Armatimonadales;f__Capsulimonadaceae;g__;s__	1
public_SRR14722098_metawrap_bin.3	77.87	0	4984413	d__Bacteria;p__Acidobacteriota;c__Acidobacteriae;o__Bryobacterales;f__Bryobacteraceae;g__;s__	6
public_SRR14722071_metawrap_bin.5	81.68	1.71	3706606	d__Bacteria;p__Actinobacteriota;c__Thermoleophilia;o__Solirubrobacterales;f__Solirubrobacteraceae;g__Palsa-465;s__	2
public_SRR12240182_metawrap_bin.4	86.22	2.87	3363377	d__Bacteria;p__Proteobacteria;c__Alphaproteobacteria;o__Sphingomonadales;f__Sphingomonadaceae;g__Sphingomonas_G;s__	1
public_SRR12240182_metawrap_bin.2	73.6	2024-05-04	3111945	d__Bacteria;p__Proteobacteria;c__Alphaproteobacteria;o__Sphingomonadales;f__Sphingomonadaceae;g__Sphingomonas_G;s__	1
public_SRR12240182_metawrap_bin.1	94.45	1.78	6209615	d__Bacteria;p__Proteobacteria;c__Alphaproteobacteria;o__Acetobacterales;f__Acetobacteraceae;g__CAHJXG01;s__	2
public_SRR14722137_metawrap_bin.3	73.15	1.99	4632561	d__Bacteria;p__Acidobacteriota;c__Blastocatellia;o__Pyrinomonadales;f__Pyrinomonadaceae;g__QHXN01;s__	1
public_SRR14722139_metawrap_bin.1	97.44	4.32	5172279	d__Bacteria;p__Acidobacteriota;c__Blastocatellia;o__Pyrinomonadales;f__Pyrinomonadaceae;g__JACMLC01;s__	2
private_X16_metawrap_bin.15	91.93	0.68	4937037	d__Bacteria;p__Verrucomicrobiota;c__Verrucomicrobiae;o__Chthoniobacterales;f__Chthoniobacteraceae;g__;s__	1
public_SRR14722157_metawrap_bin.1	95.28	0.17	3716936	d__Bacteria;p__Acidobacteriota;c__Acidobacteriae;o__Acidobacteriales;f__Acidobacteriaceae;g__EB88;s__	3
public_SRR14722062_metawrap_bin.1	75.44	0.76	2120252	d__Bacteria;p__Actinobacteriota;c__Actinomycetia;o__Mycobacteriales;f__CAJCIY01;g__CAJCIY01;s__	1
public_SRR14722156_metawrap_bin.6	72.83	2024-03-02	3590909	d__Bacteria;p__Verrucomicrobiota;c__Verrucomicrobiae;o__Chthoniobacterales;f__UBA10450;g__CAHJWO01;s__	6
public_SRR14721941_metawrap_bin.1	76.36	2024-09-01	2767322	d__Bacteria;p__Acidobacteriota;c__Acidobacteriae;o__Acidobacteriales;f__Acidobacteriaceae;g__EB88;s__	2
public_SRR14722133_metawrap_bin.2	73.9	1.34	4362757	d__Bacteria;p__Acidobacteriota;c__Blastocatellia;o__Pyrinomonadales;f__Pyrinomonadaceae;g__JACCRA01;s__	1
public_SRR14722082_metawrap_bin.1	67.9	1.88	3228739	d__Bacteria;p__Acidobacteriota;c__Acidobacteriae;o__Acidobacteriales;f__Acidobacteriaceae;g__Granulicella_B;s__	2
public_SRR11456917_metawrap_bin.2	86.12	0.79	2409621	d__Bacteria;p__Proteobacteria;c__Alphaproteobacteria;o__Sphingomonadales;f__Sphingomonadaceae;g__;s__	2
public_SRR11456917_metawrap_bin.1	79.13	1.89	4041276	d__Bacteria;p__Bacteroidota;c__Bacteroidia;o__Chitinophagales;f__Chitinophagaceae;g__Ferruginibacter;s__	1
public_SRR1531569_metawrap_bin.5	87.29	3.37	5381765	d__Bacteria;p__Chloroflexota;c__Ktedonobacteria;o__Ktedonobacterales;f__Ktedonobacteraceae;g__;s__	1
public_SRR14722116_metawrap_bin.1	75.28	2024-11-01	3608502	d__Bacteria;p__Proteobacteria;c__Alphaproteobacteria;o__Acetobacterales;f__Acetobacteraceae;g__VCDI01;s__	5
public_SRR1531569_metawrap_bin.7	90.66	1.23	5249658	d__Bacteria;p__Cyanobacteria;c__Cyanobacteriia;o__Leptolyngbyales;f__Leptolyngbyaceae;g__Leptolyngbya;s__	1
public_SRR1531569_metawrap_bin.6	99.78	1	5580988	d__Bacteria;p__Cyanobacteria;c__Cyanobacteriia;o__Cyanobacteriales;f__Chroococcidiopsidaceae;g__Chroococcidiopsis;s__	1
public_SRR1531569_metawrap_bin.1	98.35	0.24	4771790	d__Bacteria;p__Cyanobacteria;c__Cyanobacteriia;o__Leptolyngbyales;f__Leptolyngbyaceae;g__;s__	1
public_SRR1531569_metawrap_bin.3	73.31	1.74	3759858	d__Bacteria;p__Acidobacteriota;c__Acidobacteriae;o__Bryobacterales;f__Bryobacteraceae;g__;s__	1
public_SRR11456921_metawrap_bin.3	99.78	0.22	8236644	d__Bacteria;p__Cyanobacteria;c__Cyanobacteriia;o__Cyanobacteriales;f__Nostocaceae;g__Nostoc;s__	4
public_SRR11456921_metawrap_bin.2	96.8	1.52	3187911	d__Bacteria;p__Actinobacteriota;c__Actinomycetia;o__Actinomycetales;f__Microbacteriaceae;g__Lysinimonas_A;s__	1
public_SRR11456921_metawrap_bin.1	75	3.97	2318548	d__Bacteria;p__Proteobacteria;c__Gammaproteobacteria;o__Nevskiales;f__Nevskiaceae;g__Nevskia;s__	1
public_SRR14722278_metawrap_bin.2	92.91	3.38	5042767	d__Bacteria;p__Verrucomicrobiota;c__Verrucomicrobiae;o__Chthoniobacterales;f__;g__;s__	1
public_SRR11456921_metawrap_bin.7	100	1.19	6428399	d__Bacteria;p__Bacteroidota;c__Bacteroidia;o__Cytophagales;f__Spirosomaceae;g__Spirosoma;s__	1
public_SRR11456921_metawrap_bin.6	99.35	0.72	3075687	d__Bacteria;p__Proteobacteria;c__Alphaproteobacteria;o__Sphingomonadales;f__Sphingomonadaceae;g__;s__	2
public_SRR11456921_metawrap_bin.5	92.84	3.55	6147036	d__Bacteria;p__Actinobacteriota;c__Actinomycetia;o__Mycobacteriales;f__Pseudonocardiaceae;g__Pseudonocardia;s__	2
public_SRR11456921_metawrap_bin.4	70.25	2024-06-02	3878253	d__Bacteria;p__Bacteroidota;c__Bacteroidia;o__Chitinophagales;f__Chitinophagaceae;g__Ferruginibacter;s__	1
public_SRR11456921_metawrap_bin.9	99.11	1.24	3660534	d__Bacteria;p__Proteobacteria;c__Alphaproteobacteria;o__Rhizobiales;f__Devosiaceae;g__Devosia;s__	1
public_SRR11456921_metawrap_bin.8	94.87	5.77	5316724	d__Bacteria;p__Acidobacteriota;c__Blastocatellia;o__Pyrinomonadales;f__Pyrinomonadaceae;g__GCA-002050365;s__	1
public_SRR14722230_metawrap_bin.4	79.54	0.92	3247070	d__Bacteria;p__Proteobacteria;c__Gammaproteobacteria;o__Burkholderiales;f__Burkholderiaceae;g__CAHJXF01;s__	1
public_SRR14722058_metawrap_bin.1	87.76	0.05	2955802	d__Bacteria;p__Acidobacteriota;c__Acidobacteriae;o__Acidobacteriales;f__Acidobacteriaceae;g__EB88;s__	1
public_SRR14722058_metawrap_bin.2	56.43	0.51	3164009	d__Bacteria;p__Proteobacteria;c__Alphaproteobacteria;o__Acetobacterales;f__Acetobacteraceae;g__CAHJXG01;s__	1
public_SRR14722309_metawrap_bin.1	63.61	0.17	3749704	d__Bacteria;p__Chloroflexota;c__Ktedonobacteria;o__Ktedonobacterales;f__Ktedonobacteraceae;g__;s__	3
public_SRR1531569_metawrap_bin.2	91.1	3.15	9918036	d__Bacteria;p__Cyanobacteria;c__Cyanobacteriia;o__Cyanobacteriales;f__Nostocaceae;g__Calothrix;s__	1
public_SRR14722222_metawrap_bin.1	72.07	1.42	3087716	d__Bacteria;p__Proteobacteria;c__Alphaproteobacteria;o__Sphingomonadales;f__Sphingomonadaceae;g__Sphingomonas_I;s__	1
public_SRR14722138_metawrap_bin.1	92.09	2024-05-04	4657575	d__Bacteria;p__Verrucomicrobiota;c__Verrucomicrobiae;o__Chthoniobacterales;f__UBA10450;g__CAHJWO01;s__	1
public_SRR14722049_metawrap_bin.3	72.81	1.85	3305764	d__Bacteria;p__Proteobacteria;c__Alphaproteobacteria;o__Acetobacterales;f__Acetobacteraceae;g__;s__	1
public_SRR14722049_metawrap_bin.1	82.29	0.17	3130033	d__Bacteria;p__Acidobacteriota;c__Acidobacteriae;o__Acidobacteriales;f__Acidobacteriaceae;g__EB88;s__	1
public_SRR14722230_metawrap_bin.2	99.52	0.84	9571050	d__Bacteria;p__Cyanobacteria;c__Cyanobacteriia;o__Cyanobacteriales;f__Nostocaceae;g__CAIVAU01;s__	2
public_SRR14722049_metawrap_bin.4	72.76	2024-02-02	4234662	d__Bacteria;p__Proteobacteria;c__Alphaproteobacteria;o__Acetobacterales;f__Acetobacteraceae;g__CAHJXG01;s__	3
public_SRR14721939_metawrap_bin.1	76.84	2024-08-01	3804844	d__Bacteria;p__Acidobacteriota;c__Acidobacteriae;o__Acidobacteriales;f__Acidobacteriaceae;g__Tous-C9LFEB;s__	3
private_TS1974_metawrap_bin.1	97.17	0.05	4529899	d__Bacteria;p__Acidobacteriota;c__Acidobacteriae;o__Acidobacteriales;f__Acidobacteriaceae;g__Granulicella_C;s__	2
public_SRR14722101_metawrap_bin.4	65.46	0.5	2149068	d__Bacteria;p__Proteobacteria;c__Alphaproteobacteria;o__Acetobacterales;f__Acetobacteraceae;g__Acidocella;s__	2
private_TS1974_metawrap_bin.2	94.91	0.93	4512374	d__Bacteria;p__Armatimonadota;c__Armatimonadia;o__Armatimonadales;f__Capsulimonadaceae;g__;s__	2
private_TS1974_metawrap_bin.5	97.44	0.86	4084529	d__Bacteria;p__Acidobacteriota;c__Acidobacteriae;o__Acidobacteriales;f__Acidobacteriaceae;g__CAHJWL01;s__	4
private_TS1974_metawrap_bin.4	94.48	1.91	3926443	d__Bacteria;p__Proteobacteria;c__Alphaproteobacteria;o__Acetobacterales;f__Acetobacteraceae;g__LMUY01;s__	2
private_TS1974_metawrap_bin.7	91.39	2024-09-06	4594579	d__Bacteria;p__Acidobacteriota;c__Acidobacteriae;o__Acidobacteriales;f__Acidobacteriaceae;g__Tous-C9LFEB;s__	2
private_TS1974_metawrap_bin.6	95.27	0.75	5052315	d__Bacteria;p__Proteobacteria;c__Alphaproteobacteria;o__Acetobacterales;f__Acetobacteraceae;g__LMUY01;s__	2
private_TS1974_metawrap_bin.9	95.02	0.86	3619124	d__Bacteria;p__Acidobacteriota;c__Acidobacteriae;o__Acidobacteriales;f__Acidobacteriaceae;g__Bryocella;s__	1
public_SRR11456914_metawrap_bin.23	62.85	0.54	2670987	d__Bacteria;p__Actinobacteriota;c__Actinomycetia;o__Actinomycetales;f__Angustibacteraceae;g__JACMOY01;s__	1
public_SRR11456914_metawrap_bin.20	99.51	0.25	5351169	d__Bacteria;p__Bacteroidota;c__Bacteroidia;o__Chitinophagales;f__Chitinophagaceae;g__Ilyomonas;s__	1
public_SRR11456914_metawrap_bin.21	96.3	0.93	4304510	d__Bacteria;p__Armatimonadota;c__Armatimonadia;o__Armatimonadales;f__Capsulimonadaceae;g__;s__	2
public_SRR11456914_metawrap_bin.24	95.23	2.38	4453400	d__Bacteria;p__Proteobacteria;c__Alphaproteobacteria;o__Rhizobiales;f__Beijerinckiaceae;g__Methylobacterium;s__	2
public_SRR14722230_metawrap_bin.8	59.95	0	3240389	d__Bacteria;p__Proteobacteria;c__Alphaproteobacteria;o__Sphingomonadales;f__Sphingomonadaceae;g__Sphingomonas_G;s__	2
public_SRR14722133_metawrap_bin.1	99.01	1.68	5120205	d__Bacteria;p__Proteobacteria;c__Alphaproteobacteria;o__Rhizobiales;f__Xanthobacteraceae;g__Bradyrhizobium;s__	1
public_SRR14722101_metawrap_bin.1	92.9	0.91	3514072	d__Bacteria;p__Acidobacteriota;c__Acidobacteriae;o__Acidobacteriales;f__Acidobacteriaceae;g__EB88;s__	2
public_SRR14722320_metawrap_bin.3	81.62	2.37	4427252	d__Bacteria;p__Proteobacteria;c__Gammaproteobacteria;o__Burkholderiales;f__Burkholderiaceae;g__CAHJXF01;s__	3
public_SRR14722320_metawrap_bin.2	66.9	0.74	4398835	d__Bacteria;p__Bacteroidota;c__Bacteroidia;o__Cytophagales;f__Spirosomaceae;g__Spirosoma;s__	1
public_SRR14722188_metawrap_bin.4	96.84	0.05	5144463	d__Bacteria;p__Acidobacteriota;c__Acidobacteriae;o__Acidobacteriales;f__Acidobacteriaceae;g__Granulicella_C;s__	2
public_SRR14722221_metawrap_bin.3	65.04	2.21	2960063	d__Bacteria;p__Proteobacteria;c__Alphaproteobacteria;o__Acetobacterales;f__Acetobacteraceae;g__VCDI01;s__	2
public_SRR14722101_metawrap_bin.2	75.99	4.13	4669437	d__Bacteria;p__Chloroflexota;c__Ktedonobacteria;o__Ktedonobacterales;f__Ktedonobacteraceae;g__DTNP01;s__	4
public_SRR14721938_metawrap_bin.1	80.98	2024-01-02	5726536	d__Bacteria;p__Acidobacteriota;c__Blastocatellia;o__Pyrinomonadales;f__Pyrinomonadaceae;g__QHXN01;s__	1
public_SRR14722320_metawrap_bin.4	96.35	1.21	4250362	d__Bacteria;p__Proteobacteria;c__Alphaproteobacteria;o__Rhizobiales;f__Rhizobiaceae;g__Mesorhizobium_B;s__	1
public_SRR2387885_metawrap_bin.4	59.37	0.25	2688696	d__Bacteria;p__Proteobacteria;c__Alphaproteobacteria;o__Acetobacterales;f__Acetobacteraceae;g__VCDI01;s__	1
private_X16_metawrap_bin.9	65.26	0	4789767	d__Bacteria;p__Proteobacteria;c__Alphaproteobacteria;o__Acetobacterales;f__Acetobacteraceae;g__CAHJXG01;s__	1
private_X16_metawrap_bin.8	96.58	7.69	5143236	d__Bacteria;p__Acidobacteriota;c__Blastocatellia;o__Pyrinomonadales;f__Pyrinomonadaceae;g__GCA-002050365;s__	1
public_SRR1531545_metawrap_bin.1	99.78	1.22	8786194	d__Bacteria;p__Cyanobacteria;c__Cyanobacteriia;o__Cyanobacteriales;f__Nostocaceae;g__Nostoc;s__	1
public_SRR14722150_metawrap_bin.1	94.78	1.19	5034826	d__Bacteria;p__Acidobacteriota;c__Acidobacteriae;o__Acidobacteriales;f__Acidobacteriaceae;g__Granulicella_C;s__	1
private_X16_metawrap_bin.1	93.48	0	3075214	d__Bacteria;p__Acidobacteriota;c__Acidobacteriae;o__Acidobacteriales;f__Acidobacteriaceae;g__EB88;s__	1
private_X16_metawrap_bin.3	99.4	0.69	4841266	d__Bacteria;p__Bacteroidota;c__Bacteroidia;o__Cytophagales;f__Cyclobacteriaceae;g__;s__	1
private_X16_metawrap_bin.2	82.86	1.81	3569941	d__Bacteria;p__Proteobacteria;c__Alphaproteobacteria;o__Rhizobiales;f__Beijerinckiaceae;g__Lichenihabitans;s__	1
private_X16_metawrap_bin.5	71.96	2.83	2563517	d__Bacteria;p__Proteobacteria;c__Gammaproteobacteria;o__Burkholderiales;f__Burkholderiaceae;g__Rhizobacter;s__	1
private_X16_metawrap_bin.4	91.24	1.47	2254431	d__Bacteria;p__Proteobacteria;c__Alphaproteobacteria;o__Sphingomonadales;f__Sphingomonadaceae;g__Sphingomicrobium;s__	1
private_X16_metawrap_bin.7	50.63	0	561675	d__Bacteria;p__Patescibacteria;c__Saccharimonadia;o__UBA4664;f__SCTI01;g__;s__	1
private_X16_metawrap_bin.6	92.59	1.19	4053474	d__Bacteria;p__Proteobacteria;c__Alphaproteobacteria;o__Acetobacterales;f__Acetobacteraceae;g__CAHJXG01;s__	1
public_SRR14722301_metawrap_bin.2	91.38	0.86	3459433	d__Bacteria;p__Acidobacteriota;c__Acidobacteriae;o__Acidobacteriales;f__Acidobacteriaceae;g__EB88;s__	2
public_SRR14722149_metawrap_bin.9	83.95	3.68	3063529	d__Bacteria;p__Proteobacteria;c__Alphaproteobacteria;o__Sphingomonadales;f__Sphingomonadaceae;g__Sphingomonas_I;s__	1
public_SRR14721980_metawrap_bin.1	67.37	2.76	2863536	d__Bacteria;p__Acidobacteriota;c__Acidobacteriae;o__Acidobacteriales;f__Acidobacteriaceae;g__EB88;s__	1
private_T1916_metawrap_bin.13	96.58	2024-01-02	4942379	d__Bacteria;p__Proteobacteria;c__Alphaproteobacteria;o__Rhizobiales;f__Beijerinckiaceae;g__Lichenihabitans;s__	1
private_T1916_metawrap_bin.12	89.81	2.59	3543954	d__Bacteria;p__Proteobacteria;c__Alphaproteobacteria;o__Rhizobiales;f__Beijerinckiaceae;g__RH-AL1;s__	1
private_T1916_metawrap_bin.15	51.21	0	2301118	d__Bacteria;p__Proteobacteria;c__Alphaproteobacteria;o__Acetobacterales;f__Acetobacteraceae;g__;s__	4
private_T1867_metawrap_bin.1	75.95	0.86	2983634	d__Bacteria;p__Acidobacteriota;c__Acidobacteriae;o__Acidobacteriales;f__Acidobacteriaceae;g__EB88;s__	1
public_SRR14722156_metawrap_bin.3	84	0.86	3274598	d__Bacteria;p__Acidobacteriota;c__Acidobacteriae;o__Acidobacteriales;f__Acidobacteriaceae;g__Terriglobus;s__	4
private_X1_metawrap_bin.1	98.99	0.5	3855599	d__Bacteria;p__Proteobacteria;c__Alphaproteobacteria;o__Acetobacterales;f__Acetobacteraceae;g__;s__	1
public_SRR14721952_metawrap_bin.1	58.28	0.43	3098390	d__Bacteria;p__Acidobacteriota;c__Acidobacteriae;o__Acidobacteriales;f__Acidobacteriaceae;g__Granulicella_C;s__	2
public_SRR11456914_metawrap_bin.9	97.56	1.43	3218285	d__Bacteria;p__Proteobacteria;c__Alphaproteobacteria;o__Caulobacterales;f__Caulobacteraceae;g__;s__	2
public_SRR11456914_metawrap_bin.8	96.89	0.69	4281283	d__Bacteria;p__Actinobacteriota;c__Actinomycetia;o__Propionibacteriales;f__Propionibacteriaceae;g__Friedmanniella;s__	2
public_SRR11456914_metawrap_bin.3	80.11	1.23	5499777	d__Bacteria;p__Planctomycetota;c__Planctomycetes;o__Gemmatales;f__Gemmataceae;g__Fimbriiglobus;s__	1
public_SRR11456914_metawrap_bin.2	97.89	1.87	4686693	d__Bacteria;p__Proteobacteria;c__Gammaproteobacteria;o__Burkholderiales;f__Burkholderiaceae;g__Rhizobacter;s__	1
public_SRR11456914_metawrap_bin.1	74.98	2.46	3019888	d__Bacteria;p__Bacteroidota;c__Bacteroidia;o__Chitinophagales;f__Chitinophagaceae;g__;s__	1
public_SRR11456914_metawrap_bin.7	90.9	3.81	4004525	d__Bacteria;p__Armatimonadota;c__Fimbriimonadia;o__Fimbriimonadales;f__Fimbriimonadaceae;g__Fimbriimonas;s__	1
public_SRR11456914_metawrap_bin.5	63.45	1.87	4204513	d__Bacteria;p__Proteobacteria;c__Gammaproteobacteria;o__Burkholderiales;f__Burkholderiaceae;g__Massilia;s__	1
public_SRR11456914_metawrap_bin.4	60.1	1.96	3533321	d__Bacteria;p__Acidobacteriota;c__Acidobacteriae;o__Bryobacterales;f__Bryobacteraceae;g__;s__	1
public_SRR14722174_metawrap_bin.1	93.75	1.72	3553095	d__Bacteria;p__Acidobacteriota;c__Acidobacteriae;o__Acidobacteriales;f__Acidobacteriaceae;g__Terriglobus;s__	2
public_SRR14722150_metawrap_bin.2	77.61	0.86	3046830	d__Bacteria;p__Acidobacteriota;c__Acidobacteriae;o__Acidobacteriales;f__Acidobacteriaceae;g__EB88;s__	1
public_SRR2387885_metawrap_bin.1	97.1	0.87	5232624	d__Bacteria;p__Acidobacteriota;c__Acidobacteriae;o__Bryobacterales;f__Bryobacteraceae;g__;s__	1
public_SRR14722086_metawrap_bin.2	80.89	1.27	4409664	d__Bacteria;p__Proteobacteria;c__Alphaproteobacteria;o__Acetobacterales;f__Acetobacteraceae;g__CAHJXG01;s__	1
public_SRR14722230_metawrap_bin.7	60.09	1	2839538	d__Bacteria;p__Proteobacteria;c__Alphaproteobacteria;o__Acetobacterales;f__Acetobacteraceae;g__CAHJXG01;s__	3
public_SRR14722230_metawrap_bin.6	59.58	2024-05-01	2399572	d__Bacteria;p__Proteobacteria;c__Alphaproteobacteria;o__Caulobacterales;f__Caulobacteraceae;g__;s__	1
public_SRR14722230_metawrap_bin.1	66.63	2.19	3278937	d__Bacteria;p__Proteobacteria;c__Alphaproteobacteria;o__Rhizobiales;f__Beijerinckiaceae;g__Methylobacterium;s__	8
public_SRR14722230_metawrap_bin.3	65.01	0.31	2710827	d__Bacteria;p__Proteobacteria;c__Alphaproteobacteria;o__Rhizobiales;f__Beijerinckiaceae;g__Enterovirga;s__	3
public_SRR14721966_metawrap_bin.1	94.03	1.49	3464940	d__Bacteria;p__Proteobacteria;c__Alphaproteobacteria;o__Acetobacterales;f__Acetobacteraceae;g__VCDI01;s__	1
public_SRR14722230_metawrap_bin.9	92.68	3.78	5113930	d__Bacteria;p__Verrucomicrobiota;c__Verrucomicrobiae;o__Chthoniobacterales;f__UBA10450;g__;s__	1
public_SRR14721966_metawrap_bin.2	75.71	0.28	2824418	d__Bacteria;p__Proteobacteria;c__Alphaproteobacteria;o__Acetobacterales;f__Acetobacteraceae;g__;s__	1
public_SRR14722113_metawrap_bin.3	77.99	1.53	4712769	d__Bacteria;p__Bacteroidota;c__Bacteroidia;o__Cytophagales;f__Spirosomaceae;g__;s__	2
public_SRR14722113_metawrap_bin.1	51.8	0.29	2598062	d__Bacteria;p__Acidobacteriota;c__Acidobacteriae;o__Acidobacteriales;f__Acidobacteriaceae;g__Terriglobus;s__	3
public_SRR14721966_metawrap_bin.3	94.06	1.66	3167985	d__Bacteria;p__Acidobacteriota;c__Acidobacteriae;o__Acidobacteriales;f__Acidobacteriaceae;g__EB88;s__	1
public_SRR14721962_metawrap_bin.1	58.42	1.19	2235552	d__Bacteria;p__Proteobacteria;c__Alphaproteobacteria;o__Acetobacterales;f__Acetobacteraceae;g__;s__	1
public_SRR14722172_metawrap_bin.1	91.77	1	3432596	d__Bacteria;p__Proteobacteria;c__Alphaproteobacteria;o__Acetobacterales;f__Acetobacteraceae;g__;s__	1
public_SRR1531569_metawrap_bin.4	84.23	1.98	4283775	d__Bacteria;p__Chloroflexota;c__Ktedonobacteria;o__Ktedonobacterales;f__Ktedonobacteraceae;g__DTNP01;s__	1
public_SRR14722164_metawrap_bin.1	86.88	0.53	3266590	d__Bacteria;p__Proteobacteria;c__Alphaproteobacteria;o__Acetobacterales;f__Acetobacteraceae;g__LMUY01;s__	2
public_SRR14722086_metawrap_bin.6	94.13	3.96	6028302	d__Bacteria;p__Chloroflexota;c__Ktedonobacteria;o__Ktedonobacterales;f__Ktedonobacteraceae;g__;s__	4
private_VT15_metawrap_bin.1	93.52	1	4645518	d__Bacteria;p__Proteobacteria;c__Alphaproteobacteria;o__Acetobacterales;f__Acetobacteraceae;g__VCDI01;s__	2
private_GTX0158_metawrap_bin.1	95.73	2024-08-01	6829525	d__Bacteria;p__Bacteroidota;c__Bacteroidia;o__Cytophagales;f__Hymenobacteraceae;g__Hymenobacter;s__	1
private_GTX0158_metawrap_bin.3	99.28	0.38	2414791	d__Bacteria;p__Actinobacteriota;c__Actinomycetia;o__Propionibacteriales;f__Propionibacteriaceae;g__Cutibacterium;s__Cutibacterium acnes	7
private_GTX0158_metawrap_bin.2	97.62	0.97	4595129	d__Bacteria;p__Bacteroidota;c__Bacteroidia;o__Sphingobacteriales;f__Sphingobacteriaceae;g__Mucilaginibacter;s__	1
private_GTX0158_metawrap_bin.5	82.2	2.98	2864271	d__Bacteria;p__Proteobacteria;c__Alphaproteobacteria;o__Caulobacterales;f__Caulobacteraceae;g__;s__	1
private_GTX0158_metawrap_bin.4	90.87	3.57	3367567	d__Bacteria;p__Bacteroidota;c__Bacteroidia;o__Sphingobacteriales;f__Sphingobacteriaceae;g__Mucilaginibacter;s__	1
private_GTX0158_metawrap_bin.7	84.06	3.73	3618424	d__Bacteria;p__Bacteroidota;c__Bacteroidia;o__Sphingobacteriales;f__Sphingobacteriaceae;g__Mucilaginibacter;s__	1
private_GTX0158_metawrap_bin.6	94.98	0.84	4535280	d__Bacteria;p__Proteobacteria;c__Alphaproteobacteria;o__Rhizobiales;f__Beijerinckiaceae;g__Lichenihabitans;s__	1
public_SRR14721954_metawrap_bin.1	72.41	1.31	2104556	d__Bacteria;p__Proteobacteria;c__Alphaproteobacteria;o__Sphingomonadales;f__Sphingomonadaceae;g__Sphingomonas;s__	1
private_GTX0158_metawrap_bin.8	73.4	3.59	3869393	d__Bacteria;p__Acidobacteriota;c__Blastocatellia;o__Pyrinomonadales;f__Pyrinomonadaceae;g__;s__	1
private_VT16_metawrap_bin.4	99.09	0.85	3990456	d__Bacteria;p__Acidobacteriota;c__Acidobacteriae;o__Acidobacteriales;f__Acidobacteriaceae;g__CAHJWL01;s__	2
public_SRR14721954_metawrap_bin.2	66.27	1.35	1892872	d__Bacteria;p__Actinobacteriota;c__Actinomycetia;o__Actinomycetales;f__Microbacteriaceae;g__Amnibacterium;s__	1
private_VT16_metawrap_bin.3	74.8	2.25	2615924	d__Bacteria;p__Proteobacteria;c__Alphaproteobacteria;o__Caulobacterales;f__Caulobacteraceae;g__CAHJWH01;s__	1
private_VT16_metawrap_bin.1	71.69	0.85	3006857	d__Bacteria;p__Acidobacteriota;c__Acidobacteriae;o__Acidobacteriales;f__Acidobacteriaceae;g__Granulicella_C;s__	2
public_SRR14722231_metawrap_bin.4	72.08	2.15	2487983	d__Bacteria;p__Proteobacteria;c__Alphaproteobacteria;o__Caulobacterales;f__Caulobacteraceae;g__CAHJWH01;s__	1
public_SRR14722233_metawrap_bin.1	65.09	1	1684253	d__Bacteria;p__Proteobacteria;c__Alphaproteobacteria;o__Acetobacterales;f__Acetobacteraceae;g__;s__	1
public_SRR2387885_metawrap_bin.6	97.44	0.26	3853867	d__Bacteria;p__Acidobacteriota;c__Acidobacteriae;o__Acidobacteriales;f__Acidobacteriaceae;g__CAHJWL01;s__	1
private_T1889_metawrap_bin.8	58.97	1.72	6513267	d__Bacteria;p__Proteobacteria;c__Alphaproteobacteria;o__Acetobacterales;f__Acetobacteraceae;g__VCDI01;s__	3
public_SRR14722090_metawrap_bin.6	96.23	1.74	5489151	d__Bacteria;p__Acidobacteriota;c__Acidobacteriae;o__Bryobacterales;f__Bryobacteraceae;g__;s__	6
public_ERR4179391_metawrap_bin.9	82.14	1	4173278	d__Bacteria;p__Proteobacteria;c__Alphaproteobacteria;o__Acetobacterales;f__Acetobacteraceae;g__CAHJXG01;s__CAHJXG01 sp903644035	6
private_X15_metawrap_bin.1	80.2	2.59	6004157	d__Bacteria;p__Acidobacteriota;c__Acidobacteriae;o__Acidobacteriales;f__Acidobacteriaceae;g__Tous-C9LFEB;s__	1
private_X15_metawrap_bin.2	95.27	2024-01-01	5439809	d__Bacteria;p__Proteobacteria;c__Alphaproteobacteria;o__Acetobacterales;f__Acetobacteraceae;g__CAHJXG01;s__	14
public_SRR14722090_metawrap_bin.2	89.95	2024-08-01	6089954	d__Bacteria;p__Proteobacteria;c__Alphaproteobacteria;o__Acetobacterales;f__Acetobacteraceae;g__CAHJXG01;s__	11
public_ERR4179391_metawrap_bin.5	66.31	0.22	2196843	d__Bacteria;p__Proteobacteria;c__Alphaproteobacteria;o__Sphingomonadales;f__Sphingomonadaceae;g__CAHJWT01;s__	3
public_ERR4179391_metawrap_bin.4	92.9	1.47	4995696	d__Bacteria;p__Proteobacteria;c__Gammaproteobacteria;o__Burkholderiales;f__Burkholderiaceae;g__Rhizobacter;s__Rhizobacter sp903643055	1
public_ERR4179391_metawrap_bin.6	68.84	1.56	3401646	d__Bacteria;p__Proteobacteria;c__Gammaproteobacteria;o__Burkholderiales;f__Burkholderiaceae;g__Variovorax;s__	2
private_T1889_metawrap_bin.7	69.19	2024-01-01	3319295	d__Bacteria;p__Proteobacteria;c__Alphaproteobacteria;o__Rhizobiales;f__Beijerinckiaceae;g__Lichenihabitans;s__	25
public_ERR4179391_metawrap_bin.3	51.72	0	2532676	d__Bacteria;p__Proteobacteria;c__Alphaproteobacteria;o__Sphingomonadales;f__Sphingomonadaceae;g__Sphingomonas;s__	2
public_ERR4179391_metawrap_bin.2	60.12	1.88	5091299	d__Bacteria;p__Bacteroidota;c__Bacteroidia;o__Cytophagales;f__Spirosomaceae;g__Spirosoma;s__	1
public_SRR14722169_metawrap_bin.2	65.19	2.49	3017433	d__Bacteria;p__Proteobacteria;c__Alphaproteobacteria;o__Rhizobiales;f__Beijerinckiaceae;g__Methylobacterium;s__	5
public_SRR14722169_metawrap_bin.1	89.35	1.85	4314301	d__Bacteria;p__Eremiobacterota;c__Eremiobacteria;o__Baltobacterales;f__Baltobacteraceae;g__;s__	1
private_X16_metawrap_bin.19	67.44	1.76	2404186	d__Bacteria;p__Bacteroidota;c__Bacteroidia;o__Chitinophagales;f__Chitinophagaceae;g__Palsa-955;s__	1
private_X16_metawrap_bin.18	60.72	0.93	2966614	d__Bacteria;p__Armatimonadota;c__Abditibacteria;o__Abditibacteriales;f__Abditibacteriaceae;g__Abditibacterium;s__	1
private_X16_metawrap_bin.14	89.87	2.37	2665813	d__Bacteria;p__Proteobacteria;c__Alphaproteobacteria;o__Sphingomonadales;f__Sphingomonadaceae;g__;s__	1
private_X16_metawrap_bin.17	99.52	0	3922685	d__Bacteria;p__Acidobacteriota;c__Acidobacteriae;o__Acidobacteriales;f__Acidobacteriaceae;g__CAHJWL01;s__	1
private_X16_metawrap_bin.16	85.24	0	4904155	d__Bacteria;p__Bdellovibrionota;c__Oligoflexia;o__Oligoflexales;f__Oligoflexaceae;g__Oligoflexus;s__	1
private_X16_metawrap_bin.11	55.85	0	3322873	d__Bacteria;p__Verrucomicrobiota;c__Verrucomicrobiae;o__Chthoniobacterales;f__Chthoniobacteraceae;g__;s__	1
private_X16_metawrap_bin.10	73.3	0	1045895	d__Bacteria;p__Patescibacteria;c__Saccharimonadia;o__Saccharimonadales;f__UBA4665;g__;s__	1
private_X16_metawrap_bin.13	94.25	1.66	3502779	d__Bacteria;p__Proteobacteria;c__Gammaproteobacteria;o__Burkholderiales;f__Burkholderiaceae;g__Polaromonas;s__	1
private_X16_metawrap_bin.12	67.5	0.5	2697304	d__Bacteria;p__Bdellovibrionota;c__Bdellovibrionia;o__Bdellovibrionales;f__Bdellovibrionaceae;g__UBA2316;s__	1
private_GTX0161_metawrap_bin.1	88.3	0.22	3507978	d__Bacteria;p__Acidobacteriota;c__Acidobacteriae;o__Acidobacteriales;f__Acidobacteriaceae;g__Granulicella_C;s__	2
public_SRR14722161_metawrap_bin.2	83.39	1.62	3798441	d__Bacteria;p__Proteobacteria;c__Alphaproteobacteria;o__Sphingomonadales;f__Sphingomonadaceae;g__Sphingomonas;s__	2
public_SRR14722161_metawrap_bin.3	83.14	1.93	7077701	d__Bacteria;p__Acidobacteriota;c__Thermoanaerobaculia;o__UBA5704;f__UBA5704;g__UBA5704;s__	1
public_SRR14722161_metawrap_bin.1	97.33	0.56	8221173	d__Bacteria;p__Cyanobacteria;c__Cyanobacteriia;o__Cyanobacteriales;f__Nostocaceae;g__Nostoc;s__	2
public_SRR14722161_metawrap_bin.4	68.41	2.82	3611815	d__Bacteria;p__Actinobacteriota;c__Actinomycetia;o__Mycobacteriales;f__Pseudonocardiaceae;g__GCA-003244245;s__	1
public_SRR14722293_metawrap_bin.1	60.32	0.86	2809221	d__Bacteria;p__Acidobacteriota;c__Acidobacteriae;o__Acidobacteriales;f__Acidobacteriaceae;g__EB88;s__	5
private_T1888_metawrap_bin.9	78.64	1.88	3223619	d__Bacteria;p__Proteobacteria;c__Alphaproteobacteria;o__Sphingomonadales;f__Sphingomonadaceae;g__Sphingomonas_N;s__	2
private_T1888_metawrap_bin.8	95.63	2.66	2998512	d__Bacteria;p__Proteobacteria;c__Alphaproteobacteria;o__Caulobacterales;f__Caulobacteraceae;g__PMMR1;s__	13
public_SRR14722112_metawrap_bin.3	77.62	0.96	5274864	d__Bacteria;p__Actinobacteriota;c__Actinomycetia;o__Mycobacteriales;f__Pseudonocardiaceae;g__Pseudonocardia;s__	2
public_SRR14721960_metawrap_bin.2	79.5	1.75	3219042	d__Bacteria;p__Proteobacteria;c__Alphaproteobacteria;o__Sphingomonadales;f__Sphingomonadaceae;g__Sphingomonas_I;s__	1
private_T1888_metawrap_bin.3	88.56	2.62	6292898	d__Bacteria;p__Proteobacteria;c__Alphaproteobacteria;o__Acetobacterales;f__Acetobacteraceae;g__LMUY01;s__	7
private_T1888_metawrap_bin.2	87.09	1.24	2729904	d__Bacteria;p__Proteobacteria;c__Alphaproteobacteria;o__Sphingomonadales;f__Sphingomonadaceae;g__Sphingomonas;s__	1
private_T1888_metawrap_bin.5	90.43	4.73	4431711	d__Bacteria;p__Verrucomicrobiota;c__Verrucomicrobiae;o__Chthoniobacterales;f__UBA10450;g__CAHJWO01;s__	1
private_T1888_metawrap_bin.4	97.98	0.85	4698652	d__Bacteria;p__Acidobacteriota;c__Acidobacteriae;o__Acidobacteriales;f__Acidobacteriaceae;g__Granulicella_C;s__	1
private_T1888_metawrap_bin.7	87.66	2024-01-02	3020983	d__Bacteria;p__Proteobacteria;c__Alphaproteobacteria;o__Sphingomonadales;f__Sphingomonadaceae;g__Sphingomonas_N;s__	1
private_T1888_metawrap_bin.6	97.93	2.56	3999252	d__Bacteria;p__Acidobacteriota;c__Acidobacteriae;o__Acidobacteriales;f__Acidobacteriaceae;g__CAHJWL01;s__	1
public_SRR14721998_metawrap_bin.1	53.18	0	2449156	d__Bacteria;p__Actinobacteriota;c__Thermoleophilia;o__Solirubrobacterales;f__Solirubrobacteraceae;g__Palsa-465;s__	2
public_SRR14722082_metawrap_bin.2	72.31	1.16	2908023	d__Bacteria;p__Proteobacteria;c__Alphaproteobacteria;o__Acetobacterales;f__Acetobacteraceae;g__;s__	4
public_SRR14722287_metawrap_bin.1	91.84	2.73	5386515	d__Bacteria;p__Actinobacteriota;c__Actinomycetia;o__Mycobacteriales;f__Pseudonocardiaceae;g__GCA-003244245;s__	1
public_SRR14722125_metawrap_bin.1	97.22	0.93	4536908	d__Bacteria;p__Armatimonadota;c__Armatimonadia;o__Armatimonadales;f__Capsulimonadaceae;g__;s__	1
public_SRR13126859_metawrap_bin.1	96.93	0	3953990	d__Bacteria;p__Acidobacteriota;c__Acidobacteriae;o__Acidobacteriales;f__Acidobacteriaceae;g__Tous-C9LFEB;s__	1
public_SRR11456922_metawrap_bin.8	80.93	0.87	3059827	d__Bacteria;p__Proteobacteria;c__Alphaproteobacteria;o__Rhizobiales;f__Aestuariivirgaceae;g__Aestuariivirga;s__	1
public_SRR14722163_metawrap_bin.2	91.63	2024-12-02	5242144	d__Bacteria;p__Proteobacteria;c__Alphaproteobacteria;o__Rhizobiales;f__Beijerinckiaceae;g__Lichenihabitans;s__	3
public_SRR13126859_metawrap_bin.2	93.06	1.85	5061531	d__Bacteria;p__Armatimonadota;c__Armatimonadia;o__Armatimonadales;f__Capsulimonadaceae;g__;s__	1
public_SRR14722124_metawrap_bin.1	73.43	0	2974507	d__Bacteria;p__Acidobacteriota;c__Acidobacteriae;o__Acidobacteriales;f__Acidobacteriaceae;g__Granulicella_C;s__	1
public_SRR14722276_metawrap_bin.2	97.36	7.26	6182340	d__Bacteria;p__Chloroflexota;c__Ktedonobacteria;o__Ktedonobacterales;f__Ktedonobacteraceae;g__CF-113;s__	1
public_SRR14722276_metawrap_bin.1	85.09	2.42	6648853	d__Bacteria;p__Chloroflexota;c__Ktedonobacteria;o__Ktedonobacterales;f__Ktedonobacteraceae;g__;s__	2
public_SRR14722050_metawrap_bin.1	98.49	2.81	3928368	d__Bacteria;p__Acidobacteriota;c__Acidobacteriae;o__Acidobacteriales;f__Acidobacteriaceae;g__Tous-C9LFEB;s__	1
public_SRR14722050_metawrap_bin.3	94.27	1.16	4289433	d__Bacteria;p__Proteobacteria;c__Alphaproteobacteria;o__Acetobacterales;f__Acetobacteraceae;g__;s__	2
public_SRR14722050_metawrap_bin.2	96.53	0.85	4172965	d__Bacteria;p__Acidobacteriota;c__Acidobacteriae;o__Acidobacteriales;f__Acidobacteriaceae;g__CAHJWL01;s__	2
private_VT15_metawrap_bin.2	66.72	1.72	3234868	d__Bacteria;p__Proteobacteria;c__Alphaproteobacteria;o__Acetobacterales;f__Acetobacteraceae;g__LMUY01;s__	1
public_SRR14722176_metawrap_bin.13	84.95	2.56	4570261	d__Bacteria;p__Acidobacteriota;c__Blastocatellia;o__Pyrinomonadales;f__Pyrinomonadaceae;g__;s__	2
public_SRR13126796_metawrap_bin.1	91.85	2.59	3758706	d__Bacteria;p__Acidobacteriota;c__Acidobacteriae;o__Acidobacteriales;f__Acidobacteriaceae;g__Tous-C9LFEB;s__	3
private_VT2_metawrap_bin.3	88.46	0.85	3554018	d__Bacteria;p__Acidobacteriota;c__Acidobacteriae;o__Acidobacteriales;f__Acidobacteriaceae;g__CAHJWL01;s__	3
private_X3_metawrap_bin.2	97.58	0.86	3571506	d__Bacteria;p__Acidobacteriota;c__Acidobacteriae;o__Acidobacteriales;f__Acidobacteriaceae;g__EB88;s__	1
private_X3_metawrap_bin.3	97.9	0.64	3520190	d__Bacteria;p__Proteobacteria;c__Alphaproteobacteria;o__Sphingomonadales;f__Sphingomonadaceae;g__Sphingomonas;s__	2
private_X3_metawrap_bin.4	84.68	0.22	3137263	d__Bacteria;p__Acidobacteriota;c__Acidobacteriae;o__Acidobacteriales;f__Acidobacteriaceae;g__EB88;s__	1
private_VT2_metawrap_bin.4	63.77	1.25	2176048	d__Bacteria;p__Proteobacteria;c__Alphaproteobacteria;o__Rhizobiales;f__Beijerinckiaceae;g__RH-AL1;s__	3
private_VT2_metawrap_bin.5	64.26	2024-09-01	2519845	d__Bacteria;p__Acidobacteriota;c__Acidobacteriae;o__Acidobacteriales;f__Acidobacteriaceae;g__EB88;s__	1
public_SRR14722116_metawrap_bin.2	73.86	1.71	3416681	d__Bacteria;p__Acidobacteriota;c__Acidobacteriae;o__Acidobacteriales;f__Acidobacteriaceae;g__CAHJWL01;s__	7
public_SRR14722162_metawrap_bin.1	88.18	2.55	3736443	d__Bacteria;p__Proteobacteria;c__Alphaproteobacteria;o__Acetobacterales;f__Acetobacteraceae;g__VCDI01;s__	1
private_VT1_metawrap_bin.3	95.86	1.24	3878694	d__Bacteria;p__Proteobacteria;c__Alphaproteobacteria;o__Acetobacterales;f__Acetobacteraceae;g__;s__	11
private_VT1_metawrap_bin.2	95.43	3.46	4577336	d__Bacteria;p__Verrucomicrobiota;c__Verrucomicrobiae;o__Chthoniobacterales;f__UBA10450;g__CAHJWO01;s__	2
private_VT1_metawrap_bin.1	96.35	0.75	3332438	d__Bacteria;p__Proteobacteria;c__Alphaproteobacteria;o__Acetobacterales;f__Acetobacteraceae;g__LMUY01;s__	9
public_SRR11456921_metawrap_bin.21	86.45	2.55	4191314	d__Bacteria;p__Proteobacteria;c__Alphaproteobacteria;o__Rhizobiales;f__Beijerinckiaceae;g__Enterovirga;s__	1
public_SRR14721986_metawrap_bin.1	65.88	0	2954040	d__Bacteria;p__Acidobacteriota;c__Acidobacteriae;o__Acidobacteriales;f__Acidobacteriaceae;g__EB88;s__	1
public_SRR11456913_metawrap_bin.3	96.98	0.48	4092003	d__Bacteria;p__Bacteroidota;c__Bacteroidia;o__Sphingobacteriales;f__Sphingobacteriaceae;g__HMF7410;s__	1
public_SRR11456913_metawrap_bin.1	85.7	5.72	5949094	d__Bacteria;p__Proteobacteria;c__Alphaproteobacteria;o__Acetobacterales;f__Acetobacteraceae;g__CAHJXG01;s__	1
private_VT26_metawrap_bin.1	95.89	0.7	4402426	d__Bacteria;p__Proteobacteria;c__Alphaproteobacteria;o__Rhizobiales;f__Beijerinckiaceae;g__RH-AL1;s__	5
public_SRR11456913_metawrap_bin.7	86.35	1.59	4049068	d__Bacteria;p__Proteobacteria;c__Alphaproteobacteria;o__Rhizobiales;f__Beijerinckiaceae;g__Enterovirga;s__	4
private_VT26_metawrap_bin.2	97.84	3.45	3811139	d__Bacteria;p__Acidobacteriota;c__Acidobacteriae;o__Acidobacteriales;f__Acidobacteriaceae;g__Bryocella;s__	1
public_SRR11456913_metawrap_bin.8	93.71	1.91	4569804	d__Bacteria;p__Actinobacteriota;c__Actinomycetia;o__Mycobacteriales;f__Jatrophihabitantaceae;g__Iso899;s__	1
public_SRR14722130_metawrap_bin.1	88.89	1.21	3721515	d__Bacteria;p__Proteobacteria;c__Alphaproteobacteria;o__Acetobacterales;f__Acetobacteraceae;g__CAJCIS01;s__	1
public_SRR14721929_metawrap_bin.2	76.59	4.48	3696623	d__Bacteria;p__Acidobacteriota;c__Acidobacteriae;o__Acidobacteriales;f__Acidobacteriaceae;g__Tous-C9LFEB;s__	1
public_SRR1531545_metawrap_bin.3	76.99	4.33	3434186	d__Bacteria;p__Acidobacteriota;c__Blastocatellia;o__Pyrinomonadales;f__Pyrinomonadaceae;g__GCA-002050365;s__	1
public_SRR11456915_metawrap_bin.10	88.1	2024-06-02	4012591	d__Bacteria;p__Actinobacteriota;c__Actinomycetia;o__Mycobacteriales;f__Jatrophihabitantaceae;g__Jatrophihabitans;s__	1
public_SRR14721954_metawrap_bin.3	80.73	1.64	5473292	d__Bacteria;p__Bacteroidota;c__Bacteroidia;o__Cytophagales;f__Spirosomaceae;g__Spirosoma;s__	1
public_SRR1531545_metawrap_bin.5	66.37	2024-07-02	3244140	d__Bacteria;p__Verrucomicrobiota;c__Verrucomicrobiae;o__Chthoniobacterales;f__UBA10450;g__;s__	5
public_SRR1531545_metawrap_bin.4	71.42	2024-07-01	2427663	d__Bacteria;p__Proteobacteria;c__Alphaproteobacteria;o__Sphingomonadales;f__Sphingomonadaceae;g__Sphingomonas;s__	1
public_SRR14722041_metawrap_bin.3	83.96	0	3590102	d__Bacteria;p__Acidobacteriota;c__Acidobacteriae;o__Acidobacteriales;f__Acidobacteriaceae;g__Granulicella_B;s__	1
public_SRR14722041_metawrap_bin.2	84.87	2024-03-01	3164712	d__Bacteria;p__Acidobacteriota;c__Acidobacteriae;o__Acidobacteriales;f__Acidobacteriaceae;g__Granulicella_B;s__	1
public_SRR14722041_metawrap_bin.1	56.86	1.24	2933783	d__Bacteria;p__Proteobacteria;c__Alphaproteobacteria;o__Acetobacterales;f__Acetobacteraceae;g__LMUY01;s__	3
public_SRR14722086_metawrap_bin.7	70.86	3.49	8524580	d__Bacteria;p__Cyanobacteria;c__Cyanobacteriia;o__Cyanobacteriales;f__Nostocaceae;g__CAIVAU01;s__	2
public_SRR2387885_metawrap_bin.3	83.05	2024-03-01	2835096	d__Bacteria;p__Acidobacteriota;c__Acidobacteriae;o__Acidobacteriales;f__Acidobacteriaceae;g__EB88;s__	1
public_SRR14722066_metawrap_bin.1	56.35	0.51	1976906	d__Bacteria;p__Proteobacteria;c__Alphaproteobacteria;o__Sphingomonadales;f__Sphingomonadaceae;g__CAHJWT01;s__	2
public_SRR14721954_metawrap_bin.4	99.33	0.67	7566484	d__Bacteria;p__Cyanobacteria;c__Cyanobacteriia;o__Cyanobacteriales;f__Nostocaceae;g__Nostoc;s__	3
public_SRR11456919_metawrap_bin.4	79.2	0.85	3888541	d__Bacteria;p__Proteobacteria;c__Gammaproteobacteria;o__Burkholderiales;f__Burkholderiaceae;g__CAHJXF01;s__	3
public_SRR11456919_metawrap_bin.5	99.04	1.41	7668730	d__Bacteria;p__Cyanobacteria;c__Cyanobacteriia;o__Cyanobacteriales;f__Nostocaceae;g__Nostoc;s__	1
public_SRR11456919_metawrap_bin.6	85.08	2.31	3608571	d__Bacteria;p__Eremiobacterota;c__Eremiobacteria;o__Baltobacterales;f__Baltobacteraceae;g__Nyctobacter;s__	1
public_SRR11456919_metawrap_bin.7	54.98	0.86	2011403	d__Bacteria;p__Proteobacteria;c__Alphaproteobacteria;o__Rhizobiales;f__Beijerinckiaceae;g__RH-AL1;s__	5
public_SRR11456919_metawrap_bin.1	95.87	2.13	2822033	d__Bacteria;p__Proteobacteria;c__Alphaproteobacteria;o__Sphingomonadales;f__Sphingomonadaceae;g__Sphingomonas;s__	1
public_SRR11456919_metawrap_bin.2	98.51	2024-03-02	5000176	d__Bacteria;p__Verrucomicrobiota;c__Verrucomicrobiae;o__Chthoniobacterales;f__UBA10450;g__CAHJWO01;s__	1
public_SRR11456919_metawrap_bin.3	95.98	1	3876638	d__Bacteria;p__Proteobacteria;c__Alphaproteobacteria;o__Rhizobiales;f__Beijerinckiaceae;g__Lichenihabitans;s__	1
public_SRR12240181_metawrap_bin.3	72.41	0.43	3406090	d__Bacteria;p__Actinobacteriota;c__Thermoleophilia;o__Solirubrobacterales;f__Solirubrobacteraceae;g__JACCYI01;s__	1
public_SRR14722086_metawrap_bin.1	78.14	2.15	4416334	d__Bacteria;p__Proteobacteria;c__Alphaproteobacteria;o__Acetobacterales;f__Acetobacteraceae;g__Rhodopila;s__	4
public_SRR14722278_metawrap_bin.1	63.11	0.87	3785401	d__Bacteria;p__Acidobacteriota;c__Acidobacteriae;o__Bryobacterales;f__Bryobacteraceae;g__;s__	1
public_SRR14722277_metawrap_bin.1	92.43	3.38	4378977	d__Bacteria;p__Verrucomicrobiota;c__Verrucomicrobiae;o__Chthoniobacterales;f__UBA10450;g__CAHJWO01;s__	1
public_SRR11456918_metawrap_bin.7	96.52	6.46	3085741	d__Bacteria;p__Proteobacteria;c__Alphaproteobacteria;o__Sphingomonadales;f__Sphingomonadaceae;g__Sphingomonas;s__	1
public_SRR11456918_metawrap_bin.5	83.55	2024-01-01	3052962	d__Bacteria;p__Proteobacteria;c__Alphaproteobacteria;o__Sphingomonadales;f__Sphingomonadaceae;g__;s__	2
public_SRR11456918_metawrap_bin.4	80.52	0	2492531	d__Bacteria;p__Proteobacteria;c__Alphaproteobacteria;o__Sphingomonadales;f__Sphingomonadaceae;g__Sphingomonas;s__	3
public_SRR11456918_metawrap_bin.3	99.33	0.48	7637561	d__Bacteria;p__Cyanobacteria;c__Cyanobacteriia;o__Cyanobacteriales;f__Nostocaceae;g__Nostoc;s__	1
public_SRR11456918_metawrap_bin.2	93.61	2.75	3632934	d__Bacteria;p__Actinobacteriota;c__Actinomycetia;o__Actinomycetales;f__Microbacteriaceae;g__Amnibacterium;s__	1
public_SRR11456918_metawrap_bin.1	86.52	2024-05-01	6011162	d__Bacteria;p__Bacteroidota;c__Bacteroidia;o__Cytophagales;f__Spirosomaceae;g__Spirosoma;s__	1
public_SRR14722101_metawrap_bin.3	62.29	0.99	2684928	d__Bacteria;p__Proteobacteria;c__Alphaproteobacteria;o__Caulobacterales;f__Caulobacteraceae;g__CAHJWH01;s__	5
public_SRR11456918_metawrap_bin.8	98.7	0.17	4352006	d__Bacteria;p__Actinobacteriota;c__Actinomycetia;o__Propionibacteriales;f__Propionibacteriaceae;g__Friedmanniella;s__	1
private_T1894_metawrap_bin.12	94.13	0.25	5040762	d__Bacteria;p__Proteobacteria;c__Alphaproteobacteria;o__Acetobacterales;f__Acetobacteraceae;g__LMUY01;s__	28
private_T1894_metawrap_bin.10	99.41	0.5	4461858	d__Bacteria;p__Proteobacteria;c__Alphaproteobacteria;o__Acetobacterales;f__Acetobacteraceae;g__BOG-908;s__	4
private_T1894_metawrap_bin.11	93.58	2.99	4173490	d__Bacteria;p__Proteobacteria;c__Alphaproteobacteria;o__Acetobacterales;f__Acetobacteraceae;g__BOG-908;s__	6
public_SRR14722078_metawrap_bin.6	80.13	2.93	3687719	d__Bacteria;p__Proteobacteria;c__Alphaproteobacteria;o__Acetobacterales;f__Acetobacteraceae;g__Acidisphaera;s__	2
public_SRR14722078_metawrap_bin.4	98.18	4.29	5795825	d__Bacteria;p__Chloroflexota;c__Ktedonobacteria;o__Ktedonobacterales;f__Ktedonobacteraceae;g__DTNP01;s__	8
public_SRR14722078_metawrap_bin.2	73.77	4.49	4282270	d__Bacteria;p__Chloroflexota;c__Ktedonobacteria;o__Ktedonobacterales;f__Ktedonobacteraceae;g__Dictyobacter;s__	3
public_SRR14722078_metawrap_bin.1	87.88	1.25	6575357	d__Bacteria;p__Actinobacteriota;c__Actinomycetia;o__Streptosporangiales;f__Streptosporangiaceae;g__Bog-532;s__	10
public_SRR12240174_metawrap_bin.3	90.01	2.32	3139418	d__Bacteria;p__Proteobacteria;c__Alphaproteobacteria;o__Sphingomonadales;f__Sphingomonadaceae;g__Sphingomonas;s__	2
public_SRR12240174_metawrap_bin.2	81.5	4.19	5125473	d__Bacteria;p__Acidobacteriota;c__Acidobacteriae;o__Bryobacterales;f__Bryobacteraceae;g__;s__	2
public_SRR12240174_metawrap_bin.1	83.36	3.17	3167584	d__Bacteria;p__Proteobacteria;c__Alphaproteobacteria;o__Sphingomonadales;f__Sphingomonadaceae;g__;s__	1
public_SRR14722298_metawrap_bin.1	86.88	1.82	3901509	d__Bacteria;p__Acidobacteriota;c__Acidobacteriae;o__Acidobacteriales;f__Acidobacteriaceae;g__Tous-C9LFEB;s__	4
public_SRR14721941_metawrap_bin.2	83.62	1.51	3280958	d__Bacteria;p__Acidobacteriota;c__Acidobacteriae;o__Acidobacteriales;f__Acidobacteriaceae;g__Tous-C9LFEB;s__	2
private_X5_metawrap_bin.2	91.45	2024-09-01	4811592	d__Bacteria;p__Acidobacteriota;c__Acidobacteriae;o__Acidobacteriales;f__Acidobacteriaceae;g__Tous-C9LFEB;s__	1
private_X5_metawrap_bin.3	72.22	1.64	5810629	d__Bacteria;p__Acidobacteriota;c__Acidobacteriae;o__Bryobacterales;f__Bryobacteraceae;g__;s__	1
public_SRR14722086_metawrap_bin.4	97.41	3.33	6826803	d__Bacteria;p__Cyanobacteria;c__Cyanobacteriia;o__Cyanobacteriales;f__Chroococcidiopsidaceae;g__;s__	2
private_X5_metawrap_bin.1	99.26	0.22	6773939	d__Bacteria;p__Cyanobacteria;c__Cyanobacteriia;o__Cyanobacteriales;f__Nostocaceae;g__Nostoc;s__	18
private_X5_metawrap_bin.6	95.82	2.22	4148486	d__Bacteria;p__Bacteroidota;c__Bacteroidia;o__Chitinophagales;f__Chitinophagaceae;g__Parafilimonas;s__	1
private_X5_metawrap_bin.7	98.65	2024-03-02	3392229	d__Bacteria;p__Verrucomicrobiota;c__Verrucomicrobiae;o__Chthoniobacterales;f__UBA10450;g__JACCTI01;s__	1
private_X5_metawrap_bin.4	67.79	1.75	3441801	d__Bacteria;p__Actinobacteriota;c__Actinomycetia;o__Mycobacteriales;f__Jatrophihabitantaceae;g__Jatrophihabitans;s__	1
private_X5_metawrap_bin.5	51.65	0	1950205	d__Bacteria;p__Actinobacteriota;c__Thermoleophilia;o__Solirubrobacterales;f__70-9;g__;s__	1
public_SRR14722086_metawrap_bin.8	59.37	0.43	4642057	d__Bacteria;p__Acidobacteriota;c__Acidobacteriae;o__Bryobacterales;f__Bryobacteraceae;g__;s__	5
public_SRR14722083_metawrap_bin.1	76.65	0.39	2611310	d__Bacteria;p__Acidobacteriota;c__Acidobacteriae;o__Acidobacteriales;f__Acidobacteriaceae;g__EB88;s__	5
public_SRR14722090_metawrap_bin.3	79.43	0.68	3328927	d__Bacteria;p__Acidobacteriota;c__Acidobacteriae;o__Acidobacteriales;f__Acidobacteriaceae;g__Tous-C9LFEB;s__	2
public_SRR14722213_metawrap_bin.1	77.12	2.16	4407690	d__Bacteria;p__Verrucomicrobiota;c__Verrucomicrobiae;o__Chthoniobacterales;f__UBA10450;g__CAHJWO01;s__	3
private_T1889_metawrap_bin.2	97.76	2.49	4468366	d__Bacteria;p__Proteobacteria;c__Alphaproteobacteria;o__Acetobacterales;f__Acetobacteraceae;g__CAIMSN01;s__	2
public_SRR14722098_metawrap_bin.4	93.97	3.96	5767967	d__Bacteria;p__Chloroflexota;c__Ktedonobacteria;o__Ktedonobacterales;f__Ktedonobacteraceae;g__;s__	3
public_SRR14722285_metawrap_bin.1	82.14	1.85	7599834	d__Bacteria;p__Cyanobacteria;c__Cyanobacteriia;o__Cyanobacteriales;f__Nostocaceae;g__Nostoc;s__	1
private_T1889_metawrap_bin.1	97.2	0.86	3920059	d__Bacteria;p__Acidobacteriota;c__Acidobacteriae;o__Acidobacteriales;f__Acidobacteriaceae;g__Tous-C9LFEB;s__	1
public_SRR14722280_metawrap_bin.1	55.74	0	224622	d__Bacteria;p__Firmicutes;c__Bacilli;o__Mycoplasmatales;f__MT37;g__Spiroplasma_C;s__	1
public_SRR14721955_metawrap_bin.2	71.81	0	4761463	d__Bacteria;p__Chloroflexota;c__Ktedonobacteria;o__Ktedonobacterales;f__Ktedonobacteraceae;g__Dictyobacter;s__	3
private_T1889_metawrap_bin.4	85.39	1.41	5362941	d__Bacteria;p__Proteobacteria;c__Alphaproteobacteria;o__Acetobacterales;f__Acetobacteraceae;g__CAHJXG01;s__	12
public_SRR14722049_metawrap_bin.2	98.58	0.91	3857996	d__Bacteria;p__Acidobacteriota;c__Acidobacteriae;o__Acidobacteriales;f__Acidobacteriaceae;g__Terriglobus;s__	1
private_T1889_metawrap_bin.5	73.07	0.91	5677811	d__Bacteria;p__Proteobacteria;c__Alphaproteobacteria;o__Acetobacterales;f__Acetobacteraceae;g__LMUY01;s__	7
public_SRR14722121_metawrap_bin.1	59.62	0	2163070	d__Bacteria;p__Acidobacteriota;c__Acidobacteriae;o__Acidobacteriales;f__Acidobacteriaceae;g__EB88;s__	5
public_SRR14722165_metawrap_bin.5	64.09	0.86	2495784	d__Bacteria;p__Acidobacteriota;c__Acidobacteriae;o__Acidobacteriales;f__Acidobacteriaceae;g__Tous-C9LFEB;s__	5
public_SRR14722165_metawrap_bin.2	83.24	2.65	7259205	d__Bacteria;p__Proteobacteria;c__Alphaproteobacteria;o__Acetobacterales;f__Acetobacteraceae;g__CAHJXG01;s__	2
public_SRR14722165_metawrap_bin.3	93.52	1.85	4139775	d__Bacteria;p__Armatimonadota;c__Armatimonadia;o__Armatimonadales;f__Capsulimonadaceae;g__;s__	2
public_SRR14722165_metawrap_bin.1	85.07	2.17	4298480	d__Bacteria;p__Acidobacteriota;c__Acidobacteriae;o__Bryobacterales;f__Bryobacteraceae;g__;s__	1
public_SRR14722229_metawrap_bin.6	96.19	1.72	4259659	d__Bacteria;p__Acidobacteriota;c__Acidobacteriae;o__Acidobacteriales;f__Acidobacteriaceae;g__Terriglobus;s__	6
public_SRR13125477_metawrap_bin.4	85.23	2.27	3410505	d__Bacteria;p__Proteobacteria;c__Alphaproteobacteria;o__Caulobacterales;f__Caulobacteraceae;g__CAHJWH01;s__	1
public_SRR13125477_metawrap_bin.5	96.64	1.88	4520306	d__Bacteria;p__Proteobacteria;c__Alphaproteobacteria;o__Acetobacterales;f__Acetobacteraceae;g__LMUY01;s__	2
public_SRR13125477_metawrap_bin.2	60.04	0.75	2817113	d__Bacteria;p__Proteobacteria;c__Alphaproteobacteria;o__Acetobacterales;f__Acetobacteraceae;g__;s__	10
public_SRR13125477_metawrap_bin.3	92.01	1.57	3808200	d__Bacteria;p__Armatimonadota;c__Armatimonadia;o__Armatimonadales;f__Capsulimonadaceae;g__;s__	2
public_SRR14721930_metawrap_bin.1	88.47	2024-08-03	5076208	d__Bacteria;p__Verrucomicrobiota;c__Verrucomicrobiae;o__Chthoniobacterales;f__UBA10450;g__;s__	2
public_SRR13125477_metawrap_bin.1	80.08	0.85	2959294	d__Bacteria;p__Acidobacteriota;c__Acidobacteriae;o__Acidobacteriales;f__Acidobacteriaceae;g__EB88;s__	1
private_X11_metawrap_bin.1	91.36	1.72	3409490	d__Bacteria;p__Acidobacteriota;c__Acidobacteriae;o__Acidobacteriales;f__Acidobacteriaceae;g__Bryocella;s__	7
private_X11_metawrap_bin.2	94.66	2024-03-02	2859277	d__Bacteria;p__Proteobacteria;c__Alphaproteobacteria;o__Caulobacterales;f__Caulobacteraceae;g__;s__	2
private_X11_metawrap_bin.3	95.02	1.24	3675237	d__Bacteria;p__Proteobacteria;c__Alphaproteobacteria;o__Acetobacterales;f__Acetobacteraceae;g__;s__	8
private_X11_metawrap_bin.4	81.14	1.66	3086504	d__Bacteria;p__Proteobacteria;c__Alphaproteobacteria;o__Acetobacterales;f__Acetobacteraceae;g__CAIMSN01;s__	2
public_SRR14721964_metawrap_bin.1	62.96	0	3836498	d__Bacteria;p__Proteobacteria;c__Alphaproteobacteria;o__Rhizobiales;f__Beijerinckiaceae;g__Lichenihabitans;s__	15
public_SRR14722145_metawrap_bin.7	79.53	5.56	4648277	d__Bacteria;p__Acidobacteriota;c__Blastocatellia;o__Pyrinomonadales;f__Pyrinomonadaceae;g__GCA-002050365;s__	1
public_SRR14722299_metawrap_bin.1	81.23	0.68	3140485	d__Bacteria;p__Verrucomicrobiota;c__Verrucomicrobiae;o__Chthoniobacterales;f__UBA10450;g__CAHJWO01;s__	2
private_T1916_metawrap_bin.1	81.93	0.86	4049198	d__Bacteria;p__Acidobacteriota;c__Acidobacteriae;o__Acidobacteriales;f__Acidobacteriaceae;g__Tous-C9LFEB;s__	2
private_T1887_metawrap_bin.17	97.62	0	4614662	d__Bacteria;p__Bacteroidota;c__Bacteroidia;o__Cytophagales;f__Hymenobacteraceae;g__Hymenobacter;s__	1
private_T1916_metawrap_bin.3	86.96	4.27	3780805	d__Bacteria;p__Acidobacteriota;c__Acidobacteriae;o__Acidobacteriales;f__Acidobacteriaceae;g__Granulicella_B;s__	1
private_T1887_metawrap_bin.15	96.95	2.24	6529217	d__Bacteria;p__Proteobacteria;c__Alphaproteobacteria;o__Acetobacterales;f__Acetobacteraceae;g__CAHJXG01;s__	2
private_T1887_metawrap_bin.12	96.34	1.89	3695381	d__Bacteria;p__Actinobacteriota;c__Actinomycetia;o__Actinomycetales;f__Angustibacteraceae;g__JACMOY01;s__	1
private_T1887_metawrap_bin.13	67.96	0.78	2879782	d__Bacteria;p__Proteobacteria;c__Alphaproteobacteria;o__Rhizobiales;f__Beijerinckiaceae;g__Enterovirga;s__	1
private_T1887_metawrap_bin.10	93.1	2.97	4745649	d__Bacteria;p__Actinobacteriota;c__Actinomycetia;o__Mycobacteriales;f__SCTD01;g__SCTD01;s__	2
private_T1887_metawrap_bin.11	97.89	2024-04-01	5029938	d__Bacteria;p__Proteobacteria;c__Alphaproteobacteria;o__Rhizobiales;f__Beijerinckiaceae;g__Enterovirga;s__	1
private_T1916_metawrap_bin.9	81.33	1.15	3105763	d__Bacteria;p__Proteobacteria;c__Alphaproteobacteria;o__Rhizobiales;f__Beijerinckiaceae;g__RH-AL1;s__	1
private_T1916_metawrap_bin.8	75.16	0	2369818	d__Bacteria;p__Proteobacteria;c__Alphaproteobacteria;o__Caulobacterales;f__Caulobacteraceae;g__CAHJWH01;s__	1
private_T1887_metawrap_bin.18	76.41	2.35	2214153	d__Bacteria;p__Proteobacteria;c__Alphaproteobacteria;o__Sphingomonadales;f__Sphingomonadaceae;g__Sphingomonas;s__	2
public_SRR14722308_metawrap_bin.1	73.55	3	3591709	d__Bacteria;p__Actinobacteriota;c__Rubrobacteria;o__Rubrobacterales;f__Rubrobacteraceae;g__SCSIO-52909;s__	3
public_SRR14722158_metawrap_bin.1	69.77	0.75	2865180	d__Bacteria;p__Proteobacteria;c__Alphaproteobacteria;o__Acetobacterales;f__Acetobacteraceae;g__CAIMSN01;s__	6
public_SRR14722081_metawrap_bin.2	83.67	1.66	2978694	d__Bacteria;p__Proteobacteria;c__Alphaproteobacteria;o__Sphingomonadales;f__Sphingomonadaceae;g__Sphingomonas;s__	4
public_SRR14722081_metawrap_bin.1	95.76	3.14	4016466	d__Bacteria;p__Acidobacteriota;c__Acidobacteriae;o__Acidobacteriales;f__Acidobacteriaceae;g__Terriglobus;s__	1
public_SRR14722132_metawrap_bin.1	64.25	1.98	2868880	d__Bacteria;p__Proteobacteria;c__Alphaproteobacteria;o__Sphingomonadales;f__Sphingomonadaceae;g__Sphingomonas;s__	1
public_SRR12240188_metawrap_bin.2	70.23	0.7	2731190	d__Bacteria;p__Actinobacteriota;c__Actinomycetia;o__Mycobacteriales;f__Jatrophihabitantaceae;g__;s__	3
public_SRR14722129_metawrap_bin.1	77.38	1.41	2821068	d__Bacteria;p__Proteobacteria;c__Alphaproteobacteria;o__Rhizobiales;f__Beijerinckiaceae;g__RH-AL1;s__	12
public_SRR14722087_metawrap_bin.1	89.37	2024-05-04	5292300	d__Bacteria;p__Chloroflexota;c__Ktedonobacteria;o__Ktedonobacterales;f__Ktedonobacteraceae;g__DTNP01;s__	5
private_T1868_metawrap_bin.1	88.83	1.72	3803709	d__Bacteria;p__Acidobacteriota;c__Acidobacteriae;o__Acidobacteriales;f__Acidobacteriaceae;g__Bryocella;s__	1
public_SRR14722087_metawrap_bin.4	62.93	2024-02-02	3647526	d__Bacteria;p__Chloroflexota;c__Anaerolineae;o__SBR1031;f__UBA2796;g__;s__	1
private_T1868_metawrap_bin.5	93.72	1.93	3849194	d__Bacteria;p__Proteobacteria;c__Alphaproteobacteria;o__Acetobacterales;f__Acetobacteraceae;g__BOG-908;s__	4
private_T1868_metawrap_bin.4	96.3	0.93	5238499	d__Bacteria;p__Armatimonadota;c__Armatimonadia;o__Armatimonadales;f__Capsulimonadaceae;g__;s__	3
public_SRR14722185_metawrap_bin.1	64.66	1.72	2552460	d__Bacteria;p__Actinobacteriota;c__Thermoleophilia;o__Solirubrobacterales;f__70-9;g__VAYN01;s__	2
public_SRR14722185_metawrap_bin.2	70.09	3.96	4963974	d__Bacteria;p__Chloroflexota;c__Ktedonobacteria;o__Ktedonobacterales;f__Ktedonobacteraceae;g__;s__	2
public_SRR14721996_metawrap_bin.1	89.75	2024-09-01	3972088	d__Bacteria;p__Proteobacteria;c__Alphaproteobacteria;o__Caulobacterales;f__Caulobacteraceae;g__CAHJWH01;s__	2
public_SRR12240179_metawrap_bin.1	96.67	0	3859098	d__Bacteria;p__Bacteroidota;c__Bacteroidia;o__Sphingobacteriales;f__Sphingobacteriaceae;g__HMF7410;s__	2
public_SRR12240179_metawrap_bin.2	73.91	0.66	4622923	d__Bacteria;p__Proteobacteria;c__Alphaproteobacteria;o__Acetobacterales;f__Acetobacteraceae;g__CAHJXG01;s__	5
public_SRR12240179_metawrap_bin.3	86.05	2.24	3549671	d__Bacteria;p__Proteobacteria;c__Alphaproteobacteria;o__Sphingomonadales;f__Sphingomonadaceae;g__Sphingomonas;s__	3
public_SRR14722051_metawrap_bin.2	86.05	0.86	3005090	d__Bacteria;p__Acidobacteriota;c__Acidobacteriae;o__Acidobacteriales;f__Acidobacteriaceae;g__EB88;s__	2
public_SRR14722051_metawrap_bin.1	56.53	0.66	2568578	d__Bacteria;p__Proteobacteria;c__Alphaproteobacteria;o__Acetobacterales;f__Acetobacteraceae;g__CAIMSN01;s__	2
private_TS1974_metawrap_bin.3	98.33	0.99	4404732	d__Bacteria;p__Proteobacteria;c__Alphaproteobacteria;o__Rhizobiales;f__Beijerinckiaceae;g__RH-AL1;s__	1
public_SRR14722166_metawrap_bin.2	68.3	1.95	3060312	d__Bacteria;p__Proteobacteria;c__Alphaproteobacteria;o__Caulobacterales;f__Caulobacteraceae;g__CAHJWH01;s__	3
public_SRR14722176_metawrap_bin.5	88.44	0.45	3559965	d__Bacteria;p__Bacteroidota;c__Bacteroidia;o__Cytophagales;f__Hymenobacteraceae;g__Hymenobacter;s__	2
public_SRR14722176_metawrap_bin.2	68.48	0.99	2669101	d__Bacteria;p__Deinococcota;c__Deinococci;o__Deinococcales;f__Trueperaceae;g__Truepera;s__	2
public_SRR14722170_metawrap_bin.4	93.16	0.29	3202196	d__Bacteria;p__Acidobacteriota;c__Acidobacteriae;o__Acidobacteriales;f__Acidobacteriaceae;g__EB88;s__	2
public_SRR14722251_metawrap_bin.1	93.97	0.17	3314666	d__Bacteria;p__Acidobacteriota;c__Acidobacteriae;o__Acidobacteriales;f__Acidobacteriaceae;g__EB88;s__	2
public_SRR14722088_metawrap_bin.4	69.56	1.72	3373116	d__Bacteria;p__Acidobacteriota;c__Acidobacteriae;o__Acidobacteriales;f__Acidobacteriaceae;g__Tous-C9LFEB;s__	1
public_SRR14722088_metawrap_bin.5	96.52	1.72	3703480	d__Bacteria;p__Acidobacteriota;c__Acidobacteriae;o__Acidobacteriales;f__Acidobacteriaceae;g__Terriglobus;s__	5
public_SRR14722088_metawrap_bin.6	61.37	2024-03-01	4014955	d__Bacteria;p__Acidobacteriota;c__Acidobacteriae;o__Bryobacterales;f__Bryobacteraceae;g__;s__	1
public_SRR14722088_metawrap_bin.1	64.73	1.49	2785661	d__Bacteria;p__Proteobacteria;c__Alphaproteobacteria;o__Acetobacterales;f__Acetobacteraceae;g__BOG-908;s__	1
public_SRR14722088_metawrap_bin.3	72.74	2024-09-02	2193406	d__Bacteria;p__Proteobacteria;c__Alphaproteobacteria;o__Acetobacterales;f__Acetobacteraceae;g__;s__	2
public_SRR11456914_metawrap_bin.22	57.98	0.99	4221727	d__Bacteria;p__Deinococcota;c__Deinococci;o__Deinococcales;f__Deinococcaceae;g__Deinococcus;s__	1
public_SRR14722275_metawrap_bin.1	57.73	0.69	4202288	d__Bacteria;p__Proteobacteria;c__Alphaproteobacteria;o__Acetobacterales;f__Acetobacteraceae;g__;s__	1
public_SRR14722048_metawrap_bin.1	82.75	1.68	3255296	d__Bacteria;p__Actinobacteriota;c__Actinomycetia;o__Propionibacteriales;f__Propionibacteriaceae;g__;s__	4
public_SRR14722154_metawrap_bin.2	56.54	0	3030643	d__Bacteria;p__Proteobacteria;c__Alphaproteobacteria;o__Acetobacterales;f__Acetobacteraceae;g__VCDI01;s__	4
public_SRR14722154_metawrap_bin.3	98.78	0	3917641	d__Bacteria;p__Acidobacteriota;c__Acidobacteriae;o__Acidobacteriales;f__Acidobacteriaceae;g__EB88;s__	4
public_SRR14722067_metawrap_bin.1	94.83	2024-03-01	3370518	d__Bacteria;p__Acidobacteriota;c__Acidobacteriae;o__Acidobacteriales;f__Acidobacteriaceae;g__EB88;s__	2
public_SRR14722154_metawrap_bin.1	88.84	2024-09-02	3663051	d__Bacteria;p__Proteobacteria;c__Alphaproteobacteria;o__Acetobacterales;f__Acetobacteraceae;g__CAIMSN01;s__	3
private_GTX0163_metawrap_bin.17	89.88	2.63	2996994	d__Bacteria;p__Actinobacteriota;c__Actinomycetia;o__Actinomycetales;f__Microbacteriaceae;g__Microbacterium;s__	2
private_GTX0163_metawrap_bin.15	93.75	2024-05-03	4875913	d__Bacteria;p__Proteobacteria;c__Alphaproteobacteria;o__Sphingomonadales;f__Sphingomonadaceae;g__Sphingomonas;s__	1
private_GTX0163_metawrap_bin.14	75.8	2.14	3577379	d__Bacteria;p__Proteobacteria;c__Alphaproteobacteria;o__Rhizobiales;f__Beijerinckiaceae;g__Lichenihabitans;s__	7
private_GTX0163_metawrap_bin.12	90.02	1.47	4365355	d__Bacteria;p__Proteobacteria;c__Gammaproteobacteria;o__Burkholderiales;f__Burkholderiaceae;g__Variovorax;s__	2
private_GTX0163_metawrap_bin.11	89.19	2024-01-03	4768684	d__Bacteria;p__Verrucomicrobiota;c__Verrucomicrobiae;o__Chthoniobacterales;f__UBA10450;g__;s__	1
private_GTX0163_metawrap_bin.10	92.79	0.28	2544535	d__Bacteria;p__Proteobacteria;c__Alphaproteobacteria;o__Sphingomonadales;f__Sphingomonadaceae;g__Novosphingobium;s__	1
public_SRR2387885_metawrap_bin.7	93.53	2024-09-01	3497868	d__Bacteria;p__Acidobacteriota;c__Acidobacteriae;o__Acidobacteriales;f__Acidobacteriaceae;g__Tous-C9LFEB;s__	1
public_SRR14722170_metawrap_bin.3	68.58	3	3047177	d__Bacteria;p__Proteobacteria;c__Alphaproteobacteria;o__Rhizobiales;f__Beijerinckiaceae;g__RH-AL1;s__	4
private_GTX0163_metawrap_bin.19	84	2.73	5045447	d__Bacteria;p__Bacteroidota;c__Bacteroidia;o__Chitinophagales;f__Chitinophagaceae;g__;s__	1
private_GTX0163_metawrap_bin.18	85.22	2024-04-02	3642260	d__Bacteria;p__Proteobacteria;c__Alphaproteobacteria;o__Rhizobiales;f__Beijerinckiaceae;g__Lichenihabitans;s__	3
public_SRR14722172_metawrap_bin.2	82.85	0.05	3371435	d__Bacteria;p__Acidobacteriota;c__Acidobacteriae;o__Acidobacteriales;f__Acidobacteriaceae;g__EB88;s__	1
private_VT38_metawrap_bin.1	83.28	2024-04-02	3131595	d__Bacteria;p__Proteobacteria;c__Alphaproteobacteria;o__Sphingomonadales;f__Sphingomonadaceae;g__Sphingomonas;s__	1
public_SRR14721987_metawrap_bin.1	70.09	2.28	5221228	d__Bacteria;p__Proteobacteria;c__Alphaproteobacteria;o__Acetobacterales;f__Acetobacteraceae;g__CAHJXG01;s__	3
public_SRR14722129_metawrap_bin.2	77.34	1.74	3049668	d__Bacteria;p__Proteobacteria;c__Alphaproteobacteria;o__Acetobacterales;f__Acetobacteraceae;g__BOG-908;s__	1
public_SRR14722233_metawrap_bin.2	76.37	2024-09-01	4483346	d__Bacteria;p__Actinobacteriota;c__Actinomycetia;o__Mycobacteriales;f__Jatrophihabitantaceae;g__Jatrophihabitans;s__	1
public_SRR14721999_metawrap_bin.1	81.7	2024-09-01	3446454	d__Bacteria;p__Acidobacteriota;c__Acidobacteriae;o__Acidobacteriales;f__Acidobacteriaceae;g__EB88;s__	3
public_SRR14722274_metawrap_bin.2	67.07	1.92	3983605	d__Bacteria;p__Proteobacteria;c__Alphaproteobacteria;o__Acetobacterales;f__Acetobacteraceae;g__CAHJXG01;s__	4
public_SRR14721929_metawrap_bin.1	87	5.35	4537829	d__Bacteria;p__Verrucomicrobiota;c__Verrucomicrobiae;o__Chthoniobacterales;f__UBA10450;g__CAHJWO01;s__	6
public_SRR14722108_metawrap_bin.1	91.55	2024-02-02	4118588	d__Bacteria;p__Verrucomicrobiota;c__Verrucomicrobiae;o__Chthoniobacterales;f__UBA10450;g__CAHJWO01;s__	18
public_SRR14722173_metawrap_bin.1	83.86	2024-12-02	3923908	d__Bacteria;p__Proteobacteria;c__Alphaproteobacteria;o__Sphingomonadales;f__Sphingomonadaceae;g__Novosphingobium;s__	1
public_SRR14722165_metawrap_bin.4	62.71	2.16	2520003	d__Bacteria;p__Acidobacteriota;c__Acidobacteriae;o__Acidobacteriales;f__Acidobacteriaceae;g__CAHJWL01;s__	5
public_SRR14722152_metawrap_bin.1	87.24	3.57	3138958	d__Bacteria;p__Proteobacteria;c__Alphaproteobacteria;o__Acetobacterales;f__Acetobacteraceae;g__;s__	5
public_ERR4179390_metawrap_bin.18	84.56	0.51	2754002	d__Bacteria;p__Proteobacteria;c__Alphaproteobacteria;o__Sphingomonadales;f__Sphingomonadaceae;g__CAHJWT01;s__CAHJWT01 sp903643075	1
public_ERR4179390_metawrap_bin.14	69.69	1.63	2019971	d__Bacteria;p__Proteobacteria;c__Alphaproteobacteria;o__Sphingomonadales;f__Sphingomonadaceae;g__Sphingomonas;s__Sphingomonas sp903644135	1
public_ERR4179390_metawrap_bin.15	84.17	2024-08-01	2997459	d__Bacteria;p__Acidobacteriota;c__Acidobacteriae;o__Acidobacteriales;f__Acidobacteriaceae;g__Terriglobus;s__	1
public_ERR4179390_metawrap_bin.16	80.05	1.99	6360884	d__Bacteria;p__Proteobacteria;c__Alphaproteobacteria;o__Acetobacterales;f__Acetobacteraceae;g__CAHJXG01;s__	7
public_ERR4179390_metawrap_bin.17	85.83	1.69	4033751	d__Bacteria;p__Verrucomicrobiota;c__Verrucomicrobiae;o__Chthoniobacterales;f__UBA10450;g__CAHJWO01;s__CAHJWO01 sp903642295	1
public_ERR4179390_metawrap_bin.10	63.97	1.58	2491115	d__Bacteria;p__Proteobacteria;c__Alphaproteobacteria;o__Sphingomonadales;f__Sphingomonadaceae;g__Sphingomonas;s__Sphingomonas sp903643065	1
public_ERR4179390_metawrap_bin.11	77.65	2.16	2979499	d__Bacteria;p__Proteobacteria;c__Alphaproteobacteria;o__Sphingomonadales;f__Sphingomonadaceae;g__Sphingomonas;s__Sphingomonas sp903643035	1
public_ERR4179390_metawrap_bin.12	90.35	3.45	3495382	d__Bacteria;p__Acidobacteriota;c__Acidobacteriae;o__Acidobacteriales;f__Acidobacteriaceae;g__Terriglobus;s__	1
public_ERR4179390_metawrap_bin.13	93.68	1.72	3858529	d__Bacteria;p__Acidobacteriota;c__Acidobacteriae;o__Acidobacteriales;f__Acidobacteriaceae;g__Terriglobus;s__Terriglobus sp903642225	1
public_SRR14722128_metawrap_bin.1	80.7	0.22	2905364	d__Bacteria;p__Proteobacteria;c__Alphaproteobacteria;o__Sphingomonadales;f__Sphingomonadaceae;g__CAHJWT01;s__	1
public_SRR14722046_metawrap_bin.1	78.3	0.17	2743310	d__Bacteria;p__Acidobacteriota;c__Acidobacteriae;o__Acidobacteriales;f__Acidobacteriaceae;g__EB88;s__	1
public_SRR14722039_metawrap_bin.1	83.93	1.39	3377777	d__Bacteria;p__Eremiobacterota;c__Eremiobacteria;o__Baltobacterales;f__Baltobacteraceae;g__;s__	4
public_SRR5808930_metawrap_bin.3	75.1	2.16	3347604	d__Bacteria;p__Acidobacteriota;c__Acidobacteriae;o__Acidobacteriales;f__Acidobacteriaceae;g__Bryocella;s__	1
public_SRR5808930_metawrap_bin.1	88.16	1.17	3678282	d__Bacteria;p__Proteobacteria;c__Alphaproteobacteria;o__Acetobacterales;f__Acetobacteraceae;g__CAIMSN01;s__	3
public_SRR14722086_metawrap_bin.3	73.97	2024-07-04	4864883	d__Bacteria;p__Cyanobacteria;c__Cyanobacteriia;o__Cyanobacteriales;f__Chroococcidiopsidaceae;g__;s__	2
public_SRR14722176_metawrap_bin.6	88.89	0	4835290	d__Bacteria;p__Armatimonadota;c__Abditibacteria;o__Abditibacteriales;f__Abditibacteriaceae;g__Abditibacterium;s__	2
public_ERR4179389_metawrap_bin.1	66.21	2024-03-01	2548021	d__Bacteria;p__Proteobacteria;c__Alphaproteobacteria;o__Sphingomonadales;f__Sphingomonadaceae;g__CAHJWT01;s__CAHJWT01 sp903642255	2
public_ERR4179389_metawrap_bin.2	97.65	0.62	3073101	d__Bacteria;p__Proteobacteria;c__Alphaproteobacteria;o__Sphingomonadales;f__Sphingomonadaceae;g__Sphingomonas;s__Sphingomonas sp903642285	1
public_ERR4179389_metawrap_bin.3	89.64	2024-11-04	3189259	d__Bacteria;p__Proteobacteria;c__Alphaproteobacteria;o__Caulobacterales;f__Caulobacteraceae;g__CAHJWH01;s__CAHJWH01 sp903642205	1
public_ERR4179389_metawrap_bin.4	85.44	1.34	3068375	d__Bacteria;p__Proteobacteria;c__Alphaproteobacteria;o__Acetobacterales;f__Acetobacteraceae;g__BOG-908;s__	1
public_ERR4179389_metawrap_bin.5	69.13	0.43	2944420	d__Bacteria;p__Acidobacteriota;c__Acidobacteriae;o__Acidobacteriales;f__Acidobacteriaceae;g__Tous-C9LFEB;s__	1
public_ERR4179389_metawrap_bin.6	54.8	0.85	2105771	d__Bacteria;p__Acidobacteriota;c__Acidobacteriae;o__Acidobacteriales;f__Acidobacteriaceae;g__Granulicella_C;s__	3
public_SRR14722176_metawrap_bin.1	96.02	0.72	6808938	d__Bacteria;p__Cyanobacteria;c__Cyanobacteriia;o__Cyanobacteriales;f__Nostocaceae;g__Hassallia;s__	3
public_ERR4179389_metawrap_bin.8	92.97	2.62	6382200	d__Bacteria;p__Proteobacteria;c__Gammaproteobacteria;o__Burkholderiales;f__Burkholderiaceae;g__Caballeronia;s__Caballeronia sp001557535	3
public_SRR14722188_metawrap_bin.5	68.67	1.71	3610653	d__Bacteria;p__Acidobacteriota;c__Acidobacteriae;o__Acidobacteriales;f__Acidobacteriaceae;g__Granulicella_C;s__	1
public_SRR14722176_metawrap_bin.9	83.72	2024-11-05	5446922	d__Bacteria;p__Bacteroidota;c__Bacteroidia;o__Cytophagales;f__Spirosomaceae;g__Spirosoma;s__	2
public_SRR14722117_metawrap_bin.2	96.49	3.72	5318643	d__Bacteria;p__Verrucomicrobiota;c__Verrucomicrobiae;o__Chthoniobacterales;f__UBA10450;g__CAHJWO01;s__	5
public_SRR14722046_metawrap_bin.2	52.85	0	2520481	d__Bacteria;p__Proteobacteria;c__Alphaproteobacteria;o__Acetobacterales;f__Acetobacteraceae;g__LMUY01;s__	3
public_SRR14722188_metawrap_bin.2	95.13	0.86	4904820	d__Bacteria;p__Acidobacteriota;c__Acidobacteriae;o__Acidobacteriales;f__Acidobacteriaceae;g__KBS-83;s__	3
public_SRR14722149_metawrap_bin.1	93.44	0.71	8553378	d__Bacteria;p__Cyanobacteria;c__Cyanobacteriia;o__Cyanobacteriales;f__Nostocaceae;g__Nostoc;s__	1
public_SRR14722188_metawrap_bin.1	89.6	2024-05-03	3895846	d__Bacteria;p__Proteobacteria;c__Alphaproteobacteria;o__Acetobacterales;f__Acetobacteraceae;g__CAIMSN01;s__	1
public_SRR12240184_metawrap_bin.4	55.14	0	1439739	d__Bacteria;p__Actinobacteriota;c__Thermoleophilia;o__Solirubrobacterales;f__Solirubrobacteraceae;g__;s__	1
public_SRR12240184_metawrap_bin.5	88.33	4.18	2729563	d__Bacteria;p__Actinobacteriota;c__Actinomycetia;o__Actinomycetales;f__Microbacteriaceae;g__Marisediminicola;s__	1
public_SRR12240184_metawrap_bin.1	82.41	2.15	3549499	d__Bacteria;p__Bacteroidota;c__Bacteroidia;o__Sphingobacteriales;f__Sphingobacteriaceae;g__Pedobacter;s__	1
public_SRR12240184_metawrap_bin.2	70.19	1.54	3414239	d__Bacteria;p__Proteobacteria;c__Alphaproteobacteria;o__Rhodobacterales;f__Rhodobacteraceae;g__;s__	1
public_SRR12240184_metawrap_bin.3	91.33	0.82	2936192	d__Bacteria;p__Proteobacteria;c__Alphaproteobacteria;o__Sphingomonadales;f__Sphingomonadaceae;g__Sphingomonas;s__	1
public_SRR14722314_metawrap_bin.1	58.95	1	2956205	d__Bacteria;p__Proteobacteria;c__Alphaproteobacteria;o__Rhizobiales;f__Xanthobacteraceae;g__Tardiphaga;s__	4
public_SRR14722095_metawrap_bin.2	98.3	0.86	3830114	d__Bacteria;p__Acidobacteriota;c__Acidobacteriae;o__Acidobacteriales;f__Acidobacteriaceae;g__Terriglobus;s__	1
public_SRR14722095_metawrap_bin.3	77.4	2024-03-01	2684019	d__Bacteria;p__Acidobacteriota;c__Acidobacteriae;o__Acidobacteriales;f__Acidobacteriaceae;g__CAHJWL01;s__	1
public_SRR14722095_metawrap_bin.1	82.02	1.28	2768165	d__Bacteria;p__Acidobacteriota;c__Acidobacteriae;o__Acidobacteriales;f__Acidobacteriaceae;g__EB88;s__	1
public_SRR14721964_metawrap_bin.2	96.56	1.36	2819372	d__Bacteria;p__Proteobacteria;c__Gammaproteobacteria;o__Steroidobacterales;f__Steroidobacteraceae;g__;s__	1
public_SRR14722112_metawrap_bin.1	61.95	1.78	2751154	d__Bacteria;p__Acidobacteriota;c__Acidobacteriae;o__Acidobacteriales;f__Acidobacteriaceae;g__Terriglobus;s__	2
public_SRR14722143_metawrap_bin.4	61.45	1.52	2023406	d__Bacteria;p__Actinobacteriota;c__Actinomycetia;o__Actinomycetales;f__Microbacteriaceae;g__Amnibacterium;s__	1
public_SRR14722143_metawrap_bin.5	94.2	0.39	3680408	d__Bacteria;p__Actinobacteriota;c__Actinomycetia;o__Mycobacteriales;f__Jatrophihabitantaceae;g__Jatrophihabitans;s__	1
public_SRR14722143_metawrap_bin.2	73.93	1.49	2656299	d__Bacteria;p__Proteobacteria;c__Alphaproteobacteria;o__Acetobacterales;f__Acetobacteraceae;g__;s__	5
public_SRR14722143_metawrap_bin.3	73.44	2	3061974	d__Bacteria;p__Proteobacteria;c__Alphaproteobacteria;o__Sphingomonadales;f__Sphingomonadaceae;g__Allosphingosinicella;s__	1
public_SRR14722143_metawrap_bin.1	95.76	0.82	3957470	d__Bacteria;p__Actinobacteriota;c__Actinomycetia;o__Mycobacteriales;f__Jatrophihabitantaceae;g__Jatrophihabitans;s__	2
private_X4_metawrap_bin.14	97.95	2024-07-03	7623061	d__Bacteria;p__Actinobacteriota;c__Actinomycetia;o__Mycobacteriales;f__Micromonosporaceae;g__Actinoplanes;s__	3
private_X4_metawrap_bin.11	96.8	2.31	3089360	d__Bacteria;p__Proteobacteria;c__Alphaproteobacteria;o__Caulobacterales;f__Caulobacteraceae;g__;s__	1
private_X4_metawrap_bin.13	78.37	1.21	4493002	d__Bacteria;p__Actinobacteriota;c__Actinomycetia;o__Propionibacteriales;f__Nocardioidaceae;g__JABFXA01;s__	1
private_X4_metawrap_bin.12	96.78	0	3886199	d__Bacteria;p__Planctomycetota;c__Phycisphaerae;o__UBA1161;f__UBA1161;g__JACMJD01;s__	2
public_SRR14722136_metawrap_bin.1	96.69	2024-07-02	3903190	d__Bacteria;p__Proteobacteria;c__Gammaproteobacteria;o__Burkholderiales;f__Burkholderiaceae;g__CAHJXF01;s__	1
public_SRR14722094_metawrap_bin.2	62.46	0.93	2812202	d__Bacteria;p__Armatimonadota;c__Armatimonadia;o__Armatimonadales;f__Capsulimonadaceae;g__;s__	2
public_SRR14722150_metawrap_bin.3	97.21	2.18	3260348	d__Bacteria;p__Proteobacteria;c__Alphaproteobacteria;o__Caulobacterales;f__Caulobacteraceae;g__CAIOYC01;s__	2
public_SRR14721960_metawrap_bin.1	97.01	4.44	6554862	d__Bacteria;p__Acidobacteriota;c__Blastocatellia;o__Pyrinomonadales;f__Pyrinomonadaceae;g__JACDEG01;s__	1
public_SRR14722176_metawrap_bin.4	79.1	2024-12-02	3501776	d__Bacteria;p__Deinococcota;c__Deinococci;o__Deinococcales;f__Trueperaceae;g__Truepera;s__	3
public_SRR11456913_metawrap_bin.21	92.43	1.75	4057647	d__Bacteria;p__Verrucomicrobiota;c__Verrucomicrobiae;o__Chthoniobacterales;f__UBA10450;g__CAHJWO01;s__	3
public_SRR11456913_metawrap_bin.23	98.67	2024-01-01	2884839	d__Bacteria;p__Actinobacteriota;c__Actinomycetia;o__Actinomycetales;f__Microbacteriaceae;g__Amnibacterium;s__	2
public_SRR11456913_metawrap_bin.22	96.25	1.23	6257254	d__Bacteria;p__Bacteroidota;c__Bacteroidia;o__Chitinophagales;f__Chitinophagaceae;g__Segetibacter;s__	2
public_SRR11456913_metawrap_bin.25	96.57	0.62	3699865	d__Bacteria;p__Actinobacteriota;c__Actinomycetia;o__Mycobacteriales;f__Jatrophihabitantaceae;g__Jatrophihabitans;s__	1
public_SRR11456913_metawrap_bin.26	89.64	0.07	3911890	d__Bacteria;p__Actinobacteriota;c__Actinomycetia;o__Mycobacteriales;f__Nakamurellaceae;g__Nakamurella;s__	2
public_SRR14721985_metawrap_bin.2	98.2	0.5	3688266	d__Bacteria;p__Proteobacteria;c__Alphaproteobacteria;o__Acetobacterales;f__Acetobacteraceae;g__CAIMSN01;s__	4
public_SRR14721985_metawrap_bin.1	95.47	0	4033697	d__Bacteria;p__Acidobacteriota;c__Acidobacteriae;o__Acidobacteriales;f__Acidobacteriaceae;g__CAIQPK01;s__	2
public_SRR14722304_metawrap_bin.2	88.28	3.96	5605541	d__Bacteria;p__Chloroflexota;c__Ktedonobacteria;o__Ktedonobacterales;f__Ktedonobacteraceae;g__DTNP01;s__	1
public_SRR14722042_metawrap_bin.3	89.77	0.86	3178674	d__Bacteria;p__Acidobacteriota;c__Acidobacteriae;o__Acidobacteriales;f__Acidobacteriaceae;g__Terriglobus;s__	3
public_SRR14722042_metawrap_bin.1	94.02	0.17	3751316	d__Bacteria;p__Acidobacteriota;c__Acidobacteriae;o__Acidobacteriales;f__Acidobacteriaceae;g__Granulicella_C;s__	2
public_SRR7232211_metawrap_bin.1	97.22	0.75	4162555	d__Bacteria;p__Proteobacteria;c__Alphaproteobacteria;o__Acetobacterales;f__Acetobacteraceae;g__CAIMSN01;s__	9
public_SRR14722145_metawrap_bin.6	96.74	1.87	2558475	d__Bacteria;p__Proteobacteria;c__Alphaproteobacteria;o__Sphingomonadales;f__Sphingomonadaceae;g__UBA1936;s__	1
private_VT34_metawrap_bin.4	95.92	2.44	3002539	d__Bacteria;p__Proteobacteria;c__Alphaproteobacteria;o__Sphingomonadales;f__Sphingomonadaceae;g__Sphingomonas;s__	1
public_SRR12240177_metawrap_bin.1	55.75	0.65	2642145	d__Bacteria;p__Proteobacteria;c__Alphaproteobacteria;o__Rhizobiales;f__Beijerinckiaceae;g__;s__	1
private_VT34_metawrap_bin.2	93.61	2024-04-01	3074460	d__Bacteria;p__Proteobacteria;c__Alphaproteobacteria;o__Sphingomonadales;f__Sphingomonadaceae;g__Sphingomonas;s__	1
private_VT34_metawrap_bin.3	97.76	1.66	5049737	d__Bacteria;p__Proteobacteria;c__Alphaproteobacteria;o__Acetobacterales;f__Acetobacteraceae;g__CAHJXG01;s__	2
public_SRR14722229_metawrap_bin.3	57.44	0	3389825	d__Bacteria;p__Acidobacteriota;c__Acidobacteriae;o__Acidobacteriales;f__Acidobacteriaceae;g__CAHJWL01;s__	5
private_VT34_metawrap_bin.1	78.91	1.79	3671683	d__Bacteria;p__Proteobacteria;c__Alphaproteobacteria;o__Sphingomonadales;f__Sphingomonadaceae;g__Sphingomonas;s__	1
public_SRR14721937_metawrap_bin.1	73.82	2024-07-04	4437831	d__Bacteria;p__Chloroflexota;c__Ktedonobacteria;o__Ktedonobacterales;f__Ktedonobacteraceae;g__DTNP01;s__	1
private_VT22_metawrap_bin.11	75.83	0.83	4924096	d__Bacteria;p__Proteobacteria;c__Alphaproteobacteria;o__Acetobacterales;f__Acetobacteraceae;g__CAHJXG01;s__	1
private_VT22_metawrap_bin.10	75.65	2.78	4803330	d__Bacteria;p__Proteobacteria;c__Alphaproteobacteria;o__Acetobacterales;f__Acetobacteraceae;g__LMUY01;s__	2
private_VT22_metawrap_bin.12	73.22	2.37	5152252	d__Bacteria;p__Proteobacteria;c__Alphaproteobacteria;o__Acetobacterales;f__Acetobacteraceae;g__CAHJXG01;s__	1
public_SRR14722086_metawrap_bin.5	72.81	3.51	5995761	d__Bacteria;p__Chloroflexota;c__Ktedonobacteria;o__Ktedonobacterales;f__Ktedonobacteraceae;g__Dictyobacter;s__	1
public_SRR14722071_metawrap_bin.4	76.48	2.59	4303522	d__Bacteria;p__Acidobacteriota;c__Acidobacteriae;o__Acidobacteriales;f__Acidobacteriaceae;g__UBA5172;s__	2
public_SRR12240180_metawrap_bin.1	97.62	0.48	3877513	d__Bacteria;p__Bacteroidota;c__Bacteroidia;o__Sphingobacteriales;f__Sphingobacteriaceae;g__HMF7410;s__	4
public_SRR14722071_metawrap_bin.1	95.19	2024-12-01	3726750	d__Bacteria;p__Proteobacteria;c__Alphaproteobacteria;o__Acetobacterales;f__Acetobacteraceae;g__;s__	2
public_SRR14722071_metawrap_bin.2	63.43	2024-01-01	2628225	d__Bacteria;p__Proteobacteria;c__Alphaproteobacteria;o__Acetobacterales;f__Acetobacteraceae;g__;s__	1
public_SRR14722071_metawrap_bin.3	75.17	0.98	5383351	d__Bacteria;p__Actinobacteriota;c__Actinomycetia;o__Streptosporangiales;f__Streptosporangiaceae;g__Bog-532;s__	1
public_SRR14722229_metawrap_bin.2	92.51	2024-04-02	3841435	d__Bacteria;p__Proteobacteria;c__Alphaproteobacteria;o__Acetobacterales;f__Acetobacteraceae;g__VCDI01;s__	2
public_SRR12240183_metawrap_bin.1	90.13	1.98	3280544	d__Bacteria;p__Proteobacteria;c__Alphaproteobacteria;o__Rhizobiales;f__Beijerinckiaceae;g__Lichenihabitans;s__	2
public_SRR12240183_metawrap_bin.3	86.26	2.33	5689450	d__Bacteria;p__Bacteroidota;c__Bacteroidia;o__Cytophagales;f__Hymenobacteraceae;g__Hymenobacter;s__	2
public_SRR14722156_metawrap_bin.2	73.43	1.57	3254686	d__Bacteria;p__Proteobacteria;c__Alphaproteobacteria;o__Caulobacterales;f__Caulobacteraceae;g__CAHJWH01;s__	1
public_SRR14722309_metawrap_bin.2	76.09	0.5	3652684	d__Bacteria;p__Proteobacteria;c__Alphaproteobacteria;o__Acetobacterales;f__Acetobacteraceae;g__BOG-908;s__	1
public_SRR14722156_metawrap_bin.4	94.44	0.17	5207319	d__Bacteria;p__Acidobacteriota;c__Acidobacteriae;o__Bryobacterales;f__Bryobacteraceae;g__;s__	3
private_X16_metawrap_bin.31	92.45	2024-07-02	3023946	d__Bacteria;p__Bdellovibrionota;c__Bdellovibrionia;o__Bdellovibrionales;f__Bdellovibrionaceae;g__Pseudobdellovibrio;s__	1
private_X16_metawrap_bin.30	92.25	0.67	3140419	d__Bacteria;p__Actinobacteriota;c__Actinomycetia;o__Mycobacteriales;f__SCTD01;g__;s__	1
public_SRR14722156_metawrap_bin.5	83.46	3.92	5138702	d__Bacteria;p__Actinobacteriota;c__Actinomycetia;o__Streptosporangiales;f__Streptosporangiaceae;g__Trebonia;s__	4
public_SRR14722229_metawrap_bin.1	91.54	1.49	3569788	d__Bacteria;p__Proteobacteria;c__Alphaproteobacteria;o__Acetobacterales;f__Acetobacteraceae;g__BOG-908;s__	3
public_SRR14722288_metawrap_bin.1	97.87	0	3652934	d__Bacteria;p__Acidobacteriota;c__Acidobacteriae;o__Acidobacteriales;f__Acidobacteriaceae;g__KBS-83;s__	1
public_SRR14722149_metawrap_bin.10	95.14	3.44	3696104	d__Bacteria;p__Verrucomicrobiota;c__Verrucomicrobiae;o__Chthoniobacterales;f__UBA10450;g__;s__	3
public_SRR14722301_metawrap_bin.5	61.64	2024-02-01	2189998	d__Bacteria;p__Proteobacteria;c__Alphaproteobacteria;o__Rhizobiales;f__Beijerinckiaceae;g__RH-AL1;s__	5
public_SRR14722145_metawrap_bin.1	87.52	3.59	5636286	d__Bacteria;p__Acidobacteriota;c__Blastocatellia;o__Pyrinomonadales;f__Pyrinomonadaceae;g__QHXN01;s__	1
public_SRR14722145_metawrap_bin.5	83.38	4	2645662	d__Bacteria;p__Proteobacteria;c__Alphaproteobacteria;o__Sphingomonadales;f__Sphingomonadaceae;g__Sphingomonas_G;s__	1
private_VT2_metawrap_bin.6	63.79	1.72	4094902	d__Bacteria;p__Proteobacteria;c__Alphaproteobacteria;o__Acetobacterales;f__Acetobacteraceae;g__LMUY01;s__	2
private_T1916_metawrap_bin.2	99.15	0.85	4459335	d__Bacteria;p__Acidobacteriota;c__Acidobacteriae;o__Acidobacteriales;f__Acidobacteriaceae;g__CAHJWL01;s__	2
private_T1916_metawrap_bin.5	90.13	2.35	3764048	d__Bacteria;p__Proteobacteria;c__Alphaproteobacteria;o__Rhizobiales;f__Beijerinckiaceae;g__RH-AL1;s__	1
public_SRR14722132_metawrap_bin.2	97.29	1.72	4413311	d__Bacteria;p__Acidobacteriota;c__Acidobacteriae;o__Acidobacteriales;f__Acidobacteriaceae;g__Tous-C9LFEB;s__	1
private_T1916_metawrap_bin.4	96.5	0.22	3690106	d__Bacteria;p__Proteobacteria;c__Alphaproteobacteria;o__Sphingomonadales;f__Sphingomonadaceae;g__Sphingomonas_N;s__	12
public_SRR14722145_metawrap_bin.2	96.7	1.26	8205499	d__Bacteria;p__Cyanobacteria;c__Cyanobacteriia;o__Cyanobacteriales;f__Nostocaceae;g__Nostoc;s__	2
public_SRR14722007_metawrap_bin.1	68.68	2024-03-01	2351535	d__Bacteria;p__Proteobacteria;c__Alphaproteobacteria;o__Caulobacterales;f__Caulobacteraceae;g__CAIOYC01;s__	1
private_T1916_metawrap_bin.6	95.99	2024-03-01	5130386	d__Bacteria;p__Proteobacteria;c__Alphaproteobacteria;o__Rhizobiales;f__Beijerinckiaceae;g__Lichenihabitans;s__	14
public_SRR14722007_metawrap_bin.4	74.41	2.13	2574793	d__Bacteria;p__Proteobacteria;c__Alphaproteobacteria;o__Caulobacterales;f__Caulobacteraceae;g__CAHJWH01;s__	2
private_VT2_metawrap_bin.1	81.67	1.49	3226238	d__Bacteria;p__Proteobacteria;c__Alphaproteobacteria;o__Acetobacterales;f__Acetobacteraceae;g__;s__	9
public_SRR14722086_metawrap_bin.10	79.73	0.4	2664005	d__Bacteria;p__Proteobacteria;c__Alphaproteobacteria;o__Rhizobiales;f__Rhodomicrobiaceae;g__;s__	1
public_SRR14722086_metawrap_bin.11	98.21	0	5434115	d__Bacteria;p__Acidobacteriota;c__Acidobacteriae;o__Bryobacterales;f__Bryobacteraceae;g__KBS-96;s__	2
private_VT12_metawrap_bin.2	89.48	0.93	3663071	d__Bacteria;p__Armatimonadota;c__Armatimonadia;o__Armatimonadales;f__Capsulimonadaceae;g__;s__	1
private_GTX0163_metawrap_bin.3	96.3	1.88	5759634	d__Bacteria;p__Armatimonadota;c__Armatimonadia;o__Armatimonadales;f__Armatimonadaceae;g__;s__	1
public_SRR12240181_metawrap_bin.1	61.11	0.54	2580695	d__Bacteria;p__Actinobacteriota;c__Actinomycetia;o__Mycobacteriales;f__SCTD01;g__SCTD01;s__	1
private_VT12_metawrap_bin.1	50.08	0	2326716	d__Bacteria;p__Proteobacteria;c__Alphaproteobacteria;o__Acetobacterales;f__Acetobacteraceae;g__CAIMSN01;s__	10
public_SRR11456915_metawrap_bin.8	94.51	4.87	4601963	d__Bacteria;p__Actinobacteriota;c__Actinomycetia;o__Mycobacteriales;f__Jatrophihabitantaceae;g__;s__	2
public_SRR11456915_metawrap_bin.9	96.21	3.42	4154047	d__Bacteria;p__Verrucomicrobiota;c__Verrucomicrobiae;o__Chthoniobacterales;f__UBA10450;g__CAHJWO01;s__	2
public_SRR11456915_metawrap_bin.1	70.96	2024-05-02	3042184	d__Bacteria;p__Bacteroidota;c__Bacteroidia;o__Sphingobacteriales;f__Sphingobacteriaceae;g__HMF7410;s__	1
public_SRR11456915_metawrap_bin.3	99.7	0.89	8733206	d__Bacteria;p__Cyanobacteria;c__Cyanobacteriia;o__Cyanobacteriales;f__Nostocaceae;g__Nostoc;s__Nostoc punctiforme_A	3
public_SRR11456915_metawrap_bin.4	97.88	0.64	3032277	d__Bacteria;p__Actinobacteriota;c__Actinomycetia;o__Mycobacteriales;f__CAJCIY01;g__CAJCIY01;s__	1
public_SRR11456915_metawrap_bin.5	93.55	2.38	2803628	d__Bacteria;p__Proteobacteria;c__Alphaproteobacteria;o__Sphingomonadales;f__Sphingomonadaceae;g__Sphingomonas_N;s__	2
public_SRR11456915_metawrap_bin.6	65.5	1.75	3215214	d__Bacteria;p__Actinobacteriota;c__Actinomycetia;o__Actinomycetales;f__Microbacteriaceae;g__Amnibacterium;s__	2
public_SRR14722177_metawrap_bin.1	72.97	2024-04-02	3253454	d__Bacteria;p__Proteobacteria;c__Alphaproteobacteria;o__Acetobacterales;f__Acetobacteraceae;g__VCDI01;s__	2
public_ERR4179390_metawrap_bin.3	87.54	6.63	4154586	d__Bacteria;p__Bacteroidota;c__Bacteroidia;o__Chitinophagales;f__Chitinophagaceae;g__Parafilimonas;s__Parafilimonas sp903642275	1
public_SRR14722170_metawrap_bin.1	97.58	1.49	3698262	d__Bacteria;p__Proteobacteria;c__Alphaproteobacteria;o__Acetobacterales;f__Acetobacteraceae;g__BOG-908;s__	3
public_SRR14722125_metawrap_bin.3	93.27	1.77	3660656	d__Bacteria;p__Acidobacteriota;c__Acidobacteriae;o__Acidobacteriales;f__Acidobacteriaceae;g__Terriglobus;s__	6
public_SRR13685165_metawrap_bin.1	92.95	1.67	4513375	d__Bacteria;p__Proteobacteria;c__Alphaproteobacteria;o__Rhizobiales;f__Beijerinckiaceae;g__RH-AL1;s__	1
public_ERR4179390_metawrap_bin.6	85.95	1.71	3738796	d__Bacteria;p__Proteobacteria;c__Gammaproteobacteria;o__Burkholderiales;f__Burkholderiaceae;g__CAHJXF01;s__CAHJXF01 sp903644065	1
public_SRR14721956_metawrap_bin.1	74	3.33	4248881	d__Bacteria;p__Actinobacteriota;c__Actinomycetia;o__Actinomycetales;f__Kineosporiaceae;g__Kineosporia;s__	2
private_X16_metawrap_bin.22	95.79	0	3551738	d__Bacteria;p__Bacteroidota;c__Bacteroidia;o__Chitinophagales;f__Chitinophagaceae;g__Palsa-955;s__	1
public_ERR4179390_metawrap_bin.5	81.31	2024-02-01	3527570	d__Bacteria;p__Proteobacteria;c__Alphaproteobacteria;o__Rhizobiales;f__Beijerinckiaceae;g__Enterovirga;s__Enterovirga sp903644085	3
private_X4_metawrap_bin.9	96.58	6.41	5328250	d__Bacteria;p__Acidobacteriota;c__Blastocatellia;o__Pyrinomonadales;f__Pyrinomonadaceae;g__GCA-002050365;s__	1
private_X4_metawrap_bin.8	83.86	4.42	3194057	d__Bacteria;p__Proteobacteria;c__Alphaproteobacteria;o__Sphingomonadales;f__Sphingomonadaceae;g__Sphingomonas_G;s__	1
public_SRR14722123_metawrap_bin.5	67.24	1.72	2293700	d__Bacteria;p__Acidobacteriota;c__Acidobacteriae;o__Acidobacteriales;f__Acidobacteriaceae;g__;s__	1
private_X9_metawrap_bin.1	97.14	0.5	3322990	d__Bacteria;p__Proteobacteria;c__Alphaproteobacteria;o__Acetobacterales;f__Acetobacteraceae;g__CAIMSN01;s__	3
private_X4_metawrap_bin.5	93.73	2024-04-01	5466207	d__Bacteria;p__Bacteroidota;c__Bacteroidia;o__Chitinophagales;f__Chitinophagaceae;g__Flavihumibacter;s__	1
private_X4_metawrap_bin.4	88.17	3.55	6344992	d__Bacteria;p__Myxococcota;c__Polyangia;o__Polyangiales;f__Polyangiaceae;g__PMG-095;s__	1
private_X4_metawrap_bin.7	90.71	0.43	3150584	d__Bacteria;p__Actinobacteriota;c__Thermoleophilia;o__Solirubrobacterales;f__Solirubrobacteraceae;g__SEOHO-28;s__	1
private_X4_metawrap_bin.1	96.11	2.36	3701316	d__Bacteria;p__Verrucomicrobiota;c__Verrucomicrobiae;o__Chthoniobacterales;f__UBA10450;g__JACCTI01;s__	1
private_X4_metawrap_bin.3	94.3	6.84	4291870	d__Bacteria;p__Acidobacteriota;c__Blastocatellia;o__Pyrinomonadales;f__Pyrinomonadaceae;g__GCA-002050365;s__	1
private_X4_metawrap_bin.2	98.29	4.27	4935239	d__Bacteria;p__Acidobacteriota;c__Blastocatellia;o__Pyrinomonadales;f__Pyrinomonadaceae;g__QHXN01;s__	1
private_T1867_metawrap_bin.2	85.64	3.17	5743301	d__Bacteria;p__Proteobacteria;c__Alphaproteobacteria;o__Acetobacterales;f__Acetobacteraceae;g__CAHJXG01;s__	9
private_X16_metawrap_bin.27	57.48	0	2299430	d__Bacteria;p__Bacteroidota;c__Bacteroidia;o__Chitinophagales;f__Chitinophagaceae;g__Palsa-955;s__	1
private_GTX0163_metawrap_bin.7	86.9	1.64	6454521	d__Bacteria;p__Bacteroidota;c__Bacteroidia;o__Chitinophagales;f__Chitinophagaceae;g__Flavihumibacter;s__	1
private_GTX0163_metawrap_bin.6	77.84	2024-06-03	3971280	d__Bacteria;p__Proteobacteria;c__Gammaproteobacteria;o__Burkholderiales;f__Burkholderiaceae;g__Rhizobacter;s__	1
private_GTX0163_metawrap_bin.5	87.98	5.43	4607906	d__Bacteria;p__Bacteroidota;c__Bacteroidia;o__Cytophagales;f__Hymenobacteraceae;g__Hymenobacter;s__	1
private_GTX0163_metawrap_bin.4	54.55	0.86	2390973	d__Bacteria;p__Actinobacteriota;c__Actinomycetia;o__Mycobacteriales;f__Nakamurellaceae;g__Nakamurella;s__	2
private_GTX0163_metawrap_bin.1	94.9	3.15	5061927	d__Bacteria;p__Verrucomicrobiota;c__Verrucomicrobiae;o__Chthoniobacterales;f__UBA10450;g__CAHJWO01;s__	1
private_GTX0163_metawrap_bin.9	96.58	2.53	4806579	d__Bacteria;p__Bacteroidota;c__Bacteroidia;o__Cytophagales;f__Hymenobacteraceae;g__Hymenobacter;s__	1
private_GTX0163_metawrap_bin.8	87.2	2024-11-02	5244982	d__Bacteria;p__Bacteroidota;c__Bacteroidia;o__Cytophagales;f__Hymenobacteraceae;g__Hymenobacter;s__	1
public_SRR14722022_metawrap_bin.1	76.4	0.84	3186652	d__Bacteria;p__Proteobacteria;c__Alphaproteobacteria;o__Rhizobiales;f__Beijerinckiaceae;g__RH-AL1;s__	5
public_SRR14722106_metawrap_bin.2	58.07	0.05	2987098	d__Bacteria;p__Acidobacteriota;c__Acidobacteriae;o__Acidobacteriales;f__Acidobacteriaceae;g__Granulicella_C;s__	3
public_SRR14721980_metawrap_bin.2	87.17	2.24	6256032	d__Bacteria;p__Proteobacteria;c__Alphaproteobacteria;o__Acetobacterales;f__Acetobacteraceae;g__CAHJXG01;s__	4
private_T1882_metabat2_merged.0	83.6	2024-02-03	62479348	Plantae; Viridiplantae; Chlorophyta; Chlorophyta; Chlorophytina; Trebouxiophyceae; Trebouxiales; Trebouxiaceae; Trebouxia	1
public_SRR1531545_concoct_bin.10	94.74	0	29584455	Fungi; Dikarya; Ascomycota; Pezizomycotina; Lecanoromycetes; Lecanoromycetidae; Peltigerales; Collemataceae; Leptogium; Leptogium austroamericanum	1
public_SRR14721957_metabat2_bin.1	72.93	1.13	13010775	Fungi; Dikarya; Ascomycota; Pezizomycotina; Lichinomycetes; Lichinomycetidae; Lichinales; Lichinaceae; Ephebe; Ephebe solida	1
public_SRR14722158_metabat2_bin.9	94.74	0	27538851	Fungi; Dikarya; Ascomycota; Pezizomycotina; Lecanoromycetes; Lecanoromycetidae; Lecanorales; Lecanoraceae; Lecanora; Lecanora albella	1
public_SRR14722037_metabat2_bin.2	90.98	0	29315195	Fungi; Dikarya; Ascomycota; Pezizomycotina; Lecanoromycetes; Ostropomycetidae; Ostropales; Phlyctidaceae; Phlyctis; Phlyctis speirea	1
public_SRR14722101_metabat2_bin.2	90.98	0.38	26448327	Fungi; Dikarya; Ascomycota; Pezizomycotina; Lecanoromycetes; Lecanoromycetidae; Lecanorales; Cladoniaceae; Cladonia; Cladonia strepsilis	2
public_SRR14722313_metabat2_bin.4	83.46	0	28706674	Fungi; Dikarya; Ascomycota; Pezizomycotina; Lecanoromycetes; Ostropomycetidae; Ostropales; Phlyctidaceae; Phlyctis; Phlyctis petraea	1
private_X9_concoct_bin.20	93.23	0	33069491	Fungi; Dikarya; Ascomycota; Pezizomycotina; Lecanoromycetes; Lecanoromycetidae; Lecanorales; Parmeliaceae; Evernia; Evernia divaricata	2
private_VT33_concoct_bin.0	96.62	0.75	36233533	Fungi; Dikarya; Ascomycota; Pezizomycotina; Lecanoromycetes; Lecanoromycetidae; Lecanorales; Parmeliaceae; Allantoparmelia	2
public_SRR14722032_metabat2_bin.2	98.12	0	31179552	Fungi; Dikarya; Ascomycota; Pezizomycotina; Lecanoromycetes; Ostropomycetidae; Pertusariales	2
private_T1889_concoct_bin.13	98.87	0	24831450	Fungi; Dikarya; Ascomycota; Pezizomycotina; Lecanoromycetes; Ostropomycetidae; Baeomycetales; Xylographa; Xylographa carneopallida	1
private_T1889_concoct_bin.16	97.87	2.13	40608534	Plantae; Viridiplantae; Chlorophyta; Chlorophyta; Chlorophytina; Trebouxiophyceae; Trebouxiophyceae incertae sedis; Elliptochloris clade	7
public_SRR14722152_metabat2_bin.2	65.96	0	28683311	Plantae; Viridiplantae; Chlorophyta; Chlorophyta; Chlorophytina; Trebouxiophyceae; Trebouxiophyceae incertae sedis; Elliptochloris clade	3
public_SRR14722165_metabat2_bin.16	65.79	0	16287341	Fungi; Dikarya; Ascomycota; Pezizomycotina; Lecanoromycetes; Lecanoromycetidae; Leprocaulales	3
public_SRR14722092_concoct_merged.0	83.46	0	22014185	Fungi; Dikarya; Ascomycota; Pezizomycotina; Lecanoromycetes; Ostropomycetidae; Baeomycetales	1
private_X2_concoct_bin.0	96.24	0	36596510	Fungi; Dikarya; Ascomycota; Pezizomycotina; Lecanoromycetes; Lecanoromycetidae; Lecanorales; Parmeliaceae; Usnea; Usnea cavernosa	1
private_X2_concoct_bin.1	93.8	5	67285532	Plantae; Viridiplantae; Chlorophyta; Chlorophyta; Chlorophytina; Trebouxiophyceae; Trebouxiales; Trebouxiaceae; Trebouxia	1
public_SRR14722163_concoct_bin.11	85.71	0	26201316	Fungi; Dikarya; Ascomycota; Pezizomycotina; Lecanoromycetes; Lecanoromycetidae; Lecanorales; Mycoblastaceae; Tephromela; Tephromela atra	1
public_SRR14722086_metabat2_bin.14	99.62	0	20387402	Fungi; Dikarya; Ascomycota; Pezizomycotina; Lichinomycetes; Lichinomycetidae; Lichinales	1
private_T1914_metabat2_bin.5	97.74	0.38	38065376	Fungi; Dikarya; Ascomycota; Pezizomycotina; Lecanoromycetes; Lecanoromycetidae; Lecanorales; Mycoblastaceae; Mycoblastus; Mycoblastus sanguinarius	1
public_ERR4179390_metabat2_bin.6	84.59	0	18482457	Fungi; Dikarya; Ascomycota; Pezizomycotina; Lecanoromycetes; Lecanoromycetidae; Lecanorales; Ramalinaceae	1
public_SRR14722145_metabat2_bin.10	89.1	0.38	22421455	Fungi; Dikarya; Ascomycota; Pezizomycotina; Lecanoromycetes; Lecanoromycetidae; Peltigerales; Collemataceae; Leptogium; Leptogium chloromelum	1
public_SRR5808932_metabat2_bin.2	87	2024-02-03	53955646	Plantae; Viridiplantae; Chlorophyta; Chlorophyta; Chlorophytina; Trebouxiophyceae; Trebouxiales; Trebouxiaceae; Trebouxia	1
private_X10_concoct_bin.0	86.09	0.75	31690061	Fungi; Dikarya; Ascomycota; Pezizomycotina; Lecanoromycetes; Lecanoromycetidae; Lecanorales; Parmeliaceae; Sulcaria; Sulcaria badia	1
public_SRR14722177_concoct_bin.11	95.86	0.38	24200494	Fungi; Dikarya; Ascomycota; Pezizomycotina; Lecanoromycetes; Lecanoromycetidae; Lecanorales; Ramalinaceae; Biatora; Biatora appalachensis	1
public_SRR12240184_concoct_bin.17	79.7	0.75	26941752	Fungi; Dikarya; Ascomycota; Pezizomycotina; Lecanoromycetes; Lecanoromycetidae; Caliciales; Physciaceae; Oxnerella; Oxnerella safavidiorum	1
public_SRR11456921_metabat2_merged.0	98.5	1.13	98573368	Fungi; Dikarya; Ascomycota; Pezizomycotina; Lecanoromycetes; Lecanoromycetidae; Peltigerales; Peltigeraceae; Peltigera; Peltigera evansiana	1
public_SRR13685162_metabat2_bin.2	90.23	0	30437628	Fungi; Dikarya; Ascomycota; Pezizomycotina; Lecanoromycetes; Lecanoromycetidae; Lecanorales; Parmeliaceae; Usnea; Usnea subfusca	1
public_SRR14722125_metabat2_bin.9	90.23	0.38	18294553	Fungi; Dikarya; Ascomycota; Pezizomycotina; Lecanoromycetes; Ostropomycetidae; Baeomycetales; Ionaspis; Ionaspis alba	2
public_SRR14721995_metabat2_bin.4	92.48	0	31516815	Fungi; Dikarya; Ascomycota; Pezizomycotina; Lecanoromycetes; Ostropomycetidae; Pertusariales; Pertusariaceae; Lepra; Lepra amara	1
private_T1868_concoct_bin.12	100	0	23887801	Fungi; Dikarya; Ascomycota; Pezizomycotina; Lecanoromycetes; Ostropomycetidae; Baeomycetales; Ptychographa; Ptychographa xylographoides	1
public_SRR14722103_metabat2_bin.2	90.23	0	30103970	Fungi; Dikarya; Ascomycota; Pezizomycotina; Lecanoromycetes; Lecanoromycetidae; Lecanorales; Cladoniaceae; Cladonia; Cladonia coccifera	1
public_SRR14722272_metabat2_bin.6	93.98	0.38	29305370	Fungi; Dikarya; Ascomycota; Pezizomycotina; Lecanoromycetes; Lecanoromycetidae; Lecanorales; Stereocaulaceae; Lepraria; Lepraria leprolomopsis	1
public_SRR14721950_metabat2_bin.6	90.98	0	20843906	Fungi; Dikarya; Ascomycota; Pezizomycotina; Lecanoromycetes; Ostropomycetidae; Gyalectales; Pseudosagedia	1
public_SRR14722066_metabat2_bin.7	86.09	0.38	23681804	Fungi; Dikarya; Ascomycota; Pezizomycotina; Lecanoromycetes; Lecanoromycetidae; Lecanorales; Cladoniaceae; Pilophorus; Pilophorus fibula	1
public_SRR14722147_concoct_bin.2	96.24	0	26714181	Fungi; Dikarya; Ascomycota; Pezizomycotina; Lecanoromycetes; Lecanoromycetidae; Lecanorales; Pilocarpaceae; Byssoloma; Byssoloma subdiscordans	1
public_SRR13685140_metabat2_bin.1	90.23	0	22898054	Fungi; Dikarya; Ascomycota; Pezizomycotina; Arthoniomycetes; Arthoniales; Arthoniaceae; Arthonia; Arthonia susa	1
public_SRR14722144_metabat2_bin.3	92.48	0	29976469	Fungi; Dikarya; Ascomycota; Pezizomycotina; Lecanoromycetes; Lecanoromycetidae; Caliciales; Physciaceae; Heterodermia; Heterodermia appalachiensis	2
public_SRR14721965_metabat2_bin.1	90.6	0	29021755	Fungi; Dikarya; Ascomycota; Pezizomycotina; Lecanoromycetes; Lecanoromycetidae; Lecanorales; Cladoniaceae; Cladonia; Cladonia petrophila	3
public_SRR14722022_concoct_bin.14	94.74	0	31204119	Fungi; Dikarya; Ascomycota; Pezizomycotina; Lecanoromycetes; Lecanoromycetidae; Lecanorales; Parmeliaceae; Usnea; Usnea subgracilis	1
public_SRR14722307_metabat2_bin.5	87.97	0.75	21218329	Fungi; Dikarya; Ascomycota; Pezizomycotina; Lecanoromycetes; Lecanoromycetidae; Peltigerales; Placynthiaceae; Placynthium; Placynthium petersii	1
public_SRR14722099_metabat2_bin.1	86.09	0.38	27164441	Fungi; Dikarya; Ascomycota; Pezizomycotina; Lecanoromycetes; Lecanoromycetidae; Lecanorales; Cladoniaceae; Cladonia; Cladonia pyxidata	1
public_SRR14722088_concoct_bin.14	93.98	0	29419212	Fungi; Dikarya; Ascomycota; Pezizomycotina; Lecanoromycetes; Lecanoromycetidae; Lecanorales; Cladoniaceae; Cladonia; Cladonia uncialis	3
public_SRR14722043_metabat2_bin.3	58.65	0.75	22757456	Fungi; Dikarya; Ascomycota; Pezizomycotina; Lecanoromycetes; Lecanoromycetidae; Caliciales; Physciaceae; Rinodina; Rinodina tephraspis	1
private_T1888_metabat2_bin.52	97.74	0	29924716	Fungi; Dikarya; Ascomycota; Pezizomycotina; Eurotiomycetes	1
private_T1888_metabat2_bin.51	99.62	0	25635390	Fungi; Dikarya; Ascomycota; Pezizomycotina; Lecanoromycetes; Lecanoromycetidae; Lecanorales; Puttea; Puttea exsequens	1
public_SRR13685159_concoct_merged.0	97.87	0	45368639	Plantae; Viridiplantae; Chlorophyta; Chlorophyta; Chlorophytina; Trebouxiophyceae; Trebouxiophyceae incertae sedis; Elliptochloris clade	1
public_SRR14722026_metabat2_bin.4	93.98	0	34279999	Fungi; Dikarya; Ascomycota; Pezizomycotina; Lecanoromycetes; Lecanoromycetidae; Lecanorales; Parmeliaceae; Tuckermannopsis; Tuckermannopsis ciliaris	3
private_T1912_concoct_bin.0	91	6	55932432	Plantae; Viridiplantae; Chlorophyta; Chlorophyta; Chlorophytina; Trebouxiophyceae; Trebouxiales; Trebouxiaceae; Trebouxia	1
public_SRR14722036_metabat2_bin.1	92.86	0	32350195	Fungi; Dikarya; Ascomycota; Pezizomycotina; Lecanoromycetes; Lecanoromycetidae; Caliciales; Physciaceae; Phaeophyscia; Phaeophyscia hispidula	1
public_SRR14722213_metabat2_bin.1	67.67	0	24186479	Fungi; Dikarya; Ascomycota; Pezizomycotina; Dothideomycetes	2
public_SRR14722233_metabat2_bin.15	96.24	0.38	24194649	Fungi; Dikarya; Ascomycota; Pezizomycotina; Arthoniomycetes; Arthoniales; Arthoniaceae; Arthothelium; Arthothelium ruanum	1
public_SRR14722230_metabat2_bin.7	85.71	0	20537062	Fungi; Dikarya; Ascomycota; Pezizomycotina; Lecanoromycetes; Lecanoromycetidae; Peltigerales; Coccocarpiaceae; Coccocarpia; Coccocarpia palmicola	1
public_SRR14722135_concoct_merged.1	89.1	0	24805116	Fungi; Dikarya; Ascomycota; Pezizomycotina; Eurotiomycetes	1
public_SRR14722130_metabat2_bin.11	89.1	0	20107954	Fungi; Dikarya; Ascomycota; Pezizomycotina; Lecanoromycetes; Lecanoromycetidae; Lecanorales	1
public_SRR14722294_metabat2_bin.7	94.36	0	29218708	Fungi; Dikarya; Ascomycota; Pezizomycotina; Lecanoromycetes; Lecanoromycetidae; Lecanorales; Cladoniaceae; Cladonia; Cladonia caroliniana	1
public_SRR14722058_metabat2_bin.4	83.83	0.38	21476704	Fungi; Dikarya; Ascomycota; Pezizomycotina; Lecanoromycetes; Umbilicariales; Umbilicariaceae; Umbilicaria; Umbilicaria mammulata	2
public_SRR14722063_concoct_bin.10	89.47	0	31589493	Fungi; Dikarya; Ascomycota; Pezizomycotina; Lecanoromycetes; Lecanoromycetidae; Lecanorales; Parmeliaceae; Parmelia; Parmelia squarrosa	2
public_SRR1532736_concoct_bin.13	84.96	2024-05-01	24935311	Fungi; Dikarya; Ascomycota; Pezizomycotina; Lecanoromycetes; Lecanoromycetidae; Caliciales; Physciaceae; Physcia; Physcia stellaris	1
public_SRR13125477_metabat2_bin.13	84.6	2024-04-04	60258601	Plantae; Viridiplantae; Chlorophyta; Chlorophyta; Chlorophytina; Trebouxiophyceae; Trebouxiales; Trebouxiaceae; Trebouxia	1
public_ERR4179390_concoct_bin.75	97.87	0	39633693	Plantae; Viridiplantae; Chlorophyta; Chlorophyta; Chlorophytina; Trebouxiophyceae; Trebouxiales; Trebouxiaceae; Symbiochloris	1
public_SRR14721999_concoct_bin.2	84.59	0	23263670	Fungi; Dikarya; Ascomycota; Pezizomycotina; Lecanoromycetes; Ostropomycetidae; Pertusariales; Pertusariaceae; Ochrolechia; Ochrolechia trochophora	1
public_SRR14722109_metabat2_bin.1	96.62	0.38	31879348	Fungi; Dikarya; Ascomycota; Pezizomycotina; Lecanoromycetes; Ostropomycetidae; Pertusariales; Pertusariaceae; Pertusaria; Pertusaria andersoniae	1
private_T1894_concoct_bin.66	97.87	4.26	44449598	Plantae; Viridiplantae; Chlorophyta; Chlorophyta; Chlorophytina; Trebouxiophyceae; Trebouxiophyceae incertae sedis; Elliptochloris clade	7
public_SRR14721936_concoct_merged.0	73.68	0.75	23152140	Fungi; Dikarya; Ascomycota; Pezizomycotina; Lecanoromycetes; Lecanoromycetidae; Lecanorales; Cladoniaceae; Cladonia; Cladonia peziziformis	1
public_SRR14722080_metabat2_bin.1	84.59	0	24278505	Fungi; Dikarya; Ascomycota; Pezizomycotina; Lecanoromycetes; Lecanoromycetidae; Lecanorales; Cladoniaceae; Cladonia; Cladonia didyma	2
public_SRR14722095_metabat2_bin.7	84.59	0.38	20302860	Fungi; Dikarya; Ascomycota; Pezizomycotina; Lecanoromycetes; Umbilicariales; Umbilicariaceae; Umbilicaria; Umbilicaria papulosa	1
private_X3_concoct_bin.10	99.62	0.75	32638814	Fungi; Dikarya; Ascomycota; Pezizomycotina; Lecanoromycetes; Lecanoromycetidae; Lecanorales; Parmeliaceae; Platismatia; Platismatia glauca	3
public_SRR12240185_concoct_bin.1	97.37	2024-05-01	34534459	Fungi; Dikarya; Ascomycota; Pezizomycotina; Lecanoromycetes; Lecanoromycetidae; Caliciales; Physciaceae; Mobergia; Mobergia calculiformis	1
public_SRR14721929_concoct_bin.20	61.65	0	12174069	Fungi; Dikarya; Ascomycota; Pezizomycotina; Eurotiomycetes	1
public_SRR14722176_concoct_bin.30	70.68	0.38	19199543	Fungi; Dikarya; Ascomycota; Pezizomycotina; Eurotiomycetes; Chaetothyriomycetidae; Verrucariales	2
public_SRR14722054_metabat2_bin.5	86.84	0	29545193	Fungi; Dikarya; Ascomycota; Pezizomycotina; Lecanoromycetes; Lecanoromycetidae; Caliciales; Physciaceae; Phaeophyscia; Phaeophyscia rubropulchra	2
public_SRR14722213_concoct_bin.9	80.08	0	19589290	Fungi; Dikarya; Ascomycota; Pezizomycotina; Lecanoromycetes; Ostropomycetidae; Gyalectales; Pseudosagedia; Pseudosagedia isidiata	1
public_SRR14722292_metabat2_bin.5	93.61	0	29337773	Fungi; Dikarya; Ascomycota; Pezizomycotina; Lecanoromycetes; Lecanoromycetidae; Lecanorales; Cladoniaceae; Cladonia; Cladonia rangiferina	2
public_SRR14722302_concoct_merged.0	90.98	0.38	29999525	Fungi; Dikarya; Ascomycota; Pezizomycotina; Lecanoromycetes; Lecanoromycetidae; Lecanorales; Parmeliaceae; Hypotrachyna; Hypotrachyna osseoalba	1
public_SRR14722279_metabat2_bin.4	97.37	0.38	27033343	Fungi; Dikarya; Ascomycota; Pezizomycotina; Lecanoromycetes; Lecanoromycetidae; Lecanorales; Pilocarpaceae; Byssoloma; Byssoloma meadii	1
public_SRR11456918_metabat2_merged.0	99.25	0.75	73926494	Fungi; Dikarya; Ascomycota; Pezizomycotina; Lecanoromycetes; Lecanoromycetidae; Peltigerales; Peltigeraceae; Peltigera; Peltigera dolichorhiza	1
public_SRR14722330_concoct_merged.0	84.59	0.38	34269597	Fungi; Dikarya; Ascomycota; Pezizomycotina; Lecanoromycetes; Ostropomycetidae; Pertusariales; Pertusariaceae; Pertusaria; Pertusaria obruta	1
public_SRR13126859_metabat2_bin.7	95.86	0	29552732	Fungi; Dikarya; Ascomycota; Pezizomycotina; Lecanoromycetes; Lecanoromycetidae; Lecanorales; Parmeliaceae; Xanthoparmelia; Xanthoparmelia verrucella	1
public_SRR14722164_metabat2_bin.2	86.47	0.38	24197754	Fungi; Dikarya; Ascomycota; Pezizomycotina; Lecanoromycetes; Lecanoromycetidae; Lecideales; Lecideaceae; Lecidea; Lecidea tessellata	1
public_SRR14721948_concoct_merged.0	93.98	0.38	29695316	Fungi; Dikarya; Ascomycota; Pezizomycotina; Lecanoromycetes; Lecanoromycetidae; Lecideales; Lecideaceae; Porpidia; Porpidia albocaerulescens	1
public_SRR14721944_concoct_merged.0	75.19	0.75	21879680	Fungi; Dikarya; Ascomycota; Pezizomycotina; Lecanoromycetes; Lecanoromycetidae; Lecanorales; Lecanoraceae; Pyrrhospora; Pyrrhospora varians	1
public_SRR14722280_metabat2_bin.4	97.74	0.38	28541616	Fungi; Dikarya; Ascomycota; Pezizomycotina; Dothideomycetes; Trypetheliales; Dictyomeridium; Dictyomeridium proponens	1
public_SRR14722188_metabat2_bin.25	91.73	0	24893827	Fungi; Dikarya; Ascomycota; Pezizomycotina; Lecanoromycetes; Ostropomycetidae; Baeomycetales; Xylographa; Xylographa vitiligo	1
public_SRR14722188_metabat2_bin.28	54.14	0	9566273	Fungi; Dikarya; Ascomycota; Pezizomycotina; Lichinomycetes	1
private_GTX0163_concoct_bin.14	98.87	0	32085414	Fungi; Dikarya; Ascomycota; Pezizomycotina; Lecanoromycetes; Lecanoromycetidae; Caliciales; Physciaceae; Heterodermia; Heterodermia speciosa	3
public_SRR14722327_concoct_bin.11	92.48	0	20183082	Fungi; Dikarya; Ascomycota; Pezizomycotina; Lecanoromycetes	1
private_TS1974_concoct_bin.10	98.87	0	33623393	Fungi; Dikarya; Ascomycota; Pezizomycotina; Lecanoromycetes; Lecanoromycetidae; Lecanorales; Parmeliaceae; Imshaugia; Imshaugia aleurites	2
public_SRR14722157_metabat2_bin.4	90.23	0	27451878	Fungi; Dikarya; Ascomycota; Pezizomycotina; Lecanoromycetes; Lecanoromycetidae; Lecideales; Lecideaceae; Lecidea; Lecidea sp. Lendemer_46382_NY-2795264	1
public_SRR14722319_metabat2_bin.1	90.98	0	28393906	Fungi; Dikarya; Ascomycota; Pezizomycotina; Lecanoromycetes; Lecanoromycetidae; Lecanorales; Cladoniaceae; Cladonia; Cladonia furcata	3
public_SRR7232213_concoct_bin.0	88.4	2024-08-03	55330623	Plantae; Viridiplantae; Chlorophyta; Chlorophyta; Chlorophytina; Trebouxiophyceae; Trebouxiales; Trebouxiaceae; Trebouxia	1
public_SRR14722289_concoct_bin.0	92.86	0	32608811	Fungi; Dikarya; Ascomycota; Pezizomycotina; Lecanoromycetes; Lecanoromycetidae; Lecanorales; Parmeliaceae; Parmotrema; Parmotrema rampoddense	2
public_SRR14722174_metabat2_bin.2	90.98	0	31984326	Fungi; Dikarya; Ascomycota; Pezizomycotina; Lecanoromycetes; Lecanoromycetidae; Lecanorales; Parmeliaceae; Parmotrema; Parmotrema diffractaicum	1
public_SRR14721956_metabat2_bin.3	90.23	0.38	31212012	Fungi; Dikarya; Ascomycota; Pezizomycotina; Lecanoromycetes; Lecanoromycetidae; Lecanorales; Parmeliaceae; Parmotrema; Parmotrema ultralucens	1
public_SRR14721932_concoct_bin.34	85.71	0	28320957	Fungi; Dikarya; Ascomycota; Pezizomycotina; Lecanoromycetes; Ostropomycetidae; Gyalectales; Thelotrema; Thelotrema subtile	2
public_SRR14722115_concoct_bin.3	94.36	0	32421814	Fungi; Dikarya; Ascomycota; Pezizomycotina; Lecanoromycetes; Lecanoromycetidae; Lecanorales; Parmeliaceae; Usnea; Usnea halei	1
private_T1914_concoct_bin.19	98.87	0.38	27996602	Fungi; Dikarya; Ascomycota; Pezizomycotina; Eurotiomycetes	2
public_SRR14722141_concoct_bin.2	93.98	0	31686946	Fungi; Dikarya; Ascomycota; Pezizomycotina; Lecanoromycetes; Lecanoromycetidae; Caliciales; Physciaceae; Phaeophyscia; Phaeophyscia squarrosa	1
public_SRR14722005_metabat2_bin.1	93.61	0.38	29113940	Fungi; Dikarya; Ascomycota; Pezizomycotina; Lecanoromycetes; Lecanoromycetidae; Caliciales; Physciaceae; Heterodermia; Heterodermia neglecta	1
public_SRR14721973_metabat2_bin.2	80.08	0.75	34874262	Fungi; Dikarya; Ascomycota; Pezizomycotina; Lecanoromycetes; Ostropomycetidae; Gyalectales; Fissurina; Fissurina insidiosa	1
public_SRR14722050_metabat2_bin.2	86.09	0	22900309	Fungi; Dikarya; Ascomycota; Pezizomycotina; Lecanoromycetes; Lecanoromycetidae; Lecideales; Lecideaceae; Porpidia; Porpidia crustulata	1
private_X11_metabat2_bin.10	93.61	0.38	24878815	Fungi; Dikarya; Ascomycota; Pezizomycotina; Lecanoromycetes; Lecanoromycetidae; Lecanorales; Ramalinaceae; Ramalina; Ramalina menziesii	1
private_T1881_metabat2_bin.5	96.99	0	22810638	Fungi; Dikarya; Ascomycota; Pezizomycotina; Lecanoromycetes; Lecanoromycetidae; Lecideales; Lecideaceae; Hypocenomyce; Hypocenomyce scalaris	1
public_SRR14722325_metabat2_bin.1	89.85	0.38	30316057	Fungi; Dikarya; Ascomycota; Pezizomycotina; Lecanoromycetes; Lecanoromycetidae; Lecanorales; Parmeliaceae; Parmotrema; Parmotrema internexum	1
public_SRR5808930_metabat2_bin.9	99.25	0	36310671	Fungi; Dikarya; Ascomycota; Pezizomycotina; Lecanoromycetes; Lecanoromycetidae; Lecanorales; Parmeliaceae; Evernia; Evernia prunastri	1
public_SRR14722023_metabat2_bin.5	93.98	0.38	33216096	Fungi; Dikarya; Ascomycota; Pezizomycotina; Lecanoromycetes; Lecanoromycetidae; Lecanorales; Parmeliaceae; Usnea; Usnea ceratina	1
public_ERR4179390_concoct_bin.45	97.87	2.13	51114057	Plantae; Viridiplantae; Chlorophyta; Chlorophyta; Chlorophytina; Trebouxiophyceae; Trebouxiales; Trebouxiaceae; Symbiochloris	1
public_SRR14722116_metabat2_bin.5	70.6	2024-04-01	48859335	Plantae; Viridiplantae; Chlorophyta; Chlorophyta; Chlorophytina; Trebouxiophyceae; Trebouxiales; Trebouxiaceae; Trebouxia	2
private_X5_concoct_bin.21	92.86	0	25436447	Fungi; Dikarya; Ascomycota; Pezizomycotina; Lecanoromycetes; Lecanoromycetidae; Peltigerales; Pannariaceae; Pectenia; Pectenia cyanoloma	1
public_SRR14721974_metabat2_bin.1	90.6	0	25397939	Fungi; Dikarya; Ascomycota; Pezizomycotina; Lecanoromycetes; Lecanoromycetidae; Lecanorales; Parmeliaceae; Hypotrachyna; Hypotrachyna catawbiensis	1
public_SRR14721960_metabat2_bin.2	92.86	0	24608064	Fungi; Dikarya; Ascomycota; Pezizomycotina; Lecanoromycetes; Lecanoromycetidae; Lecanorales; Ramalinaceae; Phyllopsora; Phyllopsora corallina	2
public_SRR1532736_concoct_bin.20	56	2024-02-01	35234345	Plantae; Viridiplantae; Chlorophyta; Chlorophyta; Chlorophytina; Trebouxiophyceae; Trebouxiales; Trebouxiaceae; Trebouxia	3
private_T1894_metabat2_bin.4	96.62	0	22054922	Fungi; Dikarya; Ascomycota; Pezizomycotina; Lecanoromycetes; Ostropomycetidae; Ostropomycetidae ins. ced.; Lecidea scabridula	1
private_T1904_concoct_bin.11	89.1	2024-05-01	26722152	Fungi; Dikarya; Ascomycota; Pezizomycotina; Eurotiomycetes	1
private_T1882_concoct_bin.24	100	0	23645587	Fungi; Dikarya; Ascomycota; Pezizomycotina; Lecanoromycetes; Acarosporomycetidae; Acarosporales; Acarosporaceae; Acarospora; Acarospora aff. Strigata	1
public_SRR14722278_concoct_bin.6	90.6	0	28696751	Fungi; Dikarya; Ascomycota; Pezizomycotina; Lecanoromycetes; Lecanoromycetidae; Caliciales; Physciaceae; Buellia; Buellia spuria	1
public_SRR13685165_metabat2_bin.3	91.73	0	31243966	Fungi; Dikarya; Ascomycota; Pezizomycotina; Lecanoromycetes; Lecanoromycetidae; Lecanorales; Parmeliaceae; Usnea; Usnea cornuta	1
public_SRR14721977_metabat2_bin.1	56.02	0	17433853	Fungi; Dikarya; Ascomycota; Pezizomycotina; Lecanoromycetes; Ostropomycetidae; Gyalectales; Pseudosagedia; Pseudosagedia cestrensis	1
private_X10_concoct_bin.7	95.6	6	61204277	Plantae; Viridiplantae; Chlorophyta; Chlorophyta; Chlorophytina; Trebouxiophyceae; Trebouxiales; Trebouxiaceae; Trebouxia	3
public_SRR14722309_metabat2_bin.1	94.74	0.38	28003477	Fungi; Dikarya; Ascomycota; Pezizomycotina; Lecanoromycetes; Lecanoromycetidae; Lecanorales; Lecanoraceae; Lecanora; Lecanora markjohnstonii	3
public_SRR14722129_metabat2_bin.3	95.49	0	31560669	Fungi; Dikarya; Ascomycota; Pezizomycotina; Lecanoromycetes; Lecanoromycetidae; Lecanorales; Parmeliaceae; Pseudevernia; Pseudevernia cladonia	2
public_SRR7232211_concoct_bin.3	97.37	0	32307886	Fungi; Dikarya; Ascomycota; Pezizomycotina; Lecanoromycetes; Lecanoromycetidae; Lecanorales; Parmeliaceae; Letharia; Letharia vulpina	4
public_SRR14721952_concoct_merged.0	86.47	0	29208772	Fungi; Dikarya; Ascomycota; Pezizomycotina; Lecanoromycetes; Lecanoromycetidae; Lecanorales; Cladoniaceae; Cladonia; Cladonia ochrochlora	2
public_SRR14722181_concoct_bin.9	90.23	0	23253195	Fungi; Dikarya; Ascomycota; Pezizomycotina; Lecanoromycetes; Ostropomycetidae; Baeomycetales	3
public_SRR7232211_concoct_bin.8	94.6	4	58668785	Plantae; Viridiplantae; Chlorophyta; Chlorophyta; Chlorophytina; Trebouxiophyceae; Trebouxiales; Trebouxiaceae; Trebouxia	9
public_SRR14721984_concoct_merged.0	88.35	1.13	34017098	Fungi; Dikarya; Ascomycota; Pezizomycotina; Lecanoromycetes; Ostropomycetidae; Pertusariales; Pertusariaceae; Pertusaria; Pertusaria plittiana	2
public_SRR14722274_metabat2_bin.2	93.23	0	22070204	Fungi; Dikarya; Ascomycota; Pezizomycotina; Lecanoromycetes; Lecanoromycetidae; Leprocaulales; Leprocaulaceae; Leprocaulon; Leprocaulon nicholsiae	2
private_VT22_concoct_bin.7	88.35	0	28225289	Fungi; Dikarya; Ascomycota; Pezizomycotina; Lecanoromycetes; Lecanoromycetidae; Lecanorales; Parmeliaceae; Pseudephebe; Pseudephebe minuscula	1
public_SRR14722167_metabat2_bin.4	93.23	0	28251889	Fungi; Dikarya; Ascomycota; Pezizomycotina; Lecanoromycetes; Lecanoromycetidae; Caliciales; Physciaceae; Dimelaena; Dimelaena oreina	1
public_SRR14722128_metabat2_bin.9	93.98	0	30069223	Fungi; Dikarya; Ascomycota; Pezizomycotina; Lecanoromycetes; Lecanoromycetidae; Lecanorales; Lecanoraceae; Lecidella; Lecidella sp. Lendemer_46226_NY-2606722	1
public_SRR14722000_concoct_merged.0	89.85	0.75	30991706	Fungi; Dikarya; Ascomycota; Pezizomycotina; Lecanoromycetes; Lecanoromycetidae; Lecanorales; Parmeliaceae; Parmotrema; Parmotrema mellissii	1
public_SRR14722051_metabat2_bin.4	93.98	0	25666973	Fungi; Dikarya; Ascomycota; Pezizomycotina; Lecanoromycetes; Ostropomycetidae; Baeomycetales; Xylographa; Xylographa trunciseda	1
private_TS1974_concoct_bin.29	92.8	2024-08-03	57915726	Plantae; Viridiplantae; Chlorophyta; Chlorophyta; Chlorophytina; Trebouxiophyceae; Trebouxiales; Trebouxiaceae; Trebouxia	2
public_SRR14722021_metabat2_bin.1	90.6	0.38	30718572	Fungi; Dikarya; Ascomycota; Pezizomycotina; Lecanoromycetes; Lecanoromycetidae; Lecanorales; Parmeliaceae; Parmotrema; Parmotrema perlatum	2
public_SRR14721947_metabat2_bin.6	93.98	0	31983833	Fungi; Dikarya; Ascomycota; Pezizomycotina; Lecanoromycetes; Lecanoromycetidae; Lecanorales; Parmeliaceae; Usnea; Usnea mutabilis	1
public_SRR14721923_metabat2_bin.2	88.72	0	29526551	Fungi; Dikarya; Ascomycota; Pezizomycotina; Lecanoromycetes; Ostropomycetidae; Gyalectales; Acanthothecis; Acanthothecis fontana	2
public_SRR14722288_metabat2_bin.3	95.49	0	31578379	Fungi; Dikarya; Ascomycota; Pezizomycotina; Lecanoromycetes; Ostropomycetidae; Pertusariales; Pertusariaceae; Dibaeis; Dibaeis sorediata	1
private_X13_concoct_bin.5	99.25	0	23711382	Fungi; Dikarya; Ascomycota; Pezizomycotina; Lecanoromycetes; Lecanoromycetidae; Lecanorales; Sarrameanaceae; Loxospora; Loxospora cismonica	1
public_SRR14722154_concoct_bin.10	64.29	1.13	15975792	Fungi; Dikarya; Ascomycota; Pezizomycotina; Eurotiomycetes	1
public_SRR14722003_metabat2_bin.1	87.59	0	24008401	Fungi; Dikarya; Ascomycota; Pezizomycotina; Lecanoromycetes; Lecanoromycetidae; Lecanorales; Ramalinaceae; Ramalina; Ramalina culbersoniorum	1
public_SRR14722112_metabat2_bin.8	95.49	0	30295613	Fungi; Dikarya; Ascomycota; Pezizomycotina; Lecanoromycetes; Lecanoromycetidae; Peltigerales; Lobariaceae; Sticta; Sticta sp. Lendemer_47364_NY-2795562	2
public_SRR14722161_metabat2_bin.6	94.36	0	27204928	Fungi; Dikarya; Ascomycota; Pezizomycotina; Lecanoromycetes; Lecanoromycetidae; Peltigerales; Collemataceae; Leptogium; Leptogium austroamericanum	1
private_X8_metabat2_bin.7	65.4	0.2	15245811	Fungi; Dikarya; Basidiomycota; Agaricomycotina; Tremellomycetes; Tremellales	1
private_X8_concoct_bin.23	98.12	0	26420366	Fungi; Dikarya; Ascomycota; Pezizomycotina; Lecanoromycetes; Lecanoromycetidae; Lecanorales; Ramalinaceae; Ramalina; Ramalina thrausta	1
public_SRR14722004_metabat2_bin.1	92.48	0	33271660	Fungi; Dikarya; Ascomycota; Pezizomycotina; Lecanoromycetes; Lecanoromycetidae; Lecanorales; Parmeliaceae; Cetrelia; Cetrelia chicitae	1
public_SRR14722150_concoct_bin.35	94.36	0	28948497	Fungi; Dikarya; Ascomycota; Pezizomycotina; Lecanoromycetes; Lecanoromycetidae; Lecanorales; Cladoniaceae; Cladonia; Cladonia abuscula	1
public_SRR14722062_metabat2_bin.2	91.35	0.38	27199670	Fungi; Dikarya; Ascomycota; Pezizomycotina; Lecanoromycetes; Lecanoromycetidae; Peltigerales; Pannariaceae; Fuscopannaria; Fuscopannaria leucosticta	1
public_SRR14722002_metabat2_bin.2	92.48	0	29099014	Fungi; Dikarya; Ascomycota; Pezizomycotina; Lecanoromycetes; Lecanoromycetidae; Lecanorales; Parmeliaceae; Hypotrachyna; Hypotrachyna lividescens	1
public_SRR14722042_metabat2_bin.6	87.22	0	23754413	Fungi; Dikarya; Ascomycota; Pezizomycotina; Lecanoromycetes; Ostropomycetidae; Baeomycetales	1
public_SRR7232212_concoct_bin.12	77.83	0.87	16983982	Fungi; Dikarya; Basidiomycota; Pucciniomycotina; Cystobasidiomycetes	4
public_SRR14722299_metabat2_bin.9	93.61	0.38	29905000	Fungi; Dikarya; Ascomycota; Pezizomycotina; Lecanoromycetes; Lecanoromycetidae; Lecanorales; Cladoniaceae; Cladonia; Cladonia squamosa	1
public_SRR5808932_concoct_bin.35	96.99	0	29971438	Fungi; Dikarya; Ascomycota; Pezizomycotina; Lecanoromycetes; Lecanoromycetidae; Lecanorales; Parmeliaceae; Pseudevernia; Pseudevernia furfuracea	1
public_SRR14722293_concoct_bin.15	93.98	0	27256336	Fungi; Dikarya; Ascomycota; Pezizomycotina; Lecanoromycetes; Lecanoromycetidae; Lecanorales; Cladoniaceae; Cladonia; Cladonia subtenius	1
public_SRR14722177_concoct_merged.0	72.56	0.75	27302582	Fungi; Dikarya; Ascomycota; Pezizomycotina; Dothideomycetes	1
public_SRR14721991_concoct_merged.0	90.23	0	31028479	Fungi; Dikarya; Ascomycota; Pezizomycotina; Lecanoromycetes; Lecanoromycetidae; Caliciales; Physciaceae; Rinodina; Rinodina dolichospora	1
public_SRR12240178_metabat2_bin.6	96.99	0.38	29901407	Fungi; Dikarya; Ascomycota; Pezizomycotina; Lecanoromycetes; Lecanoromycetidae; Lecanorales; Parmeliaceae; Xanthoparmelia; Xanthoparmelia aff. Plittii	11
public_SRR14721939_concoct_merged.0	81.2	0.38	24980457	Fungi; Dikarya; Ascomycota; Pezizomycotina; Lecanoromycetes; Lecanoromycetidae; Lecanorales; Cladoniaceae; Cladonia; Cladonia polycarpoides	1
public_SRR14722117_metabat2_bin.4	94.74	0.38	28185128	Fungi; Dikarya; Ascomycota; Pezizomycotina; Lecanoromycetes; Lecanoromycetidae; Lecanorales; Cladoniaceae; Cladonia; Cladonia mateocyatha	2
public_SRR14721937_metabat2_bin.4	97.37	0.38	25566584	Fungi; Dikarya; Ascomycota; Pezizomycotina; Eurotiomycetes; Chaetothyriomycetidae; Verrucariales; Verrucariaceae; Dermatocarpon; Dermatocarpon luridum	2
public_SRR14721926_metabat2_bin.3	93.98	0.38	32290860	Fungi; Dikarya; Ascomycota; Pezizomycotina; Lecanoromycetes; Lecanoromycetidae; Caliciales; Physciaceae; Buellia; Buellia mamillana	1
public_SRR14721986_metabat2_bin.4	92.48	0.38	28415343	Fungi; Dikarya; Ascomycota; Pezizomycotina; Lecanoromycetes; Lecanoromycetidae; Caliciales; Physciaceae; Dirinaria; Dirinaria frostii	1
public_SRR14721953_concoct_bin.46	57.14	0	16849686	Fungi; Dikarya; Ascomycota; Pezizomycotina; Lecanoromycetes; Lecanoromycetidae; Peltigerales; Pannariaceae; Pannaria; Pannaria tavaresii	1
public_SRR13685164_concoct_bin.7	89.47	0	29939518	Fungi; Dikarya; Ascomycota; Pezizomycotina; Lecanoromycetes; Lecanoromycetidae; Lecanorales; Parmeliaceae; Usnea; Usnea ceratina	1
public_SRR14721983_metabat2_bin.1	92.86	0	25048733	Fungi; Dikarya; Ascomycota; Pezizomycotina; Lecanoromycetes; Ostropomycetidae; Gyalectales; Gyalecta; Gyalecta farlowii	1
public_SRR14722281_metabat2_bin.1	95.86	0.38	27227520	Fungi; Dikarya; Ascomycota; Pezizomycotina; Dothideomycetes; Trypetheliales; Viridothelium; Viridothelium virens	1
public_SRR14722133_metabat2_bin.2	93.61	0	29167719	Fungi; Dikarya; Ascomycota; Pezizomycotina; Lecanoromycetes; Lecanoromycetidae; Caliciales; Physciaceae; Heterodermia; Heterodermia hypoleuca	1
private_X14_concoct_bin.2	98.12	0.38	35839814	Fungi; Dikarya; Ascomycota; Pezizomycotina; Lecanoromycetes; Lecanoromycetidae; Lecanorales; Parmeliaceae; Hypogymnia; Hypogymnia physodes	2
public_SRR14722188_concoct_bin.30	97.87	0	45054228	Plantae; Viridiplantae; Chlorophyta; Chlorophyta; Chlorophytina; Trebouxiophyceae; Trebouxiophyceae incertae sedis; Elliptochloris clade	3
public_SRR14722208_metabat2_bin.1	92.86	0	31111827	Fungi; Dikarya; Ascomycota; Pezizomycotina; Lecanoromycetes; Lecanoromycetidae; Lecanorales; Parmeliaceae	1
public_SRR14722078_concoct_bin.17	96.99	0	29286468	Fungi; Dikarya; Ascomycota; Pezizomycotina; Lecanoromycetes; Lecanoromycetidae; Lecanorales; Lecanoraceae; Lecanora; Lecanora oreinoides	1
private_GTX0161_concoct_bin.0	94.6	2024-08-03	57477754	Plantae; Viridiplantae; Chlorophyta; Chlorophyta; Chlorophytina; Trebouxiophyceae; Trebouxiales; Trebouxiaceae; Trebouxia	2
public_SRR14721935_metabat2_bin.5	91.35	0.38	30687529	Fungi; Dikarya; Ascomycota; Pezizomycotina; Lecanoromycetes; Lecanoromycetidae; Lecanorales; Parmeliaceae; Parmotrema; Parmotrema submarginale	1
public_SRR13126828_metabat2_bin.1	92.86	0	30836724	Fungi; Dikarya; Ascomycota; Pezizomycotina; Lecanoromycetes; Lecanoromycetidae; Lecanorales; Parmeliaceae; Xanthoparmelia; Xanthoparmelia tasmanica	3
public_SRR14721978_concoct_merged.0	82.33	1.13	25185608	Fungi; Dikarya; Ascomycota; Pezizomycotina; Arthoniomycetes; Arthoniales; Arthoniaceae; Arthonia; Arthonia rubella	1
public_SRR14722176_metabat2_bin.14	96.62	0.38	23205678	Fungi; Dikarya; Ascomycota; Pezizomycotina; Lecanoromycetes; Lecanoromycetidae; Teloschistales; Teloschistaceae; Xanthocarpia; Xanthocarpia feracissima	2
public_SRR14722124_metabat2_bin.8	90.98	0	32856029	Fungi; Dikarya; Ascomycota; Pezizomycotina; Lecanoromycetes; Lecanoromycetidae; Lecanorales; Parmeliaceae; Melanelia; Melanelia culbersonii	1
public_SRR11456914_concoct_merged.0	98.87	0.75	72131769	Fungi; Dikarya; Ascomycota; Pezizomycotina; Lecanoromycetes; Lecanoromycetidae; Peltigerales; Peltigeraceae; Peltigera; Peltigera extenuata	1
public_SRR14722143_metabat2_bin.4	92.11	0	21986266	Fungi; Dikarya; Ascomycota; Pezizomycotina; Arthoniomycetes; Arthoniales; Lecanographaceae; Zwackhia; Zwackhia viridis	1
public_SRR1531569_concoct_bin.26	97.37	0.38	22991615	Fungi; Dikarya; Ascomycota; Pezizomycotina; Lichinomycetes; Lichinomycetidae; Lichinales; Peltulaceae; Peltula; Peltula cylindrica	1
private_X4_concoct_bin.17	90.6	0	26109501	Fungi; Dikarya; Ascomycota; Pezizomycotina; Lecanoromycetes; Lecanoromycetidae; Peltigerales; Pannariaceae; Pectenia; Pectenia plumbea	1
public_SRR14722312_concoct_bin.10	92.48	0	22566314	Fungi; Dikarya; Ascomycota; Pezizomycotina; Lecanoromycetes; Lecanoromycetidae; Lecanorales; Psoraceae; Protoblastenia; Protoblastenia rupestris	1
public_SRR14722039_metabat2_bin.7	87.22	0	23178609	Fungi; Dikarya; Ascomycota; Pezizomycotina; Lecanoromycetes; Ostropomycetidae; Agyriales; Agyriaceae; Trapeliopsis; Trapeliopsis flexuosa	3
public_SRR14722019_concoct_merged.0	89.47	1.13	32096469	Fungi; Dikarya; Ascomycota; Pezizomycotina; Lecanoromycetes; Lecanoromycetidae; Peltigerales; Lobariaceae; Dendriscocaulon; Dendriscocaulon intricatulum	1
public_SRR14722041_metabat2_bin.10	92.48	0.75	26702899	Fungi; Dikarya; Ascomycota; Pezizomycotina; Lecanoromycetes; Lecanoromycetidae; Lecanorales; Stereocaulaceae; Stereocaulon; Stereocaulon dactylophyllum	1
public_SRR2387885_metabat2_bin.15	93.23	1.13	23971264	Fungi; Dikarya; Ascomycota; Pezizomycotina; Lecanoromycetes; Umbilicariales; Umbilicariaceae; Lasallia; Lasallia pustulata	1
public_SRR14722229_concoct_bin.24	95.86	0	25156133	Fungi; Dikarya; Ascomycota; Pezizomycotina; Lecanoromycetes; Lecanoromycetidae; Lecanorales	1
public_SRR14722290_metabat2_bin.4	90.23	0	28614552	Fungi; Dikarya; Ascomycota; Pezizomycotina; Lecanoromycetes; Lecanoromycetidae; Lecanorales; Cladoniaceae; Cladonia; Cladonia robbinsii	1
public_SRR14722173_concoct_merged.0	93.98	0	33504405	Fungi; Dikarya; Ascomycota; Pezizomycotina; Lecanoromycetes; Lecanoromycetidae; Lecanorales; Parmeliaceae; Melanohalea; Melanohalea halei	2
public_SRR14722151_metabat2_bin.3	90.23	0	30252234	Fungi; Dikarya; Ascomycota; Pezizomycotina; Lecanoromycetes; Lecanoromycetidae; Lecanorales; Parmeliaceae; Usnocetraria; Usnocetraria oakesiana	1
private_T1916_concoct_bin.29	99.25	0	34960352	Fungi; Dikarya; Ascomycota; Pezizomycotina; Lecanoromycetes; Ostropomycetidae; Gyalectales; Thelotrema; Thelotrema lepadinum	1
public_SRR14722219_metabat2_bin.6	92.11	0	28305125	Fungi; Dikarya; Ascomycota; Pezizomycotina; Lecanoromycetes; Lecanoromycetidae; Lecanorales; Parmeliaceae; Hypotrachyna; Hypotrachyna sp. JCL-2020a	3
public_SRR14722064_metabat2_bin.6	88.72	0	28137239	Fungi; Dikarya; Ascomycota; Pezizomycotina; Lecanoromycetes; Lecanoromycetidae; Lecideales; Lecideaceae; Porpidia; Porpidia contraponenda	1
public_SRR14721980_metabat2_bin.4	92.11	0	24074817	Fungi; Dikarya; Ascomycota; Pezizomycotina; Lecanoromycetes; Lecanoromycetidae; Lecanorales; Hymeneliaceae; Aspicilia; Aspicilia laevata	1
public_SRR14721922_metabat2_bin.4	93.61	0	30284861	Fungi; Dikarya; Ascomycota; Pezizomycotina; Lecanoromycetes; Lecanoromycetidae; Caliciales; Physciaceae; Heterodermia; Heterodermia albicans	1
public_SRR11456915_concoct_bin.5	91.49	4.26	47368747	Plantae; Viridiplantae; Chlorophyta; Chlorophyta; Chlorophytina; Chlorophyceae; Chlamydomonadales; Coccomyxaceae; Coccomyxa	1
public_SRR12240183_metabat2_bin.10	99.62	0	34488242	Fungi; Dikarya; Ascomycota; Pezizomycotina; Lecanoromycetes; Lecanoromycetidae; Caliciales; Physciaceae; Physcia; Physcia biziana	2
private_T1904_concoct_bin.38	95.2	2024-06-03	60571648	Plantae; Viridiplantae; Chlorophyta; Chlorophyta; Chlorophytina; Trebouxiophyceae; Trebouxiales; Trebouxiaceae; Trebouxia	16
public_SRR14722135_metabat2_bin.5	78.72	0	38402819	Plantae; Viridiplantae; Chlorophyta; Chlorophyta; Chlorophytina; Trebouxiophyceae; Trebouxiophyceae incertae sedis; Elliptochloris clade	6
public_SRR14722154_metabat2_bin.3	92.48	0	26584174	Fungi; Dikarya; Ascomycota; Pezizomycotina; Lecanoromycetes; Lecanoromycetidae; Lecanorales; Lecanoraceae; Lecanora; Lecanora strobilina	1
public_SRR14722098_metabat2_bin.9	76.69	0.75	18354405	Fungi; Dikarya; Ascomycota; Pezizomycotina; Lecanoromycetes; Ostropomycetidae; Baeomycetales	1
public_ERR4179390_metabat2_bin.28	96.62	0.38	46620885	Fungi; Dikarya; Ascomycota; Pezizomycotina; Lecanoromycetes; Lecanoromycetidae; Peltigerales; Lobariaceae; Lobaria; Lobaria pulmonaria	1
public_SRR14721964_metabat2_bin.3	92.86	1.13	25555617	Fungi; Dikarya; Ascomycota; Pezizomycotina; Lecanoromycetes; Lecanoromycetidae; Lecanorales; Ramalinaceae; Phyllopsora; Phyllopsora parvifolia	1
public_SRR1531517_concoct_bin.16	98.87	0	33745127	Fungi; Dikarya; Ascomycota; Pezizomycotina; Lecanoromycetes; Ostropomycetidae; Pertusariales; Pertusariaceae; Dibaeis; Dibaeis baeomyces	1
public_SRR14722034_metabat2_bin.1	93.98	0	32646117	Fungi; Dikarya; Ascomycota; Pezizomycotina; Lecanoromycetes; Lecanoromycetidae; Lecanorales; Parmeliaceae	1
public_SRR14722210_metabat2_bin.3	93.61	0.38	25182958	Fungi; Dikarya; Ascomycota; Pezizomycotina; Lecanoromycetes; Lecanoromycetidae; Teloschistales; Teloschistaceae; Caloplaca; Caloplaca camptidia	1
public_SRR14722202_metabat2_bin.2	91.35	0.38	24837606	Fungi; Dikarya; Ascomycota; Pezizomycotina; Lecanoromycetes; Lecanoromycetidae; Lecideales; Lecideaceae; Hypocenomyce; Hypocenomyce scalaris	1
public_SRR12240182_metabat2_bin.7	100	0	31599184	Fungi; Dikarya; Ascomycota; Pezizomycotina; Lecanoromycetes; Lecanoromycetidae; Caliciales; Physciaceae; Physciella; Physciella chloantha	1
public_SRR14722046_concoct_bin.7	92.48	0	27286209	Fungi; Dikarya; Ascomycota; Pezizomycotina; Lecanoromycetes; Lecanoromycetidae; Rhizocarpales; Rhizocarpaceae; Rhizocarpon; Rhizocarpon geographicum	1
public_SRR14722147_metabat2_bin.1	56.39	0.38	15387725	Fungi; Dikarya; Ascomycota; Pezizomycotina; Lecanoromycetes; Lecanoromycetidae; Lecanorales	1
public_SRR14722316_metabat2_bin.4	92.86	0	29735595	Fungi; Dikarya; Ascomycota; Pezizomycotina; Lecanoromycetes; Lecanoromycetidae; Caliciales; Physciaceae; Heterodermia; Heterodermia echinata	1
private_VT38_concoct_bin.3	86.09	0	25667219	Fungi; Dikarya; Ascomycota; Pezizomycotina; Lecanoromycetes; Lecanoromycetidae; Lecanorales; Parmeliaceae; Cornicularia; Cornicularia normoerica	1
public_SRR11456923_metabat2_merged.0	91.35	0	130535317	Fungi; Dikarya; Ascomycota; Pezizomycotina; Lecanoromycetes; Lecanoromycetidae; Peltigerales; Peltigeraceae; Peltigera; Peltigera hydrothyria	2
public_SRR14722018_metabat2_bin.2	58.27	0.38	17385180	Fungi; Dikarya; Ascomycota; Pezizomycotina; Lecanoromycetes; Lecanoromycetidae; Lecanorales; Stereocaulaceae; Lepraria; Lepraria oxybapha	2
private_T1887_metabat2_bin.36	92.48	0	24064483	Fungi; Dikarya; Ascomycota; Pezizomycotina; Lecanoromycetes; Ostropomycetidae; Baeomycetales; Lignoscripta; Lignoscripta atroalba	1
private_VT12_concoct_bin.10	97.74	0	35490453	Fungi; Dikarya; Ascomycota; Pezizomycotina; Lecanoromycetes; Lecanoromycetidae; Lecanorales; Parmeliaceae; Kaernefeltia; Kaernefeltia merrillii	1
public_SRR14722168_metabat2_bin.6	92.11	0	32739534	Fungi; Dikarya; Ascomycota; Pezizomycotina; Lecanoromycetes; Lecanoromycetidae; Lecanorales; Parmeliaceae; Parmotrema; Parmotrema stuppeum	2
private_X16_concoct_bin.2	97.37	0	24447381	Fungi; Dikarya; Ascomycota; Pezizomycotina; Lecanoromycetes; Umbilicariales; Umbilicariaceae; Umbilicaria; Umbilicaria americana	1
public_SRR14721929_metabat2_bin.13	93.23	0	32096707	Fungi; Dikarya; Ascomycota; Pezizomycotina; Lecanoromycetes; Lecanoromycetidae; Caliciales; Physciaceae; Buellia; Buellia stillingiana	1
public_SRR14721927_metabat2_bin.2	94.36	0	33215599	Fungi; Dikarya; Ascomycota; Pezizomycotina; Lecanoromycetes; Lecanoromycetidae; Lecanorales; Parmeliaceae; Crespoa; Crespoa crozalsiana	1
public_SRR14722197_metabat2_bin.3	87.59	0	24423375	Fungi; Dikarya; Ascomycota; Pezizomycotina; Lecanoromycetes; Lecanoromycetidae; Peltigerales; Collemataceae; Leptogium; Leptogium corticola	2
public_SRR14722166_concoct_bin.2	92.86	0.38	32383939	Fungi; Dikarya; Ascomycota; Pezizomycotina; Lecanoromycetes; Lecanoromycetidae; Lecanorales; Parmeliaceae; Parmotrema; Parmotrema xanthinum	1
public_SRR14722013_metabat2_bin.2	93.98	0	26174165	Fungi; Dikarya; Ascomycota; Pezizomycotina; Lecanoromycetes; Lecanoromycetidae; Lecanorales; Ramalinaceae; Biatora; Biatora pontica	1
public_SRR14722028_metabat2_bin.1	89.1	0	30646640	Fungi; Dikarya; Ascomycota; Pezizomycotina; Lecanoromycetes; Lecanoromycetidae; Lecanorales; Parmeliaceae; Parmotrema; Parmotrema reticulatum	2
public_SRR11456919_metabat2_bin.15	99.25	2024-05-01	93724474	Fungi; Dikarya; Ascomycota; Pezizomycotina; Lecanoromycetes; Lecanoromycetidae; Peltigerales; Peltigeraceae; Solorina; Solorina crocea	1
public_SRR14722139_metabat2_bin.5	93.61	0	32197247	Fungi; Dikarya; Ascomycota; Pezizomycotina; Lecanoromycetes; Lecanoromycetidae; Lecanorales; Parmeliaceae; Parmotrema; Parmotrema cetratum	3
public_SRR14722130_metabat2_bin.9	93.23	2024-05-01	32160092	Fungi; Dikarya; Ascomycota; Pezizomycotina; Lecanoromycetes; Lecanoromycetidae; Lecanorales; Parmeliaceae; Parmotrema; Parmotrema hypotropum	2
public_SRR14722106_metabat2_bin.2	93.23	0	34593352	Fungi; Dikarya; Ascomycota; Pezizomycotina; Lecanoromycetes; Lecanoromycetidae; Lecanorales; Parmeliaceae; Flavoparmelia; Flavoparmelia baltimorensis	3
public_SRR14722304_metabat2_bin.6	91.35	0	28412263	Fungi; Dikarya; Ascomycota; Pezizomycotina; Lecanoromycetes; Lecanoromycetidae; Lecanorales; Ramalinaceae; Micareopsis; Micareopsis irriguata	2
public_SRR14722038_metabat2_bin.1	95.86	0.38	33397459	Fungi; Dikarya; Ascomycota; Pezizomycotina; Lecanoromycetes; Lecanoromycetidae; Lecanorales; Parmeliaceae; Flavopunctelia; Flavopunctelia flaventior	2
private_GTX0163_concoct_bin.46	94.8	2024-06-05	58699984	Plantae; Viridiplantae; Chlorophyta; Chlorophyta; Chlorophytina; Trebouxiophyceae; Trebouxiales; Trebouxiaceae; Trebouxia	1
private_VT34_metabat2_bin.11	97.37	0	23060245	Fungi; Dikarya; Ascomycota; Pezizomycotina; Lecanoromycetes; Lecanoromycetidae; Lecanorales; Gypsoplacaceae; Gypsoplaca; Gypsoplaca macrophylla	1
public_SRR14722042_metabat2_bin.4	65.96	2.13	23631243	Plantae; Viridiplantae; Chlorophyta; Chlorophyta; Chlorophytina; Trebouxiophyceae; Trebouxiophyceae incertae sedis; Elliptochloris clade	3
public_SRR14721959_metabat2_bin.2	91.73	0.38	18791956	Fungi; Dikarya; Ascomycota; Pezizomycotina; Lecanoromycetes; Ostropomycetidae; Baeomycetales; Ionaspis; Ionaspis lacustris	1
public_SRR14722080_concoct_merged.0	74.81	0.75	18398308	Fungi; Dikarya; Ascomycota; Pezizomycotina; Lecanoromycetes	1
public_SRR14722067_metabat2_bin.8	78.95	0.38	33073044	Fungi; Dikarya; Ascomycota; Pezizomycotina; Lecanoromycetes; Ostropomycetidae; Pertusariales; Pertusariaceae; Pertusaria; Pertusaria epixantha	1
private_VT2_concoct_bin.17	95.86	0.38	38832912	Fungi; Dikarya; Ascomycota; Pezizomycotina; Lecanoromycetes; Lecanoromycetidae; Lecanorales; Parmeliaceae; Vulpicida; Vulpicida juniperinus	1
public_SRR14721946_metabat2_bin.2	89.85	0	24216471	Fungi; Dikarya; Ascomycota; Pezizomycotina; Lecanoromycetes; Ostropomycetidae; Gyalectales; Thelotrema; Thelotrema defectum	1
public_SRR14722012_metabat2_bin.2	94.74	0	29791372	ungi; Dikarya; Ascomycota; Pezizomycotina; Lecanoromycetes; Ostropomycetidae; Ostropales; Stictidaceae; Stictis; Stictis urceolatum	1
public_SRR14722084_metabat2_bin.3	92.48	0.38	30286100	Fungi; Dikarya; Ascomycota; Pezizomycotina; Lecanoromycetes; Lecanoromycetidae; Lecanorales; Cladoniaceae; Cladonia; Cladonia squamosa	3
public_SRR14722085_metabat2_bin.6	92.48	0.38	27482044	Fungi; Dikarya; Ascomycota; Pezizomycotina; Lecanoromycetes; Lecanoromycetidae; Caliciales	2
public_SRR14722308_metabat2_bin.6	90.98	0.38	24619376	Fungi; Dikarya; Ascomycota; Pezizomycotina; Eurotiomycetes; Chaetothyriomycetidae; Verrucariales; Verrucariaceae; Willeya; Willeya diffractella	1
public_SRR14722310_metabat2_bin.3	91.73	0	31840281	Fungi; Dikarya; Ascomycota; Pezizomycotina; Lecanoromycetes; Lecanoromycetidae; Lecanorales; Parmeliaceae; Parmotrema; Parmotrema austrosinense	1
private_T1904_metabat2_bin.21	96.99	0.38	26273779	Fungi; Dikarya; Ascomycota; Pezizomycotina; Lecanoromycetes; Lecanoromycetidae; Rhizocarpales; Sporastatiaceae; Toensbergia; Toensbergia leucococca	1
public_SRR14722049_concoct_bin.8	87.59	0.38	28605651	Fungi; Dikarya; Ascomycota; Pezizomycotina; Lecanoromycetes; Lecanoromycetidae; Lecideales; Lecideaceae; Porpidia; Porpidia macrocarpa	1
private_T1912_concoct_bin.14	93.98	0	30118458	Fungi; Dikarya; Ascomycota; Pezizomycotina; Lecanoromycetes; Ostropomycetidae; Pertusariales; Pertusariaceae; Varicellaria; Varicellaria rhodocarpa	1
public_SRR2387885_metabat2_bin.2	93.4	1	52878094	Plantae; Viridiplantae; Chlorophyta; Chlorophyta; Chlorophytina; Trebouxiophyceae; Trebouxiales; Trebouxiaceae; Trebouxia	1
public_SRR14722185_metabat2_bin.2	96.24	0.38	26056273	Fungi; Dikarya; Ascomycota; Pezizomycotina; Lecanoromycetes; Lecanoromycetidae; Lecanorales	1
public_SRR14722181_concoct_bin.15	98.12	0	24594840	Fungi; Dikarya; Ascomycota; Pezizomycotina; Lecanoromycetes; Ostropomycetidae; Gyalectales; Gomphillus; Gomphillus calycioides	1
public_SRR14721933_metabat2_bin.1	96.24	0	28341076	Fungi; Dikarya; Ascomycota; Pezizomycotina; Dothideomycetes; Strigulales; Bathelium; Bathelium carolinianum	1
private_X1_metabat2_bin.11	93.2	2024-02-04	59375272	Plantae; Viridiplantae; Chlorophyta; Chlorophyta; Chlorophytina; Trebouxiophyceae; Trebouxiales; Trebouxiaceae; Trebouxia	2
public_SRR14722119_metabat2_bin.2	89.47	0.38	26086763	Fungi; Dikarya; Ascomycota; Pezizomycotina; Lecanoromycetes; Lecanoromycetidae; Lecanorales; Cladoniaceae; Cladonia; Cladonia grayi	3
public_SRR14722061_metabat2_bin.1	91.35	0	28894720	Fungi; Dikarya; Ascomycota; Pezizomycotina; Eurotiomycetes; Chaetothyriomycetidae; Pyrenulales; Pyrenulaceae; Pyrenula; Pyrenula pseudobufonia	2
public_SRR14721987_metabat2_bin.1	89.1	0	26140875	Fungi; Dikarya; Ascomycota; Pezizomycotina; Lecanoromycetes; Lecanoromycetidae; Lecanorales; Lecanoraceae; Lecanora; Lecanora subimmergens	1
private_X15_concoct_bin.2	98.5	0.75	21148796	Fungi; Dikarya; Ascomycota; Pezizomycotina; Lecanoromycetes; Schaereriales; Schaereria; Schaereria dolodes	1
public_SRR14721966_metabat2_bin.6	93.98	0	23364708	Fungi; Dikarya; Ascomycota; Pezizomycotina; Arthoniomycetes; Arthoniales; Opegraphaceae; Opegrapha; Opegrapha moroziana	1
public_SRR14721996_metabat2_bin.8	92.86	0	34948523	Fungi; Dikarya; Ascomycota; Pezizomycotina; Lecanoromycetes; Lecanoromycetidae; Lecanorales; Parmeliaceae; Hypogymnia; Hypogymnia vittata	1
public_SRR14722047_metabat2_bin.3	87.22	0.38	28440486	Fungi; Dikarya; Ascomycota; Pezizomycotina; Lecanoromycetes; Lecanoromycetidae; Caliciales; Physciaceae; Heterodermia; Heterodermia leucomelaena	1
public_SRR14722094_metabat2_bin.10	92.86	0.38	30521473	Fungi; Dikarya; Ascomycota; Pezizomycotina; Lecanoromycetes; Lecanoromycetidae; Lecanorales; Parmeliaceae; Usnea; Usnea strigosa	1
public_SRR14721982_metabat2_bin.3	96.99	0	23745995	Fungi; Dikarya; Ascomycota; Pezizomycotina; Arthoniomycetes	1
public_SRR14722305_metabat2_bin.2	92.86	0	30013823	Fungi; Dikarya; Ascomycota; Pezizomycotina; Lecanoromycetes; Lecanoromycetidae; Caliciales; Physciaceae; Heterodermia; Heterodermia langdoniana	1
public_SRR7232214_concoct_bin.9	89.4	2024-06-04	55709528	Plantae; Viridiplantae; Chlorophyta; Chlorophyta; Chlorophytina; Trebouxiophyceae; Trebouxiales; Trebouxiaceae; Trebouxia	1
public_SRR14722017_metabat2_bin.2	94.36	0	30760831	Fungi; Dikarya; Ascomycota; Pezizomycotina; Lecanoromycetes; Lecanoromycetidae; Caliciales; Physciaceae; Heterodermia; Heterodermia squamulosa	2
public_SRR14721971_concoct_merged.0	82.71	0	22677464	Fungi; Dikarya; Ascomycota; Pezizomycotina; Lecanoromycetes; Ostropomycetidae; Gyalectales; Porina; Porina heterospora	1
public_SRR14722165_concoct_bin.24	99.25	0	23394055	Fungi; Dikarya; Ascomycota; Pezizomycotina; Eurotiomycetes	1
public_SRR14722318_metabat2_bin.2	94.74	0.38	22746770	Fungi; Dikarya; Ascomycota; Pezizomycotina; Lecanoromycetes; Lecanoromycetidae; Lecanorales	1
public_SRR14722165_concoct_bin.25	92.86	0	28485352	Fungi; Dikarya; Ascomycota; Pezizomycotina; Lecanoromycetes; Lecanoromycetidae; Rhizocarpales; Rhizocarpaceae; Rhizocarpon; Rhizocarpon subgeminatum	1
public_SRR14721979_metabat2_bin.1	90.98	0.38	34557146	Fungi; Dikarya; Ascomycota; Pezizomycotina; Lecanoromycetes; Lecanoromycetidae; Lecanorales; Parmeliaceae; Parmotrema; Parmotrema tinctorum	1
public_SRR14722184_concoct_bin.5	90.98	1.13	30897180	Fungi; Dikarya; Ascomycota; Pezizomycotina; Lecanoromycetes; Lecanoromycetidae; Lecanorales; Lecanoraceae; Lecanora; Lecanora hybocarpa	1
public_SRR12240181_metabat2_bin.5	96.24	0.38	33269822	Fungi; Dikarya; Ascomycota; Pezizomycotina; Lecanoromycetes; Lecanoromycetidae; Caliciales; Physciaceae; Rinodina	1
public_SRR14721943_metabat2_bin.1	93.61	0	31682591	Fungi; Dikarya; Ascomycota; Pezizomycotina; Lecanoromycetes; Lecanoromycetidae; Lecanorales; Parmeliaceae; Parmotrema; Parmotrema neotropicum	3
public_SRR14722222_metabat2_bin.6	96.99	0.38	29161940	Fungi; Dikarya; Ascomycota; Pezizomycotina; Eurotiomycetes	1
public_SRR14722121_metabat2_bin.4	83.83	0	24586490	Fungi; Dikarya; Ascomycota; Pezizomycotina; Lecanoromycetes; Lecanoromycetidae; Lecanorales; Cladoniaceae; Cladonia; Cladonia macilenta	3
public_SRR14722232_concoct_bin.14	90.6	0	23206127	Fungi; Dikarya; Ascomycota; Pezizomycotina; Lecanoromycetes; Lecanoromycetidae; Lecanorales; Lecanoraceae; Lecanora; Lecanora rugosella	1
public_SRR14722120_metabat2_bin.4	56.2	1	41796735	Plantae; Viridiplantae; Chlorophyta; Chlorophyta; Chlorophytina; Trebouxiophyceae; Trebouxiales; Trebouxiaceae; Trebouxia	2
public_SRR14721990_metabat2_bin.6	93.61	0	28467715	Fungi; Dikarya; Ascomycota; Pezizomycotina; Lecanoromycetes; Lecanoromycetidae; Caliciales; Physciaceae; Pyxine; Pyxine sorediata	1
public_SRR14722120_metabat2_bin.1	93.98	0	33370561	Fungi; Dikarya; Ascomycota; Pezizomycotina; Lecanoromycetes; Lecanoromycetidae; Lecanorales; Parmeliaceae; Usnea; Usnea merrillii	1
public_SRR14721941_concoct_bin.5	86.84	0.38	26374195	Fungi; Dikarya; Ascomycota; Pezizomycotina; Lecanoromycetes; Lecanoromycetidae; Lecideales; Lecideaceae; Porpidia; Porpidia subsimplex	3
public_SRR14722113_metabat2_bin.5	94.74	0.38	28726273	Fungi; Dikarya; Ascomycota; Pezizomycotina; Lecanoromycetes; Lecanoromycetidae; Peltigerales; Nephromataceae; Nephroma; Nephroma helveticum	2
private_X12_concoct_bin.4	84.59	0	31580949	Fungi; Dikarya; Ascomycota; Pezizomycotina; Lecanoromycetes; Lecanoromycetidae; Lecanorales; Parmeliaceae; Alectoria; Alectoria sarmentosa	1
public_SRR14722177_metabat2_bin.9	65.96	0	36559424	Plantae; Viridiplantae; Chlorophyta; Chlorophyta; Chlorophytina; Trebouxiophyceae	1
private_X1_concoct_bin.0	77.6	0.4	16642605	Fungi; Dikarya; Basidiomycota; Agaricomycotina; Tremellomycetes; Tremellales	3
public_SRR14722116_metabat2_bin.14	95.11	0	33224986	Fungi; Dikarya; Ascomycota; Pezizomycotina; Lecanoromycetes; Lecanoromycetidae; Lecanorales; Parmeliaceae; Usnea; Usnea subscabrosa	1
public_SRR14722231_metabat2_bin.5	94.74	0	25103968	Fungi; Dikarya; Ascomycota; Pezizomycotina; Lecanoromycetes; Lecanoromycetidae; Lecanorales; Lecanoraceae; Lecanora; Lecanora masana	2
public_SRR13685158_concoct_merged.0	87.59	0	30235036	Fungi; Dikarya; Ascomycota; Pezizomycotina; Lecanoromycetes; Ostropomycetidae; Ostropales; Phlyctidaceae; Phlyctis; Phlyctis boliviensis	2
public_SRR11456917_metabat2_merged.0	98.87	0.38	82784608	Fungi; Dikarya; Ascomycota; Pezizomycotina; Lecanoromycetes; Lecanoromycetidae; Peltigerales; Peltigeraceae; Peltigera; Peltigera phyllidiosa	1
private_VT31_metabat2_bin.4	96.99	0	35051463	Fungi; Dikarya; Ascomycota; Pezizomycotina; Lecanoromycetes; Lecanoromycetidae; Lecanorales; Parmeliaceae; Bryoria; Bryoria fremontii	1
public_SRR7232214_concoct_bin.7	80	0	18330858	Fungi; Dikarya; Basidiomycota; Agaricomycotina; Tremellomycetes; Tremellales	3
public_SRR13125762_concoct_bin.37	93.23	0.38	28326182	Fungi; Dikarya; Ascomycota; Pezizomycotina; Lecanoromycetes; Lecanoromycetidae; Lecanorales; Parmeliaceae; Usnea; Usnea aurantiacoatra	1
private_VT15_metabat2_bin.1	97.37	0	38001697	Fungi; Dikarya; Ascomycota; Pezizomycotina; Lecanoromycetes; Lecanoromycetidae; Lecanorales; Parmeliaceae; Flavocetraria; Flavocetraria cucullata	1
public_SRR14722323_concoct_merged.0	81.58	0.38	29408163	Fungi; Dikarya; Ascomycota; Pezizomycotina; Lecanoromycetes; Ostropomycetidae; Gyalectales; Nadvornikia; Nadvornikia sorediata	1
public_SRR14722135_metabat2_bin.8	78.2	1.88	20236142	Fungi; Dikarya; Ascomycota; Pezizomycotina; Eurotiomycetes; Mycocaliciomycetidae; Mycocaliciales; Mycocaliciaceae; Mycocalicium; Mycocalicium subtile	1
private_GTX0158_concoct_bin.31	100	0	23838662	Fungi; Dikarya; Ascomycota; Pezizomycotina; Lecanoromycetes; Ostropomycetidae; Gyalectales; Gomphillus; Gomphillus americanus	2
public_SRR11456915_metabat2_merged.0	95.86	3.38	88820417	Fungi; Dikarya; Ascomycota; Pezizomycotina; Lecanoromycetes; Lecanoromycetidae; Peltigerales; Peltigeraceae; Peltigera; Peltigera aphthosa	2
private_VT19_concoct_bin.7	90.98	0	40208408	Fungi; Dikarya; Ascomycota; Pezizomycotina; Lecanoromycetes; Lecanoromycetidae; Lecanorales; Parmeliaceae; Alectoria; Alectoria ochroleuca	1
public_SRR14721949_concoct_bin.4	89.1	0.38	28100536	Fungi; Dikarya; Ascomycota; Pezizomycotina; Lecanoromycetes; Lecanoromycetidae; Caliciales; Physciaceae; Buellia; Buellia spuria	5
public_SRR14722301_metabat2_bin.5	92.48	0	26693721	Fungi; Dikarya; Ascomycota; Pezizomycotina; Lecanoromycetes; Lecanoromycetidae; Lecanorales; Cladoniaceae; Cladonia; Cladonia leporina	2
private_T1867_concoct_bin.8	98.87	0.38	24754787	Fungi; Dikarya; Ascomycota; Pezizomycotina; Lecanoromycetes; Ostropomycetidae; Baeomycetales; Xylographa; Xylographa vitiligo	1
public_SRR7232212_concoct_bin.0	86.4	2024-08-03	55496273	Plantae; Viridiplantae; Chlorophyta; Chlorophyta; Chlorophytina; Trebouxiophyceae; Trebouxiales; Trebouxiaceae; Trebouxia	1
public_SRR14722090_metabat2_bin.14	90.98	0.38	20639300	Fungi; Dikarya; Ascomycota; Pezizomycotina; Lecanoromycetes; Acarosporomycetidae; Acarosporales; Acarosporaceae; Acarospora; Acarospora sp. Tripp_6053_NY-2858381	2
public_SRR14721942_metabat2_bin.2	95.49	0	32030579	Fungi; Dikarya; Ascomycota; Pezizomycotina; Lecanoromycetes; Lecanoromycetidae; Lecanorales; Parmeliaceae; Bulbothrix; Bulbothrix scortella	1
public_SRR14722006_metabat2_bin.2	92.48	0	33363126	Fungi; Dikarya; Ascomycota; Pezizomycotina; Lecanoromycetes; Lecanoromycetidae; Lecanorales; Parmeliaceae; Cetrelia; Cetrelia olivetorum	1
public_SRR14722140_metabat2_bin.5	90.98	0	27939376	Fungi; Dikarya; Ascomycota; Pezizomycotina; Lecanoromycetes; Lecanoromycetidae; Lecanorales; Parmeliaceae; Platismatia; Platismatia tuckermanii	1
private_VT16_concoct_bin.11	98.12	0.38	35374370	Fungi; Dikarya; Ascomycota; Pezizomycotina; Lecanoromycetes; Lecanoromycetidae; Lecanorales; Parmeliaceae; Punctelia; Punctelia caseana	2
public_SRR14722132_metabat2_bin.8	86.84	0	30311807	Fungi; Dikarya; Ascomycota; Pezizomycotina; Lecanoromycetes; Lecanoromycetidae; Lecanorales; Parmeliaceae; Anzia; Anzia colpodes	1
public_SRR14722072_concoct_merged.0	87.59	0.38	23918369	Fungi; Dikarya; Ascomycota; Pezizomycotina; Lecanoromycetes; Lecanoromycetidae; Teloschistales; Brigantiaeaceae; Brigantiaea; Brigantiaea leucoxantha	1
public_SRR13125477_concoct_bin.14	97.74	0	30483605	Fungi; Dikarya; Ascomycota; Pezizomycotina; Lecanoromycetes; Lecanoromycetidae; Lecanorales; Parmeliaceae; Everniopsis; Everniopsis trulla	1
public_SRR14722031_metabat2_bin.3	88.35	0	24548484	Fungi; Dikarya; Ascomycota; Pezizomycotina; Lecanoromycetes; Lecanoromycetidae; Lecanorales; Ramalinaceae; Ramalina; Ramalina americana	1
public_SRR14722024_concoct_bin.3	86.47	0	24585898	Fungi; Dikarya; Ascomycota; Pezizomycotina; Lecanoromycetes; Lecanoromycetidae; Caliciales; Caliciaceae; Dermiscellum; Dermiscellum oulocheilum	1
private_X11_concoct_bin.15	93	2024-08-04	59630297	Plantae; Viridiplantae; Chlorophyta; Chlorophyta; Chlorophytina; Trebouxiophyceae; Trebouxiales; Trebouxiaceae; Trebouxia	1
public_SRR14722123_concoct_merged.0	89.85	0.75	20570369	Fungi; Dikarya; Ascomycota; Pezizomycotina; Lecanoromycetes; Lecanoromycetidae; Lecanorales; Psoraceae; Brianaria; Brianaria bauschiana	1
public_SRR14722083_concoct_bin.1	83.83	0	24386104	Fungi; Dikarya; Ascomycota; Pezizomycotina; Eurotiomycetes; Chaetothyriomycetidae; Chaetothyriales	2
public_SRR14722159_metabat2_bin.7	89.47	1.13	21252951	Fungi; Dikarya; Ascomycota; Pezizomycotina; Lecanoromycetes; Ostropomycetidae; Pertusariales; Pertusariaceae; Ochrolechia; Ochrolechia arborea	1
public_SRR14722169_metabat2_bin.6	93.23	0	30569428	Fungi; Dikarya; Ascomycota; Pezizomycotina; Lecanoromycetes; Lecanoromycetidae; Lecanorales; Parmeliaceae; Punctelia; Punctelia appalachiensis	1
public_SRR11456919_concoct_bin.22	97.87	2.13	48121382	Plantae; Viridiplantae; Chlorophyta; Chlorophyta; Chlorophytina; Chlorophyceae; Chlamydomonadales; Coccomyxaceae; Coccomyxa	1
public_SRR14722160_concoct_bin.3	98.12	0.38	28693197	Fungi; Dikarya; Ascomycota; Pezizomycotina; Lecanoromycetes; Lecanoromycetidae; Lecanorales	2
public_SRR14722136_concoct_merged.0	86.47	0.38	33799500	Fungi; Dikarya; Ascomycota; Pezizomycotina; Lecanoromycetes; Ostropomycetidae; Pertusariales; Pertusariaceae; Pertusaria; Pertusaria ostiolata	1
public_SRR14721962_metabat2_bin.6	77.07	0.38	22076511	Fungi; Dikarya; Ascomycota; Pezizomycotina; Lecanoromycetes; Lecanoromycetidae; Lecanorales; Ramalinaceae; Ramalina; Ramalina petrina	1
public_SRR14722251_metabat2_bin.1	90.6	2024-05-01	23335315	Fungi; Dikarya; Ascomycota; Pezizomycotina; Lecanoromycetes; Ostropomycetidae; Agyriales; Agyriaceae; Trapelia; Trapelia coarctata	2
public_SRR14722065_metabat2_bin.6	90.23	0	24531407	Fungi; Dikarya; Ascomycota; Pezizomycotina; Lecanoromycetes; Lecanoromycetidae; Lecidiales	1
public_SRR14721954_metabat2_bin.3	80.83	0	21050370	Fungi; Dikarya; Ascomycota; Pezizomycotina; Lecanoromycetes; Lecanoromycetidae; Peltigerales; Collemataceae; Collema; Collema furfuraceum	1
private_X1_concoct_bin.13	98.5	0	34883038	Fungi; Dikarya; Ascomycota; Pezizomycotina; Lecanoromycetes; Lecanoromycetidae; Lecanorales; Parmeliaceae; Neuropogon	2
public_SRR14721968_concoct_bin.6	83.08	0.38	20394191	Fungi; Dikarya; Ascomycota; Pezizomycotina; Eurotiomycetes; Chaetothyriomycetidae; Verrucariales; Botryolepraria; Botryolepraria lesdainii	1
public_SRR14721970_metabat2_bin.1	93.61	0.38	31270501	Fungi; Dikarya; Ascomycota; Pezizomycotina; Lecanoromycetes; Ostropomycetidae; Gyalectales; Leucodecton; Leucodecton sp. Tripp_6156_NY-2796959	1
public_SRR14722010_metabat2_bin.2	81.2	0	31075743	Fungi; Dikarya; Ascomycota; Pezizomycotina; Lecanoromycetes; Ostropomycetidae; Pertusariales; Pertusariaceae; Pertusaria; Pertusaria propinqua	1
private_GTX0161_concoct_merged.0	88.35	0.38	57027747	Fungi; Dikarya; Ascomycota; Pezizomycotina; Lecanoromycetes; Lecanoromycetidae; Lecanorales; Parmeliaceae; Alectoria; Alectoria fallacina	1
public_SRR14722118_metabat2_bin.5	91.73	0	30836631	Fungi; Dikarya; Ascomycota; Pezizomycotina; Lecanoromycetes; Lecanoromycetidae; Lecanorales; Parmeliaceae; Bryoria; Bryoria tenuis	1
