# Supplementary material for: Microbial occurrence and symbiont detection in a global sample of lichen metagenomes
Source: PLoS Biol. 2024 Nov 7;22(11):e3002862. doi: 10.1371/journal.pbio.3002862 (PMC11542873; doi:10.1371/journal.pbio.3002862)
Supplement: S5 Table — (XLSX) [file pbio.3002862.s015.xlsx]

## Sheet: S5_reference_genomes
Table S5. List of reference genomes used for construction of the phylogenomic trees
Species	Group	Taxonomy	Source	ID
Cyphobasidium from Alectoria	Fungal	Basidiomycota; Pucciniomycotina; Cyphobasidiales	Tagirdzhanova et al. GBE 13 evab129 (2021)	GCA_904855205.1
Cystobasidium minutum	Fungal	Basidiomycota; Pucciniomycotina; Cystobasidiales	Camiolo et al. Yeast 36 53-64 (2019)	Rhomi1 (JGI)
Letharia lupina	Fungal	Ascomycota; Pezizomycotina; Lecanorales	McKenzie et al. Genomics 112 3150-3156 (2020)	GCF_014066315.1
Tremella from Alectoria	Fungal	Basidiomycota; Agaricomycotina; Tremellales	Tagirdzhanova et al. GBE 13 evab129 (2021)	GCA_904859935.1
Blumeria hordei	Fungal	Ascomycota; Pezizomycotina; Leotiomycetes; Erysiphales	Frantzeskakis et al. BMC Genomics 19 381 (2018)	GCA_000151065.3
Arthrobotrys oligospora	Fungal	Ascomycota; Pezizomycotina; Orbiliomycetes; Orbiliales	Yang et al. PLoS Pathog. 7 e1002179 (2011)	GCF_000225545.1
Rhytidhysteron rufulum	Fungal	Ascomycota; Pezizomycotina;Dothideomycetes; Hysteriales	Ohm et al. PLoS Pathog. 8 e1003037 (2012)	GCA_000467735.1
Cladophialophora bantiana CBS 173.52	Fungal	Ascomycota; Pezizomycotina; Eurotiomycetes; Chaetothyriales	Teixeira et al. Stud Mycol 86 1-28 (2017)	GCF_000835475.1
Phaeomoniella chlamydospora	Fungal	Ascomycota; Pezizomycotina; Eurotiomycetes; Phaeomoniellales	Morales-Cruz et al. BMC Genomics 16 469 (2015)	GCA_001006345.1
Chlamydomonas eustigma	Algal	Chlorophyta; Chlorophyceaea	Hirooka et al. PNAS 114 E8304-E8313 (2017)	GCA_002335675.1
Picochlorum soloecismus	Algal	Chlorophyta; Trebouxiophyceaea	Gonzalez-Esquer et al. Genome Announc 25 (2018)	GCA_002818215.1
Meliniomyces variabilis	Fungal	Ascomycota; Pezizomycotina; Leotiomycetes; Helotiales	Martino et al. New Phytol. 217 1213-1229 (2018)	GCA_002865655.1
Picocystis	Algal	Chlorophyta; Picocystophyceae	Sumbitted by University of Oklahoma	GCA_003665715.1
Ascobolus immersus	Fungal	Ascomycota; Pezizomycotina; Pezizomycetes; Pezizales	Murat et al. Nat Ecol Evol. 2 1956-1965 (2018)	GCA_003788565.2
Tetraselmis striata	Algal	Chlorophyta; Chlorodendrophyceae	Steadman et al. Microbiol Resour Announc 8 (2019)	GCA_006384855.1
Chloropicon primus	Algal	Chlorophyta; Chloropicophyceae	Lemieux et al. Nat Commun 10 4061 (2019)	GCA_007859695.1
Asterochloris	Algal	Chlorophyta; Trebouxiophyceaea	Submitted by New York University AbuDhabi	GCA_019693375.1
Ulva mutabilis	Algal	Chlorophyta; Ulvaphyceaea	De Clerck et al. Curr Biol 28 2921-2933 (2018)	GCA_900538255.1
Yarrowia lipolytica	Fungal	Ascomycota; Saccharomycotina; Saccharomycetales	Dujon et al. Nature 43 35-44 (2004)	GCF_000002525.2
Aspergillus niger	Fungal	Ascomycota; Pezizomycotina; Eurotiales	Pel et al. Nat Biotechnol 25 221-231 (2007)	GCF_000002855.3
Schizosaccharomyces pombe	Fungal	Ascomycota; Taphrinomycotina; Schizosaccharomycetales	Wood et al. Nature 415 871-880 (2002)	GCF_000002945.1
Blastomyces gilchristii	Fungal	Ascomycota; Pezizomycotina; Onygenales	Direct submission from The Broad Institute	GCF_000003855.2
Cryptococcus neoformans var. neoformans	Fungal	Basidiomycota; Agaricomycotina; Tremellales	Loftus et al. Science 307 1321-1324 (2005)	GCF_000091045.1
Schizophyllum commune	Fungal	Basidiomycota; Agaricomycotina; Agaricales	Ohm et al. Nat Biotechnol 28 957-963 (2010)	GCF_000143185.1
Volvox carteri	Algal	Chlorophyta; Chlorophyceaea	Prochnik et al. Science 329 223-226 (2010)	GCF_000143455.1
Laccaria bicolor	Fungal	Basidiomycota; Agaricomycotina; Agaricales	Martin et al. Nature 452 88-92 (2008)	GCF_000143565.1
Saccharomyces cerevisiae	Fungal	Ascomycota; Saccharomycotina; Saccharomycetales	Direct submission from Saccharomyces Genome Database	GCF_000146045.2
Sclerotinia sclerotiorum	Fungal	Ascomycota; Pezizomycotina; Helotiales	Amselem et al. PLoS Genet 7 e1002230 (2011)	GCF_000146945.2
Chlorella variabilis	Algal	Chlorophyta; Trebouxiophyceaea	Submitted by JGI	GCF_000147415.1
Colletotrichum graminicola	Fungal	Ascomycota; Pezizomycotina; Glomerellales	O'Connell et al. Nat Genet 44 1060-1065 (2012)	GCF_000149035.1
Puccinia graminis f. sp. tritici	Fungal	Basidiomycota; Pucciniomycotina; Pucciniales	Duplessis et al. Proc Natl Acad Sci U S A 108 9166-9171 (2011)	GCF_000149925.1
Coccidioides posadasii	Fungal	Ascomycota; Pezizomycotina; Onygenales	Sharpton et al. Genome Research 19 1722-1731 (2009)	GCF_000151335.2
Trichophyton rubrum	Fungal	Ascomycota; Pezizomycotina; Onygenales	Martinez et al. mBio 3 e00259-12 (2012)	GCF_000151425.1
Tuber melanosporum	Fungal	Ascomycota; Pezizomycotina; Pezizales	Martin et al. Nature 464 1033-1038 (2010)	GCF_000151645.1
Trichoderma reesei	Fungal	Ascomycota; Pezizomycotina; Hypocreales	Martinez et al. Nat Biotechnol 26 553-560 (2008)	GCF_000167675.1
Neurospora crassa	Fungal	Ascomycota; Pezizomycotina; Sordariales	Galagan et al. Nature 422 859-868 (2003)	GCF_000182925.2
Cryptococcus gattii	Fungal	Basidiomycota; Agaricomycotina; Tremellales	D'Souza et al. mBio 2 e00342 (2011)	GCF_000185945.1
Melampsora larici-populina	Fungal	Basidiomycota; Pucciniomycotina; Uredinales	Duplessis et al. Proc Natl Acad Sci U S A 108 9166-9171 (2011)	GCF_000204055.1
Cordyceps militaris	Fungal	Ascomycota; Pezizomycotina; Hypocreales	Zheng et al. Genome Biol 12 R116 (2011)	GCF_000225605.1
Podospora anserina	Fungal	Ascomycota; Pezizomycotina; Sordariales	Grognet et al. Genetics 197 421-32 (2014)	GCF_000226545.1
Fusarium graminearum	Fungal	Ascomycota; Pezizomycotina; Hypocreales	Cuomo et al. Science 317 1400-1402 (2007)	GCF_000240135.3
Coccomyxa	Algal	Chlorophyta; Trebouxiophyceaea	Blanc et al. Genome Biol 13 R39 (2012)	GCF_000258705.1
Stereum hirsutum	Fungal	Basidiomycota; Agaricomycotina; Russulales	Floudas et al. Science 336 1715-1719 (2012)	GCF_000264905.1
Tremella mesenterica	Fungal	Basidiomycota; Agaricomycotina; Tremellales	Floudas et al. Science 336 1715-1719 (2012)	GCF_000271645.1
Trichosporon asahii var. asahii	Fungal	Basidiomycota; Agaricomycotina; Trichosporonales	Yang et al. Eukaryot Cell 1 1415-1416 (2012)	GCF_000293215.1
Agaricus bisporus var. bisporus	Fungal	Basidiomycota; Agaricomycotina; Agaricales	Morin et al. Proc Natl Acad Sci U S A 109 17501-17506 (2012)	GCF_000300575.1
Rhodotorula toruloides	Fungal	Basidiomycota; Pucciniomycotina; Sporidiobolales	Zhu et al. Nat Commun 3 1112 (2012)	GCF_000320785.1
Ustilago maydis	Fungal	Basidiomycota; Ustilaginomycotina; Ustilaginales	K√§mper et al. Nature 444 97-101 (2006)	GCF_000328475.2
Gloeophyllum trabeum	Fungal	Basidiomycota; Agaricomycotina; Gloeophyllales	Floudas et al. Science 336 1715-1719 (2012)	GCF_000344685.1
Dactylellina haptotyla	Fungal	Ascomycota; Pezizomycotina; Orbiliomycetes; Orbiliales	Meerupati et al. PLoS Genet. 9 e1003909 (2013)	GCF_000441935.1
Endocarpon pusillum	Fungal	Ascomycota; Pezizomycotina; Eurotiomycetes; Verrucariales	Wang et al. BMC Genomics 15 34 (2014)	GCF_000464535.1
Kwoniella mangroviensis	Fungal	Basidiomycota; Agaricomycotina; Tremellales	Direct submission from The Broad Institute	GCF_000507465.1
Capronia coronata	Fungal	Ascomycota; Pezizomycotina; Eurotiomycetes; Chaetothyriales	Teixeira et al. Stud Mycol 86 1-28 (2017)	GCF_000585585.1
Mixia osmundae	Fungal	Basidiomycota; Pucciniomycotina; Mixiales	Toome et al. New Phytol 202 554-564 (2014)	GCF_000708205.1
Exophiala aquamarina	Fungal	Ascomycota; Pezizomycotina; Eurotiomycetes; Chaetothyriales	Teixeira et al. Stud Mycol 86 1-28 (2017)	GCF_000709125.1
Aureobasidium pullulans var. melanogenum	Fungal	Ascomycota; Pezizomycotina;Dothideomycetes; Botryosphaeriales	Gostinƒçar et al. BMC Genomics 15 549 (2014)	GCF_000721775.1
Penicillium expansum	Fungal	Ascomycota; Pezizomycotina; Eurotiales	Ballester et al. Mol Plant Microbe Interact 28 232-248 (2015)	GCF_000769745.1
Malassezia pachydermatis	Fungal	Basidiomycota; Ustilaginomycotina; Malasseziales	Triana et al. Genome Announc 3 e01197 (2015)	GCF_001278385.1
Paraconiothyrium sporulosum	Fungal	Ascomycota; Pezizomycotina;Dothideomycetes; Pleosporales	Zeiner et al. PLoS One 11 e0157844 (2016)	GCF_001642045.1
Alternaria alternata	Fungal	Ascomycota; Pezizomycotina;Dothideomycetes; Pleosporales	Zeiner et al. PLoS One 11 e0157844 (2016)	GCF_001642055.1
Kockovaella imperatae	Fungal	Basidiomycota; Agaricomycotina; Tremellales	Mondo et al. Nature Genet 49 964 (2017)	GCF_002102565.1
Bathycoccus prasinos	Algal	Chlorophyta; Mamiellophyceae	Espagne et al. Genome Biol 9 R77 (2008)	GCF_002220235.1
Rhizopus microsporus	Fungal	Mucoromycota; Mucoromycotina; Mucorales	Lastovetsky et al. Proc Natl Acad Sci U S A 113 15102-15107 (2016)	GCF_002708625.1
Cercospora beticola	Fungal	Ascomycota; Pezizomycotina; Capnodiales	De Jonge et al. Proc Natl Acad Sci U S A 115 E5459-5466 (2018)	GCF_002742065.1
Aplosporella prunicola	Fungal	Ascomycota; Pezizomycotina;Dothideomycetes; Botryosphaeriales	Haridas et al. Stud Mycol 96 141-153 (2020)	GCF_010093885.1
Lichenihabitans ramalinae	Bacterial	Bacteria;Pseudomonadota;Alphaproteobacteria;Rhizobiales	Pankratov et al. Microbiology, 91(2), 160-172 (2022)	GCF_004137085
Lichenihabitans minor	Bacterial	Bacteria;Pseudomonadota;Alphaproteobacteria;Rhizobiales	Pankratov et al. Microbiology, 91(2), 160-172 (2022)	GCF_004137685
Lichenihabitans psoromatis	Bacterial	Bacteria;Pseudomonadota;Alphaproteobacteria;Rhizobiales	Noh et al. International Journal of Systematic and Evolutionary Microbiology, 69(12), 3837-3842 (2019)	GCF_004323635
Lichenihabitans psoromatis	Bacterial	Bacteria;Pseudomonadota;Alphaproteobacteria;Rhizobiales	Noh et al. International Journal of Systematic and Evolutionary Microbiology, 69(12), 3837-3842 (2019)	GCF_004327155
Lichenicoccus roseus	Bacterial	Bacteria;Pseudomonadota;Alphaproteobacteria;Rhodospirillales	Pankratov et al. International Journal of Systematic and Evolutionary Microbiology, 70(8), 4591-4601 (2020)	GCF_005844085
Rubellimicrobium rubrum	Bacterial	Bacteria;Pseudomonadota;Alphaproteobacteria;Rhodobacterales	Jiang et al. Antonie van Leeuwenhoek, 112, 1739-1745 (2019)	GCF_006152115
Aureimonas leprariae	Bacterial	Bacteria;Pseudomonadota;Alphaproteobacteria;Rhizobiales	Zhang et al. Current Microbiology, 77, 313-319 (2020)	GCF_008802405
Methylobacterium planeticum	Bacterial	Bacteria;Pseudomonadota;Alphaproteobacteria;Rhizobiales	Jiang et al. Archives of Microbiology, 202, 1709-1715 (2020)	GCF_008806345
Paracoccus lichenicola	Bacterial	Bacteria;Pseudomonadota;Alphaproteobacteria;Rhodobacterales	Lang et al. Current Microbiology, 78, 816-821 (2021)	GCF_009708075
Lichenicola cladoniae	Bacterial	Bacteria;Pseudomonadota;Alphaproteobacteria;Rhodospirillales	Noh et al. International Journal of Systematic and Evolutionary Microbiology, 70(11), 5918-5925 (2020)	GCF_013201075
Subtercola lobariae	Bacterial	Bacteria;Pseudomonadota;Alphaproteobacteria;Micrococcales	Si et al. International Journal of Systematic and Evolutionary Microbiology, 67(5), 1516-1521 (2017)	GCF_014640255
Nakamurella leprariae	Bacterial	Actinomycetota;Actinomycetes;Nakamurellales	An et al. Archives of Microbiology, 204(1), 19 (2022)	GCF_016918035
Polymorphobacter megasporae	Bacterial	Bacteria;Pseudomonadota;Alphaproteobacteria;Sphingomonadales	Noh et al. International Journal of Systematic and Evolutionary Microbiology, 72(9), 005535 (2022)	GCF_018982885
Streptomyces lichenis	Bacterial	Actinomycetota;Actinomycetes;Kitasatosporales	Saeng-In et al. International Journal of Systematic and Evolutionary Microbiology, 68(11), 3641-3646 (2018)	GCF_023218175
Lichenifustis flavocetrariae	Bacterial	Bacteria;Pseudomonadota;Alphaproteobacteria;Hyphomicrobiales	Pankratov et al.. Archives of Microbiology, 205(6), 232 (2023)	GCF_026130545
Luteimicrobium album	Bacterial	Bacteria;Pseudomonadota;Alphaproteobacteria;Micrococcales	Hamada et al. The Journal of antibiotics, 65(8), 427-431 (2012)	GCF_030161555
