# Supplementary material for: Microbial occurrence and symbiont detection in a global sample of lichen metagenomes
Source: PLoS Biol. 2024 Nov 7;22(11):e3002862. doi: 10.1371/journal.pbio.3002862 (PMC11542873; doi:10.1371/journal.pbio.3002862)
Supplement: S6 Table — Metagenomes in this list had inconsistencies between their metadata and the taxonomy of the LFS as estimated from the phylogenomic tree. These metagenomes were excluded from the occurrence analysis. (XLSX) [file pbio.3002862.s016.xlsx]

## Sheet: S6_excluded_mtg
Table S6. Metagenomes derived from potentially misidentified samples. Metagenomes in this list had inconsistencies between their metadata and the taxonomy of the LFS as estimated from the phylogenomic tree. These metagenomes were excluded from the occurrence analysis.
Metagenome ID	Species as listed in the metadata	Reason for exclusion
SRR14722032	Platismatia tuckermanii	grouped with Ochrolechia/Pertusaria/Lepra
SRR14722092	Chrysothrix susquehannensis	grouped with Trapeliopsis/Gomphillus
SRR14722327	Catillaria lenticularis	grouped with Leprocaulon
SRR14722303	Rinodina brauniana	grouped with Lecanora
SRR14722033	Lecanora pseudistera	grouped with Parmeliaceae
SRR14722324	Lepraria disjuncta	groupes with Leprocaulon
SRR14722131	Parmotrema gardneri	grouped with Thelotrema
SRR14722208	Ricasolia quercizans	grouped with Parmeliaceae
SRR14722229	Lecidea roseotincta	grouped with Lecanora
SRR14722034	Lepraria caesiella	grouped with Parmeliaceae
SRR14722085	Pseudosagedia rhaphidosperma	grouped with Theloschistales
SRR14722185	Mycobilimbia sp. Lendemer_46123_NY-2606825	groups with Byssoloma
SRR14722222	Arthonia quintaria	grouped with Eurotiomycetes
SRR14722160	Herteliana schuyleriana	groups with Lepraria
SRR14722060	Nigrovothelium tropicum	Groups with Pyrenula (Eurotiomycetes)
SRR14722318	Kephartia crystalligera	Groups with Lecanorales
SRR14722042	Scoliciosporum umbrinum	Groups with Baeomycetales
SRR14722065	Polysporina simplex	Groups with Lecideales
