# Supplementary material for: Microbial occurrence and symbiont detection in a global sample of lichen metagenomes
Source: PLoS Biol. 2024 Nov 7;22(11):e3002862. doi: 10.1371/journal.pbio.3002862 (PMC11542873; doi:10.1371/journal.pbio.3002862)
Supplement: S7 Table — Bacterial lineages were ranked based on the total number of their occurrences. For each lichen group here we give top-ten bacterial taxa. (XLSX) [file pbio.3002862.s017.xlsx]

## Sheet: S7_dominantbacteria
Table S7. Most frequent bacterial lineages (on the family and genus level) in various groups of lichen metagenomes. Bacterial lineages were ranked based on the total number of their occurrences. For each lichen group here we give top-ten bacterial taxa.
Family level
Lichen group	Bacterial family	Bacterial order	Bacterial phylum	Number of occurrences (summed across all species-level lineages in this group)	Number of metagenomes in which this group is detected
Whole dataset	Acetobacteraceae	Acetobacterales	Proteobacteria	405	154
Whole dataset	Acidobacteriaceae	Acidobacteriales	Acidobacteriota	240	149
Whole dataset	Beijerinckiaceae	Rhizobiales	Proteobacteria	238	132
Whole dataset	Sphingomonadaceae	Sphingomonadales	Proteobacteria	103	52
Whole dataset	UBA10450	Chthoniobacterales	Verrucomicrobiota	68	51
Whole dataset	Nostocaceae	Cyanobacteriales	Cyanobacteria	55	49
Whole dataset	Caulobacteraceae	Caulobacterales	Proteobacteria	50	39
Whole dataset	Ktedonobacteraceae	Ktedonobacterales	Chloroflexota	46	21
Whole dataset	Bryobacteraceae	Bryobacterales	Acidobacteriota	36	27
Whole dataset	Burkholderiaceae	Burkholderiales	Proteobacteria	26	16
All LFS with Cyanobacteria photobionts	Nostocaceae	Cyanobacteriales	Cyanobacteria	24	23
All LFS with Cyanobacteria photobionts	Sphingomonadaceae	Sphingomonadales	Proteobacteria	24	12
All LFS with Cyanobacteria photobionts	Beijerinckiaceae	Rhizobiales	Proteobacteria	21	9
All LFS with Cyanobacteria photobionts	Acetobacteraceae	Acetobacterales	Proteobacteria	12	7
All LFS with Cyanobacteria photobionts	UBA10450	Chthoniobacterales	Verrucomicrobiota	9	7
All LFS with Cyanobacteria photobionts	Burkholderiaceae	Burkholderiales	Proteobacteria	8	5
All LFS with Cyanobacteria photobionts	Microbacteriaceae	Actinomycetales	Actinobacteriota	8	5
All LFS with Cyanobacteria photobionts	Chitinophagaceae	Chitinophagales	Bacteroidota	7	5
All LFS with Cyanobacteria photobionts	Pyrinomonadaceae	Pyrinomonadales	Acidobacteriota	7	4
All LFS with Trebouxioid photobionts	Acetobacteraceae	Proteobacteria	Acetobacterales	326	120
All LFS with Trebouxioid photobionts	Acidobacteriaceae	Acidobacteriota	Acidobacteriales	209	129
All LFS with Trebouxioid photobionts	Beijerinckiaceae	Proteobacteria	Rhizobiales	167	106
All LFS with Trebouxioid photobionts	Sphingomonadaceae	Proteobacteria	Sphingomonadales	52	31
All LFS with Trebouxioid photobionts	UBA10450	Verrucomicrobiota	Chthoniobacterales	42	31
All LFS with Trebouxioid photobionts	Caulobacteraceae	Proteobacteria	Caulobacterales	37	29
All LFS with Trebouxioid photobionts	Bryobacteraceae	Acidobacteriota	Bryobacterales	29	22
All LFS with Trebouxioid photobionts	Ktedonobacteraceae	Chloroflexota	Ktedonobacterales	28	14
All LFS with Trebouxioid photobionts	Capsulimonadaceae	Armatimonadota	Armatimonadales	22	20
All LFS with Trebouxioid photobionts	Streptosporangiaceae	Actinobacteriota	Streptosporangiales	19	15
All LFS with Trentepohlioid photobionts	Acetobacteraceae	Proteobacteria	Acetobacterales	18	6
All LFS with Trentepohlioid photobionts	Beijerinckiaceae	Proteobacteria	Rhizobiales	9	2
All LFS with Trentepohlioid photobionts	Acidobacteriaceae	Acidobacteriota	Acidobacteriales	6	3
All LFS with Trentepohlioid photobionts	UBA10450	Verrucomicrobiota	Chthoniobacterales	6	5
All LFS with Trentepohlioid photobionts	Jatrophihabitantaceae	Actinobacteriota	Mycobacteriales	4	2
All LFS with Trentepohlioid photobionts	Caulobacteraceae	Proteobacteria	Caulobacterales	3	1
All LFS with Trentepohlioid photobionts	Sphingomonadaceae	Proteobacteria	Sphingomonadales	2	2
All LFS with Trentepohlioid photobionts	Bryobacteraceae	Acidobacteriota	Bryobacterales	1	1
All LFS with Trentepohlioid photobionts	Kineosporiaceae	Actinobacteriota	Actinomycetales	1	1
All LFS with Trentepohlioid photobionts	Ktedonobacteraceae	Chloroflexota	Ktedonobacterales	1	1
LFS from Acarosporales	Acetobacteraceae	Acetobacterales	Proteobacteria	4	2
LFS from Acarosporales	Acidobacteriaceae	Acidobacteriales	Acidobacteriota	4	2
LFS from Acarosporales	Bryobacteraceae	Bryobacterales	Acidobacteriota	4	2
LFS from Acarosporales	Ktedonobacteraceae	Ktedonobacterales	Chloroflexota	4	2
LFS from Acarosporales	Beijerinckiaceae	Rhizobiales	Proteobacteria	2	2
LFS from Acarosporales	Capsulimonadaceae	Armatimonadales	Armatimonadota	1	1
LFS from Acarosporales	Chroococcidiopsidaceae	Cyanobacteriales	Cyanobacteria	1	1
LFS from Acarosporales	Nostocaceae	Cyanobacteriales	Cyanobacteria	1	1
LFS from Arthoniomycetes	Acetobacteraceae	Acetobacterales	Proteobacteria	6	3
LFS from Arthoniomycetes	Jatrophihabitantaceae	Mycobacteriales	Actinobacteriota	4	2
LFS from Arthoniomycetes	UBA10450	Chthoniobacterales	Verrucomicrobiota	3	2
LFS from Arthoniomycetes	Acidobacteriaceae	Acidobacteriales	Acidobacteriota	2	2
LFS from Arthoniomycetes	Microbacteriaceae	Actinomycetales	Actinobacteriota	1	1
LFS from Arthoniomycetes	Sphingomonadaceae	Sphingomonadales	Proteobacteria	1	1
LFS from Baeomycetales	Acetobacteraceae	Acetobacterales	Proteobacteria	40	7
LFS from Baeomycetales	Acidobacteriaceae	Acidobacteriales	Acidobacteriota	15	8
LFS from Baeomycetales	Beijerinckiaceae	Rhizobiales	Proteobacteria	6	5
LFS from Baeomycetales	Capsulimonadaceae	Armatimonadales	Armatimonadota	2	2
LFS from Baeomycetales	Nostocaceae	Cyanobacteriales	Cyanobacteria	2	1
LFS from Baeomycetales	Rubrobacteraceae	Rubrobacterales	Actinobacteriota	2	1
LFS from Baeomycetales	Sphingomonadaceae	Sphingomonadales	Proteobacteria	2	2
LFS from Baeomycetales	Trueperaceae	Deinococcales	Deinococcota	2	1
LFS from Baeomycetales	Abditibacteriaceae	Abditibacteriales	Armatimonadota	1	1
LFS from Baeomycetales	Baltobacteraceae	Baltobacterales	Eremiobacterota	1	1
LFS from Caliciales	Beijerinckiaceae	Rhizobiales	Proteobacteria	15	10
LFS from Caliciales	Acetobacteraceae	Acetobacterales	Proteobacteria	13	7
LFS from Caliciales	Acidobacteriaceae	Acidobacteriales	Acidobacteriota	10	10
LFS from Caliciales	Sphingomonadaceae	Sphingomonadales	Proteobacteria	10	7
LFS from Caliciales	UBA10450	Chthoniobacterales	Verrucomicrobiota	7	5
LFS from Caliciales	Bryobacteraceae	Bryobacterales	Acidobacteriota	5	4
LFS from Caliciales	Nostocaceae	Cyanobacteriales	Cyanobacteria	5	4
LFS from Caliciales	Hymenobacteraceae	Cytophagales	Bacteroidota	4	2
LFS from Caliciales	Solirubrobacteraceae	Solirubrobacterales	Actinobacteriota	3	3
LFS from Caliciales	Burkholderiaceae	Burkholderiales	Proteobacteria	2	1
LFS from Dothideomycetes	Acetobacteraceae	Acetobacterales	Proteobacteria	2	1
LFS from Dothideomycetes	MT37	Mycoplasmatales	Firmicutes	1	1
LFS from Dothideomycetes	UBA10450	Chthoniobacterales	Verrucomicrobiota	1	1
LFS from Eurotiomycetes	Acetobacteraceae	Acetobacterales	Proteobacteria	2	1
LFS from Eurotiomycetes	Ktedonobacteraceae	Ktedonobacterales	Chloroflexota	2	1
LFS from Eurotiomycetes	Beijerinckiaceae	Rhizobiales	Proteobacteria	1	1
LFS from Eurotiomycetes	Kineosporiaceae	Actinomycetales	Actinobacteriota	1	1
LFS from Eurotiomycetes	Propionibacteriaceae	Propionibacteriales	Actinobacteriota	1	1
LFS from Eurotiomycetes	Rubrobacteraceae	Rubrobacterales	Actinobacteriota	1	1
LFS from Eurotiomycetes	Trueperaceae	Deinococcales	Deinococcota	1	1
LFS from Gyalectales	Beijerinckiaceae	Rhizobiales	Proteobacteria	11	3
LFS from Gyalectales	Acetobacteraceae	Acetobacterales	Proteobacteria	10	2
LFS from Gyalectales	Caulobacteraceae	Caulobacterales	Proteobacteria	6	2
LFS from Gyalectales	UBA10450	Chthoniobacterales	Verrucomicrobiota	5	3
LFS from Gyalectales	Acidobacteriaceae	Acidobacteriales	Acidobacteriota	4	1
LFS from Gyalectales	Sphingobacteriaceae	Sphingobacteriales	Bacteroidota	3	1
LFS from Gyalectales	Bryobacteraceae	Bryobacterales	Acidobacteriota	1	1
LFS from Gyalectales	Hymenobacteraceae	Cytophagales	Bacteroidota	1	1
LFS from Gyalectales	Ktedonobacteraceae	Ktedonobacterales	Chloroflexota	1	1
LFS from Gyalectales	Nostocaceae	Cyanobacteriales	Cyanobacteria	1	1
LFS from Lecanorales	Acetobacteraceae	Acetobacterales	Proteobacteria	220	84
LFS from Lecanorales	Acidobacteriaceae	Acidobacteriales	Acidobacteriota	140	86
LFS from Lecanorales	Beijerinckiaceae	Rhizobiales	Proteobacteria	122	75
LFS from Lecanorales	UBA10450	Chthoniobacterales	Verrucomicrobiota	31	24
LFS from Lecanorales	Caulobacteraceae	Caulobacterales	Proteobacteria	28	23
LFS from Lecanorales	Sphingomonadaceae	Sphingomonadales	Proteobacteria	28	15
LFS from Lecanorales	Ktedonobacteraceae	Ktedonobacterales	Chloroflexota	19	9
LFS from Lecanorales	Capsulimonadaceae	Armatimonadales	Armatimonadota	17	15
LFS from Lecanorales	Streptosporangiaceae	Streptosporangiales	Actinobacteriota	16	12
LFS from Lecanorales	Bryobacteraceae	Bryobacterales	Acidobacteriota	15	12
LFS from Lecideales	Acidobacteriaceae	Acidobacteriales	Acidobacteriota	11	6
LFS from Lecideales	Acetobacteraceae	Acetobacterales	Proteobacteria	9	5
LFS from Lecideales	Sphingomonadaceae	Sphingomonadales	Proteobacteria	2	1
LFS from Lecideales	Beijerinckiaceae	Rhizobiales	Proteobacteria	1	1
LFS from Lecideales	Bryobacteraceae	Bryobacterales	Acidobacteriota	1	1
LFS from Lecideales	Streptosporangiaceae	Streptosporangiales	Actinobacteriota	1	1
LFS from Leprocaulales	Acetobacteraceae	Acetobacterales	Proteobacteria	2	2
LFS from Leprocaulales	Ktedonobacteraceae	Ktedonobacterales	Chloroflexota	2	1
LFS from Leprocaulales	Bryobacteraceae	Bryobacterales	Acidobacteriota	1	1
LFS from Leprocaulales	Sphingomonadaceae	Sphingomonadales	Proteobacteria	1	1
LFS from Lichinomycetes	Ktedonobacteraceae	Ktedonobacterales	Chloroflexota	4	2
LFS from Lichinomycetes	Leptolyngbyaceae	Leptolyngbyales	Cyanobacteria	2	1
LFS from Lichinomycetes	Nostocaceae	Cyanobacteriales	Cyanobacteria	2	2
LFS from Lichinomycetes	Bryobacteraceae	Bryobacterales	Acidobacteriota	1	1
LFS from Lichinomycetes	Chroococcidiopsidaceae	Cyanobacteriales	Cyanobacteria	1	1
LFS from Lichinomycetes	Pseudonocardiaceae	Mycobacteriales	Actinobacteriota	1	1
LFS from Ostropomycetidae ins. ced.	Acetobacteraceae	Acetobacterales	Proteobacteria	11	1
LFS from Ostropomycetidae ins. ced.	Acidobacteriaceae	Acidobacteriales	Acidobacteriota	4	1
LFS from Ostropomycetidae ins. ced.	Beijerinckiaceae	Rhizobiales	Proteobacteria	1	1
LFS from Ostropomycetidae ins. ced.	Caulobacteraceae	Caulobacterales	Proteobacteria	1	1
LFS from Ostropomycetidae ins. ced.	Propionibacteriaceae	Propionibacteriales	Actinobacteriota	1	1
LFS from Ostropomycetidae ins. ced.	Unknown	Hat2	Chlamydiota	1	1
LFS from Ostropomycetidae ins. ced.	Unknown	Actinomycetales	Actinobacteriota	1	1
LFS from Ostropomycetidae ins. ced.	Unknown	Chthoniobacterales	Verrucomicrobiota	1	1
LFS from Peltigerales with cyanobacterial photobiont	Sphingomonadaceae	Sphingomonadales	Proteobacteria	24	12
LFS from Peltigerales with cyanobacterial photobiont	Nostocaceae	Cyanobacteriales	Cyanobacteria	22	21
LFS from Peltigerales with cyanobacterial photobiont	Beijerinckiaceae	Rhizobiales	Proteobacteria	21	9
LFS from Peltigerales with cyanobacterial photobiont	Acetobacteraceae	Acetobacterales	Proteobacteria	12	7
LFS from Peltigerales with cyanobacterial photobiont	UBA10450	Chthoniobacterales	Verrucomicrobiota	9	7
LFS from Peltigerales with cyanobacterial photobiont	Burkholderiaceae	Burkholderiales	Proteobacteria	8	5
LFS from Peltigerales with cyanobacterial photobiont	Microbacteriaceae	Actinomycetales	Actinobacteriota	8	5
LFS from Peltigerales with cyanobacterial photobiont	Chitinophagaceae	Chitinophagales	Bacteroidota	7	5
LFS from Peltigerales with cyanobacterial photobiont	Pyrinomonadaceae	Pyrinomonadales	Acidobacteriota	7	4
LFS from Peltigerales with cyanobacterial photobiont	Jatrophihabitantaceae	Mycobacteriales	Actinobacteriota	6	4
LFS from Peltigerales with trebouxiophycean and cyanobacterial photobiont	Beijerinckiaceae	Rhizobiales	Proteobacteria	25	4
LFS from Peltigerales with trebouxiophycean and cyanobacterial photobiont	Sphingomonadaceae	Sphingomonadales	Proteobacteria	20	4
LFS from Peltigerales with trebouxiophycean and cyanobacterial photobiont	Acetobacteraceae	Acetobacterales	Proteobacteria	9	3
LFS from Peltigerales with trebouxiophycean and cyanobacterial photobiont	Acidobacteriaceae	Acidobacteriales	Acidobacteriota	7	2
LFS from Peltigerales with trebouxiophycean and cyanobacterial photobiont	UBA10450	Chthoniobacterales	Verrucomicrobiota	6	3
LFS from Peltigerales with trebouxiophycean and cyanobacterial photobiont	Burkholderiaceae	Burkholderiales	Proteobacteria	5	3
LFS from Peltigerales with trebouxiophycean and cyanobacterial photobiont	Caulobacteraceae	Caulobacterales	Proteobacteria	3	2
LFS from Peltigerales with trebouxiophycean and cyanobacterial photobiont	Microbacteriaceae	Actinomycetales	Actinobacteriota	3	2
LFS from Peltigerales with trebouxiophycean and cyanobacterial photobiont	Nostocaceae	Cyanobacteriales	Cyanobacteria	3	3
LFS from Peltigerales with trebouxiophycean and cyanobacterial photobiont	Sphingobacteriaceae	Sphingobacteriales	Bacteroidota	3	2
LFS from Pertusariales	Acidobacteriaceae	Acidobacteriales	Acidobacteriota	7	7
LFS from Pertusariales	Beijerinckiaceae	Rhizobiales	Proteobacteria	3	2
LFS from Pertusariales	Acetobacteraceae	Acetobacterales	Proteobacteria	2	2
LFS from Pertusariales	Burkholderiaceae	Burkholderiales	Proteobacteria	1	1
LFS from Pertusariales	Sphingomonadaceae	Sphingomonadales	Proteobacteria	1	1
LFS from Rhizocarpales	Acetobacteraceae	Acetobacterales	Proteobacteria	10	3
LFS from Rhizocarpales	Acidobacteriaceae	Acidobacteriales	Acidobacteriota	6	3
LFS from Rhizocarpales	Beijerinckiaceae	Rhizobiales	Proteobacteria	5	2
LFS from Rhizocarpales	Bryobacteraceae	Bryobacterales	Acidobacteriota	1	1
LFS from Rhizocarpales	Capsulimonadaceae	Armatimonadales	Armatimonadota	1	1
LFS from Rhizocarpales	Sphingomonadaceae	Sphingomonadales	Proteobacteria	1	1
LFS from Schaereriales	Acetobacteraceae	Acetobacterales	Proteobacteria	6	2
LFS from Schaereriales	Beijerinckiaceae	Rhizobiales	Proteobacteria	4	2
LFS from Schaereriales	Sphingomonadaceae	Sphingomonadales	Proteobacteria	4	1
LFS from Schaereriales	Acidobacteriaceae	Acidobacteriales	Acidobacteriota	2	1
LFS from Schaereriales	Hymenobacteraceae	Cytophagales	Bacteroidota	2	1
LFS from Schaereriales	Angustibacteraceae	Actinomycetales	Actinobacteriota	1	1
LFS from Schaereriales	Quadrisphaeraceae	Actinomycetales	Actinobacteriota	1	1
LFS from Schaereriales	SCTD01	Mycobacteriales	Actinobacteriota	1	1
LFS from Schaereriales	Hat2 fam.	Hat2	Chlamydiota	1	1
LFS from Schaereriales	Actinomycetales fam.	Actinomycetales	Actinobacteriota	1	1
LFS from Schaereriales	Chthoniobacterales fam.	Chthoniobacterales	Verrucomicrobiota	1	1
LFS from Teloschistales	Beijerinckiaceae	Rhizobiales	Proteobacteria	4	3
LFS from Teloschistales	Acetobacteraceae	Acetobacterales	Proteobacteria	3	1
LFS from Teloschistales	Caulobacteraceae	Caulobacterales	Proteobacteria	3	2
LFS from Teloschistales	Acidobacteriaceae	Acidobacteriales	Acidobacteriota	2	1
LFS from Teloschistales	Nostocaceae	Cyanobacteriales	Cyanobacteria	2	1
LFS from Teloschistales	Rubrobacteraceae	Rubrobacterales	Actinobacteriota	2	1
LFS from Teloschistales	Trueperaceae	Deinococcales	Deinococcota	2	1
LFS from Teloschistales	Abditibacteriaceae	Abditibacteriales	Armatimonadota	1	1
LFS from Teloschistales	Baltobacteraceae	Baltobacterales	Eremiobacterota	1	1
LFS from Teloschistales	Hymenobacteraceae	Cytophagales	Bacteroidota	1	1
LFS from Umbilicariales	Acidobacteriaceae	Acidobacteriales	Acidobacteriota	9	4
LFS from Umbilicariales	Acetobacteraceae	Acetobacterales	Proteobacteria	7	4
LFS from Umbilicariales	Burkholderiaceae	Burkholderiales	Proteobacteria	3	1
LFS from Umbilicariales	Chitinophagaceae	Chitinophagales	Bacteroidota	3	1
LFS from Umbilicariales	Bdellovibrionaceae	Bdellovibrionales	Bdellovibrionota	2	1
LFS from Umbilicariales	Bryobacteraceae	Bryobacterales	Acidobacteriota	2	1
LFS from Umbilicariales	Chthoniobacteraceae	Chthoniobacterales	Verrucomicrobiota	2	1
LFS from Umbilicariales	Sphingomonadaceae	Sphingomonadales	Proteobacteria	2	1
LFS from Umbilicariales	Abditibacteriaceae	Abditibacteriales	Armatimonadota	1	1
LFS from Umbilicariales	Beijerinckiaceae	Rhizobiales	Proteobacteria	1	1
Genus level
Lichen group	Bacterial genus	Bacterial family	Bacterial order	Bacterial phylum	Number of occurrences (summed across all species-level lineages in this group)	Number of metagenomes in which this group is detected
Whole dataset	Lichenihabitans	Beijerinckiaceae	Rhizobiales	Proteobacteria	139	99
Whole dataset	CAHJXG01	Acetobacteraceae	Acetobacterales	Proteobacteria	103	58
Whole dataset	Acetobacteraceae gen. sp.	Acetobacteraceae	Acetobacterales	Proteobacteria	79	64
Whole dataset	LMUY01	Acetobacteraceae	Acetobacterales	Proteobacteria	79	50
Whole dataset	EB88	Acidobacteriaceae	Acidobacteriales	Acidobacteriota	59	56
Whole dataset	RH-AL1	Beijerinckiaceae	Rhizobiales	Proteobacteria	59	42
Whole dataset	CAIMSN01 (Lichenicola)	Acetobacteraceae	Acetobacterales	Proteobacteria	56	38
Whole dataset	CAHJWO01	UBA10450	Chthoniobacterales	Verrucomicrobiota	54	42
Whole dataset	Terriglobus	Acidobacteriaceae	Acidobacteriales	Acidobacteriota	45	42
Whole dataset	Nostoc	Nostocaceae	Cyanobacteriales	Cyanobacteria	43	40
All LFS with Cyanobacteria photobionts	Nostoc	Nostocaceae	Cyanobacteriales	Cyanobacteria	19	19
All LFS with Cyanobacteria photobionts	CAHJXG01	Acetobacteraceae	Acetobacterales	Proteobacteria	12	7
All LFS with Cyanobacteria photobionts	Sphingomonas	Sphingomonadaceae	Sphingomonadales	Proteobacteria	10	8
All LFS with Cyanobacteria photobionts	Methylobacterium	Beijerinckiaceae	Rhizobiales	Proteobacteria	8	6
All LFS with Cyanobacteria photobionts	Amnibacterium	Microbacteriaceae	Actinomycetales	Actinobacteriota	7	4
All LFS with Cyanobacteria photobionts	Enterovirga	Beijerinckiaceae	Rhizobiales	Proteobacteria	7	5
All LFS with Cyanobacteria photobionts	Aestuariivirga	Aestuariivirgaceae	Rhizobiales	Proteobacteria	5	2
All LFS with Cyanobacteria photobionts	Lichenihabitans	Beijerinckiaceae	Rhizobiales	Proteobacteria	5	4
All LFS with Cyanobacteria photobionts	UBA10450 gen. sp.	UBA10450	Chthoniobacterales	Verrucomicrobiota	5	5
All LFS with Trebouxioid photobionts	Lichenihabitans	Proteobacteria	Rhizobiales	Beijerinckiaceae	106	80
All LFS with Trebouxioid photobionts	LMUY01	Proteobacteria	Acetobacterales	Acetobacteraceae	73	47
All LFS with Trebouxioid photobionts	CAHJXG01	Proteobacteria	Acetobacterales	Acetobacteraceae	70	40
All LFS with Trebouxioid photobionts	Acetobacteraceae gen. sp.	Proteobacteria	Acetobacterales	Acetobacteraceae	62	51
All LFS with Trebouxioid photobionts	EB88	Acidobacteriota	Acidobacteriales	Acidobacteriaceae	56	53
All LFS with Trebouxioid photobionts	CAIMSN01 (Lichenicola)	Proteobacteria	Acetobacterales	Acetobacteraceae	51	33
All LFS with Trebouxioid photobionts	RH-AL1	Proteobacteria	Rhizobiales	Beijerinckiaceae	48	37
All LFS with Trebouxioid photobionts	CAHJWO01	Verrucomicrobiota	Chthoniobacterales	UBA10450	40	31
All LFS with Trebouxioid photobionts	Tous-C9LFEB	Acidobacteriota	Acidobacteriales	Acidobacteriaceae	34	32
All LFS with Trebouxioid photobionts	CAHJWL01	Acidobacteriota	Acidobacteriales	Acidobacteriaceae	33	28
All LFS with Trentepohlioid photobionts	Acetobacteraceae gen. sp.	Proteobacteria	Acetobacterales	Acetobacteraceae	6	5
All LFS with Trentepohlioid photobionts	CAHJWO01	Verrucomicrobiota	Chthoniobacterales	UBA10450	6	5
All LFS with Trentepohlioid photobionts	Lichenihabitans	Proteobacteria	Rhizobiales	Beijerinckiaceae	5	2
All LFS with Trentepohlioid photobionts	VCDI01 (Lichenicoccus)	Proteobacteria	Acetobacterales	Acetobacteraceae	5	4
All LFS with Trentepohlioid photobionts	Jatrophihabitans	Actinobacteriota	Mycobacteriales	Jatrophihabitantaceae	4	2
All LFS with Trentepohlioid photobionts	LMUY01	Proteobacteria	Acetobacterales	Acetobacteraceae	4	1
All LFS with Trentepohlioid photobionts	RH-AL1	Proteobacteria	Rhizobiales	Beijerinckiaceae	4	1
All LFS with Trentepohlioid photobionts	CAHJWH01	Proteobacteria	Caulobacterales	Caulobacteraceae	2	1
All LFS with Trentepohlioid photobionts	CAHJWL01	Acidobacteriota	Acidobacteriales	Acidobacteriaceae	2	2
All LFS with Trentepohlioid photobionts	CAHJXG01	Proteobacteria	Acetobacterales	Acetobacteraceae	2	1
LFS from Acarosporales	Bryobacteraceae gen. sp.	Bryobacteraceae	Bryobacterales	Acidobacteriota	4	2
LFS from Acarosporales	CAHJXG01	Acetobacteraceae	Acetobacterales	Proteobacteria	3	2
LFS from Acarosporales	Tous-C9LFEB	Acidobacteriaceae	Acidobacteriales	Acidobacteriota	3	2
LFS from Acarosporales	DTNP01	Ktedonobacteraceae	Ktedonobacterales	Chloroflexota	2	2
LFS from Acarosporales	Ktedonobacteraceae gen. sp.	Ktedonobacteraceae	Ktedonobacterales	Chloroflexota	2	2
LFS from Acarosporales	Lichenihabitans	Beijerinckiaceae	Rhizobiales	Proteobacteria	2	2
LFS from Acarosporales	CAIVAU01	Nostocaceae	Cyanobacteriales	Cyanobacteria	1	1
LFS from Acarosporales	Capsulimonadaceae gen. sp.	Capsulimonadaceae	Armatimonadales	Armatimonadota	1	1
LFS from Acarosporales	Chroococcidiopsidaceae gen. sp.	Chroococcidiopsidaceae	Cyanobacteriales	Cyanobacteria	1	1
LFS from Acarosporales	Rhodopila	Acetobacteraceae	Acetobacterales	Proteobacteria	1	1
LFS from Arthoniomycetes	Acetobacteraceae gen. sp.	Acetobacteraceae	Acetobacterales	Proteobacteria	4	3
LFS from Arthoniomycetes	Jatrophihabitans	Jatrophihabitantaceae	Mycobacteriales	Actinobacteriota	4	2
LFS from Arthoniomycetes	CAHJWO01	UBA10450	Chthoniobacterales	Verrucomicrobiota	3	2
LFS from Arthoniomycetes	Supplementary Table 3. Most frequent bacterial lineages (on the family and genus level) in various groups of lichen metagenomes. Bacterial lineages were ranked based on the total number of their occurrences. For each lichen group here we give top-ten bacterial taxa. Only metagenomes form the Dateset 2 (n=330) were used in this analysis.	Acetobacteraceae	Acetobacterales	Proteobacteria	2	2
LFS from Arthoniomycetes	Allosphingosinicella	Sphingomonadaceae	Sphingomonadales	Proteobacteria	1	1
LFS from Arthoniomycetes	Amnibacterium	Microbacteriaceae	Actinomycetales	Actinobacteriota	1	1
LFS from Arthoniomycetes	CAHJWL01	Acidobacteriaceae	Acidobacteriales	Acidobacteriota	1	1
LFS from Arthoniomycetes	EB88	Acidobacteriaceae	Acidobacteriales	Acidobacteriota	1	1
LFS from Baeomycetales	CAHJXG01	Acetobacteraceae	Acetobacterales	Proteobacteria	11	4
LFS from Baeomycetales	LMUY01	Acetobacteraceae	Acetobacterales	Proteobacteria	11	5
LFS from Baeomycetales	CAIMSN01 (Lichenicola)	Acetobacteraceae	Acetobacterales	Proteobacteria	7	3
LFS from Baeomycetales	VCDI01 (Lichenicoccus)	Acetobacteraceae	Acetobacterales	Proteobacteria	7	3
LFS from Baeomycetales	EB88	Acidobacteriaceae	Acidobacteriales	Acidobacteriota	5	5
LFS from Baeomycetales	Lichenihabitans	Beijerinckiaceae	Rhizobiales	Proteobacteria	5	5
LFS from Baeomycetales	Terriglobus	Acidobacteriaceae	Acidobacteriales	Acidobacteriota	3	3
LFS from Baeomycetales	Capsulimonadaceae gen. sp.	Capsulimonadaceae	Armatimonadales	Armatimonadota	2	2
LFS from Baeomycetales	Acetobacteraceae gen. sp.	Acetobacteraceae	Acetobacterales	Proteobacteria	2	2
LFS from Baeomycetales	BOG-908	Acetobacteraceae	Acetobacterales	Proteobacteria	2	1
LFS from Caliciales	Lichenihabitans	Beijerinckiaceae	Rhizobiales	Proteobacteria	14	9
LFS from Caliciales	CAHJXG01	Acetobacteraceae	Acetobacterales	Proteobacteria	13	7
LFS from Caliciales	Sphingomonas	Sphingomonadaceae	Sphingomonadales	Proteobacteria	6	5
LFS from Caliciales	Bryobacteraceae gen. sp.	Bryobacteraceae	Bryobacterales	Acidobacteriota	5	4
LFS from Caliciales	CAHJWO01	UBA10450	Chthoniobacterales	Verrucomicrobiota	5	5
LFS from Caliciales	Nostoc	Nostocaceae	Cyanobacteriales	Cyanobacteria	5	4
LFS from Caliciales	EB88	Acidobacteriaceae	Acidobacteriales	Acidobacteriota	4	4
LFS from Caliciales	Hymenobacter	Hymenobacteraceae	Cytophagales	Bacteroidota	4	2
LFS from Caliciales	Terriglobus	Acidobacteriaceae	Acidobacteriales	Acidobacteriota	4	4
LFS from Caliciales	Solirubrobacteraceae gen. sp.	Solirubrobacteraceae	Solirubrobacterales	Actinobacteriota	2	2
LFS from Dothideomycetes	Acetobacteraceae gen. sp.	Acetobacteraceae	Acetobacterales	Proteobacteria	1	1
LFS from Dothideomycetes	CAHJWO01	UBA10450	Chthoniobacterales	Verrucomicrobiota	1	1
LFS from Dothideomycetes	Spiroplasma_C	MT37	Mycoplasmatales	Firmicutes	1	1
LFS from Dothideomycetes	VCDI01 (Lichenicoccus)	Acetobacteraceae	Acetobacterales	Proteobacteria	1	1
LFS from Eurotiomycetes	Acetobacteraceae gen. sp.	Acetobacteraceae	Acetobacterales	Proteobacteria	1	1
LFS from Eurotiomycetes	CAIMSN01 (Lichenicola)	Acetobacteraceae	Acetobacterales	Proteobacteria	1	1
LFS from Eurotiomycetes	DTNP01	Ktedonobacteraceae	Ktedonobacterales	Chloroflexota	1	1
LFS from Eurotiomycetes	Kineosporia	Kineosporiaceae	Actinomycetales	Actinobacteriota	1	1
LFS from Eurotiomycetes	Ktedonobacteraceae gen. sp.	Ktedonobacteraceae	Ktedonobacterales	Chloroflexota	1	1
LFS from Eurotiomycetes	Lichenihabitans	Beijerinckiaceae	Rhizobiales	Proteobacteria	1	1
LFS from Eurotiomycetes	Propionibacteriaceae gen. sp.	Propionibacteriaceae	Propionibacteriales	Actinobacteriota	1	1
LFS from Eurotiomycetes	SCSIO-52909	Rubrobacteraceae	Rubrobacterales	Actinobacteriota	1	1
LFS from Eurotiomycetes	Truepera	Trueperaceae	Deinococcales	Deinococcota	1	1
LFS from Gyalectales	Lichenihabitans	Beijerinckiaceae	Rhizobiales	Proteobacteria	6	3
LFS from Gyalectales	CAHJWO01	UBA10450	Chthoniobacterales	Verrucomicrobiota	5	3
LFS from Gyalectales	LMUY01	Acetobacteraceae	Acetobacterales	Proteobacteria	4	1
LFS from Gyalectales	RH-AL1	Beijerinckiaceae	Rhizobiales	Proteobacteria	4	1
LFS from Gyalectales	Mucilaginibacter	Sphingobacteriaceae	Sphingobacteriales	Bacteroidota	3	1
LFS from Gyalectales	CAHJWH01	Caulobacteraceae	Caulobacterales	Proteobacteria	2	1
LFS from Gyalectales	CAHJXG01	Acetobacteraceae	Acetobacterales	Proteobacteria	2	1
LFS from Gyalectales	Caulobacteraceae gen. sp.	Caulobacteraceae	Caulobacterales	Proteobacteria	2	1
LFS from Gyalectales	PMMR1	Caulobacteraceae	Caulobacterales	Proteobacteria	2	2
LFS from Gyalectales	VCDI01 (Lichenicoccus)	Acetobacteraceae	Acetobacterales	Proteobacteria	2	1
LFS from Lecanorales	Lichenihabitans	Beijerinckiaceae	Rhizobiales	Proteobacteria	68	52
LFS from Lecanorales	LMUY01	Acetobacteraceae	Acetobacterales	Proteobacteria	55	35
LFS from Lecanorales	Acetobacteraceae gen. sp.	Acetobacteraceae	Acetobacterales	Proteobacteria	52	42
LFS from Lecanorales	RH-AL1	Beijerinckiaceae	Rhizobiales	Proteobacteria	46	35
LFS from Lecanorales	CAIMSN01 (Lichenicola)	Acetobacteraceae	Acetobacterales	Proteobacteria	37	27
LFS from Lecanorales	CAHJXG01	Acetobacteraceae	Acetobacterales	Proteobacteria	32	24
LFS from Lecanorales	CAHJWO01	UBA10450	Chthoniobacterales	Verrucomicrobiota	31	29
LFS from Lecanorales	EB88	Acidobacteriaceae	Acidobacteriales	Acidobacteriota	31	14
LFS from Lecanorales	Granulicella_C	Acidobacteriaceae	Acidobacteriales	Acidobacteriota	27	21
LFS from Lecanorales	CAHJWL01	Acidobacteriaceae	Acidobacteriales	Acidobacteriota	26	21
LFS from Lecideales	EB88	Acidobacteriaceae	Acidobacteriales	Acidobacteriota	5	4
LFS from Lecideales	CAHJXG01	Acetobacteraceae	Acetobacterales	Proteobacteria	4	4
LFS from Lecideales	Acetobacteraceae gen. sp.	Acetobacteraceae	Acetobacterales	Proteobacteria	3	3
LFS from Lecideales	Tous-C9LFEB	Acidobacteriaceae	Acidobacteriales	Acidobacteriota	3	3
LFS from Lecideales	LMUY01	Acetobacteraceae	Acetobacterales	Proteobacteria	2	2
LFS from Lecideales	Terriglobus	Acidobacteriaceae	Acidobacteriales	Acidobacteriota	2	2
LFS from Lecideales	Aureimonas_A	Rhizobiaceae	Rhizobiales	Proteobacteria	1	1
LFS from Lecideales	Bryobacteraceae gen. sp.	Bryobacteraceae	Bryobacterales	Acidobacteriota	1	1
LFS from Lecideales	CAHJWL01	Acidobacteriaceae	Acidobacteriales	Acidobacteriota	1	1
LFS from Lecideales	CAHJWT01	Sphingomonadaceae	Sphingomonadales	Proteobacteria	1	1
LFS from Leprocaulales	CAHJXG01	Acetobacteraceae	Acetobacterales	Proteobacteria	2	2
LFS from Leprocaulales	Bryobacteraceae gen. sp.	Bryobacteraceae	Bryobacterales	Acidobacteriota	1	1
LFS from Leprocaulales	Dictyobacter	Ktedonobacteraceae	Ktedonobacterales	Chloroflexota	1	1
LFS from Leprocaulales	Ktedonobacteraceae gen. sp.	Ktedonobacteraceae	Ktedonobacterales	Chloroflexota	1	1
LFS from Leprocaulales	Sphingomonas	Sphingomonadaceae	Sphingomonadales	Proteobacteria	1	1
LFS from Lichinomycetes	DTNP01	Ktedonobacteraceae	Ktedonobacterales	Chloroflexota	2	2
LFS from Lichinomycetes	Bryobacteraceae gen. sp.	Bryobacteraceae	Bryobacterales	Acidobacteriota	1	1
LFS from Lichinomycetes	CAIVAU01	Nostocaceae	Cyanobacteriales	Cyanobacteria	1	1
LFS from Lichinomycetes	Calothrix	Nostocaceae	Cyanobacteriales	Cyanobacteria	1	1
LFS from Lichinomycetes	CF-113	Ktedonobacteraceae	Ktedonobacterales	Chloroflexota	1	1
LFS from Lichinomycetes	Chroococcidiopsis	Chroococcidiopsidaceae	Cyanobacteriales	Cyanobacteria	1	1
LFS from Lichinomycetes	Ktedonobacteraceae gen. sp.	Ktedonobacteraceae	Ktedonobacterales	Chloroflexota	1	1
LFS from Lichinomycetes	Leptolyngbya	Leptolyngbyaceae	Leptolyngbyales	Cyanobacteria	1	1
LFS from Lichinomycetes	Leptolyngbyaceae gen. sp.	Leptolyngbyaceae	Leptolyngbyales	Cyanobacteria	1	1
LFS from Lichinomycetes	Pseudonocardia	Pseudonocardiaceae	Mycobacteriales	Actinobacteriota	1	1
LFS from Ostropomycetidae ins. ced.	CAIMSN01 (Lichenicola)	Acetobacteraceae	Acetobacterales	Proteobacteria	5	1
LFS from Ostropomycetidae ins. ced.	BOG-908	Acetobacteraceae	Acetobacterales	Proteobacteria	2	1
LFS from Ostropomycetidae ins. ced.	Granulicella_C	Acidobacteriaceae	Acidobacteriales	Acidobacteriota	2	1
LFS from Ostropomycetidae ins. ced.	VCDI01 (Lichenicoccus)	Acetobacteraceae	Acetobacterales	Proteobacteria	2	1
LFS from Ostropomycetidae ins. ced.	Acetobacteraceae gen. sp.	Acetobacteraceae	Acetobacterales	Proteobacteria	1	1
LFS from Ostropomycetidae ins. ced.	CAHJWH01	Caulobacteraceae	Caulobacterales	Proteobacteria	1	1
LFS from Ostropomycetidae ins. ced.	Cutibacterium	Propionibacteriaceae	Propionibacteriales	Actinobacteriota	1	1
LFS from Ostropomycetidae ins. ced.	KBS-83	Acidobacteriaceae	Acidobacteriales	Acidobacteriota	1	1
LFS from Ostropomycetidae ins. ced.	LMUY01	Acetobacteraceae	Acetobacterales	Proteobacteria	1	1
LFS from Ostropomycetidae ins. ced.	RH-AL1	Beijerinckiaceae	Rhizobiales	Proteobacteria	1	1
LFS from Peltigerales with cyanobacterial photobiont	Nostoc	Nostocaceae	Cyanobacteriales	Cyanobacteria	19	19
LFS from Peltigerales with cyanobacterial photobiont	CAHJXG01	Acetobacteraceae	Acetobacterales	Proteobacteria	12	7
LFS from Peltigerales with cyanobacterial photobiont	Sphingomonas	Sphingomonadaceae	Sphingomonadales	Proteobacteria	10	8
LFS from Peltigerales with cyanobacterial photobiont	Methylobacterium	Beijerinckiaceae	Rhizobiales	Proteobacteria	8	6
LFS from Peltigerales with cyanobacterial photobiont	Amnibacterium	Microbacteriaceae	Actinomycetales	Actinobacteriota	7	4
LFS from Peltigerales with cyanobacterial photobiont	Enterovirga	Beijerinckiaceae	Rhizobiales	Proteobacteria	7	5
LFS from Peltigerales with cyanobacterial photobiont	Aestuariivirga	Aestuariivirgaceae	Rhizobiales	Proteobacteria	5	2
LFS from Peltigerales with cyanobacterial photobiont	Lichenihabitans	Beijerinckiaceae	Rhizobiales	Proteobacteria	5	4
LFS from Peltigerales with cyanobacterial photobiont	UBA10450 gen. sp.	UBA10450	Chthoniobacterales	Verrucomicrobiota	5	5
LFS from Peltigerales with cyanobacterial photobiont	Friedmanniella	Propionibacteriaceae	Propionibacteriales	Actinobacteriota	4	3
LFS from Peltigerales with trebouxiophycean and cyanobacterial photobiont	Lichenihabitans	Beijerinckiaceae	Rhizobiales	Proteobacteria	12	3
LFS from Peltigerales with trebouxiophycean and cyanobacterial photobiont	Sphingomonas	Sphingomonadaceae	Sphingomonadales	Proteobacteria	7	4
LFS from Peltigerales with trebouxiophycean and cyanobacterial photobiont	CAHJXG01	Acetobacteraceae	Acetobacterales	Proteobacteria	6	3
LFS from Peltigerales with trebouxiophycean and cyanobacterial photobiont	CAHJWO01	UBA10450	Chthoniobacterales	Verrucomicrobiota	5	3
LFS from Peltigerales with trebouxiophycean and cyanobacterial photobiont	Methylobacterium	Beijerinckiaceae	Rhizobiales	Proteobacteria	5	3
LFS from Peltigerales with trebouxiophycean and cyanobacterial photobiont	Enterovirga	Beijerinckiaceae	Rhizobiales	Proteobacteria	4	3
LFS from Peltigerales with trebouxiophycean and cyanobacterial photobiont	RH-AL1	Beijerinckiaceae	Rhizobiales	Proteobacteria	4	2
LFS from Peltigerales with trebouxiophycean and cyanobacterial photobiont	Terriglobus	Acidobacteriaceae	Acidobacteriales	Acidobacteriota	4	1
LFS from Peltigerales with trebouxiophycean and cyanobacterial photobiont	CAHJWL01	Acidobacteriaceae	Acidobacteriales	Acidobacteriota	3	2
LFS from Peltigerales with trebouxiophycean and cyanobacterial photobiont	CAHJXF01	Burkholderiaceae	Burkholderiales	Proteobacteria	3	2
LFS from Pertusariales	EB88	Acidobacteriaceae	Acidobacteriales	Acidobacteriota	6	6
LFS from Pertusariales	Lichenihabitans	Beijerinckiaceae	Rhizobiales	Proteobacteria	3	2
LFS from Pertusariales	BOG-908	Acetobacteraceae	Acetobacterales	Proteobacteria	1	1
LFS from Pertusariales	CAHJXF01	Burkholderiaceae	Burkholderiales	Proteobacteria	1	1
LFS from Pertusariales	CAHJXG01	Acetobacteraceae	Acetobacterales	Proteobacteria	1	1
LFS from Pertusariales	KBS-83	Acidobacteriaceae	Acidobacteriales	Acidobacteriota	1	1
LFS from Pertusariales	Sphingomonas_N	Sphingomonadaceae	Sphingomonadales	Proteobacteria	1	1
LFS from Rhizocarpales	Lichenihabitans	Beijerinckiaceae	Rhizobiales	Proteobacteria	5	2
LFS from Rhizocarpales	CAHJXG01	Acetobacteraceae	Acetobacterales	Proteobacteria	4	2
LFS from Rhizocarpales	LMUY01	Acetobacteraceae	Acetobacterales	Proteobacteria	3	3
LFS from Rhizocarpales	Tous-C9LFEB	Acidobacteriaceae	Acidobacteriales	Acidobacteriota	2	2
LFS from Rhizocarpales	BOG-908	Acetobacteraceae	Acetobacterales	Proteobacteria	1	1
LFS from Rhizocarpales	Bryobacteraceae gen. sp.	Bryobacteraceae	Bryobacterales	Acidobacteriota	1	1
LFS from Rhizocarpales	CAHJWL01	Acidobacteriaceae	Acidobacteriales	Acidobacteriota	1	1
LFS from Rhizocarpales	CAIMSN01 (Lichenicola)	Acetobacteraceae	Acetobacterales	Proteobacteria	1	1
LFS from Rhizocarpales	Capsulimonadaceae gen. sp.	Capsulimonadaceae	Armatimonadales	Armatimonadota	1	1
LFS from Rhizocarpales	EB88	Acidobacteriaceae	Acidobacteriales	Acidobacteriota	1	1
LFS from Schaereriales	CAHJXG01	Acetobacteraceae	Acetobacterales	Proteobacteria	3	2
LFS from Schaereriales	Enterovirga	Beijerinckiaceae	Rhizobiales	Proteobacteria	2	1
LFS from Schaereriales	Hymenobacter	Hymenobacteraceae	Cytophagales	Bacteroidota	2	1
LFS from Schaereriales	Sphingomonas	Sphingomonadaceae	Sphingomonadales	Proteobacteria	2	1
LFS from Schaereriales	Tous-C9LFEB	Acidobacteriaceae	Acidobacteriales	Acidobacteriota	2	1
LFS from Schaereriales	CADCVW01	Sphingomonadaceae	Sphingomonadales	Proteobacteria	1	1
LFS from Schaereriales	JACMOY01	Angustibacteraceae	Actinomycetales	Actinobacteriota	1	1
LFS from Schaereriales	Lichenihabitans	Beijerinckiaceae	Rhizobiales	Proteobacteria	1	1
LFS from Schaereriales	LMUY01	Acetobacteraceae	Acetobacterales	Proteobacteria	1	1
LFS from Teloschistales	Lichenihabitans	Beijerinckiaceae	Rhizobiales	Proteobacteria	4	3
LFS from Teloschistales	PMMR1	Caulobacteraceae	Caulobacterales	Proteobacteria	2	2
LFS from Teloschistales	SCSIO-52909	Rubrobacteraceae	Rubrobacterales	Actinobacteriota	2	1
LFS from Teloschistales	Truepera	Trueperaceae	Deinococcales	Deinococcota	2	1
LFS from Teloschistales	Abditibacterium	Abditibacteriaceae	Abditibacteriales	Armatimonadota	1	1
LFS from Teloschistales	Acetobacteraceae gen. sp.	Acetobacteraceae	Acetobacterales	Proteobacteria	1	1
LFS from Teloschistales	Aureimonas_A	Rhizobiaceae	Rhizobiales	Proteobacteria	1	1
LFS from Teloschistales	Baltobacteraceae gen. sp.	Baltobacteraceae	Baltobacterales	Eremiobacterota	1	1
LFS from Teloschistales	CAHJWH01	Caulobacteraceae	Caulobacterales	Proteobacteria	1	1
LFS from Teloschistales	CAHJWL01	Acidobacteriaceae	Acidobacteriales	Acidobacteriota	1	1
LFS from Umbilicariales	EB88	Acidobacteriaceae	Acidobacteriales	Acidobacteriota	4	4
LFS from Umbilicariales	Acetobacteraceae gen. sp.	Acetobacteraceae	Acetobacterales	Proteobacteria	3	2
LFS from Umbilicariales	CAHJWL01	Acidobacteriaceae	Acidobacteriales	Acidobacteriota	3	3
LFS from Umbilicariales	CAHJXG01	Acetobacteraceae	Acetobacterales	Proteobacteria	3	2
LFS from Umbilicariales	Palsa-955	Chitinophagaceae	Chitinophagales	Bacteroidota	3	1
LFS from Umbilicariales	Bryobacteraceae gen. sp.	Bryobacteraceae	Bryobacterales	Acidobacteriota	2	1
LFS from Umbilicariales	Chthoniobacteraceae gen. sp.	Chthoniobacteraceae	Chthoniobacterales	Verrucomicrobiota	2	1
LFS from Umbilicariales	Rhizobacter	Burkholderiaceae	Burkholderiales	Proteobacteria	2	1
LFS from Umbilicariales	Abditibacterium	Abditibacteriaceae	Abditibacteriales	Armatimonadota	1	1
LFS from Umbilicariales	CAHJWH01	Caulobacteraceae	Caulobacterales	Proteobacteria	1	1
