# Supplementary material for: Microbial occurrence and symbiont detection in a global sample of lichen metagenomes
Source: PLoS Biol. 2024 Nov 7;22(11):e3002862. doi: 10.1371/journal.pbio.3002862 (PMC11542873; doi:10.1371/journal.pbio.3002862)
Supplement: S8 Table — For 13 most common bacterial genus-level lineages and 4 bacterial families, we are showing the number of metagenomes in which they were detected in as MAGs, split by the source of the metagenomic data (the study it was reported in). The total number of metagenomes that come from each study and which were included in the Dataset 1 are shown at the bottom of the table. (XLSX) [file pbio.3002862.s018.xlsx]

## Sheet: S8_occ_per_study
Table S8. Occurrence of key bacterial groups in metagenomes originating from different studies. For 13 most common bacterial genus-level lineages and 4 bacterial families, we are showing the number of metagenomes in which they were detected in as MAGs, split by the source of the metagenomic data (the study it was reported in). The total number of metagenomes that come from each study and which we…
Bacterial group	Classification level	Cornet et al. 2021	Greshake et al 2016	Grewe et al 2020	Lendemer et al. 2019	McDonald et al 2013	Meiser et al. 2017	Resl et al. 2021	Smith et al. 2020	Tagirdzhanova et al. 2021a	Tagirdzhanova et al. 2021b	This paper	Tuovinen et al. 2019	Wicaksono et al 2020
CAHJWL01	Genus	1	1	0	21	0	0	3	0	1	0	6	0	1
CAHJWO01	Genus	4	0	0	32	0	0	1	0	2	0	2	0	1
CAHJXG01	Genus	5	0	0	30	0	0	7	5	2	0	7	0	2
Lichenihabitans	Genus	4	0	1	72	0	0	8	2	3	0	6	0	3
Nostoc	Genus	9	0	0	27	1	0	0	0	0	0	2	0	1
RH-AL1	Genus	1	0	0	31	0	0	3	0	1	0	4	0	2
Sphingomonas	Genus	7	0	0	9	1	0	2	5	1	0	3	0	3
Terriglobus	Genus	1	0	0	40	0	0	0	0	0	0	0	0	1
EB88	Genus	0	1	1	47	0	0	2	0	0	0	4	0	1
VCDI01	Genus	0	1	0	19	0	0	8	0	0	0	2	0	0
Acetobacteraceae gen. sp.	Genus	0	0	2	37	0	2	5	1	1	1	14	0	1
LMUY01	Genus	0	0	1	31	0	0	9	1	1	0	6	0	1
CAIMSN01	Genus	0	0	0	21	0	1	5	0	1	0	7	3	0
Acetobacteraceae	Family	5	1	2	101	0	2	10	6	2	1	18	3	3
Acidobacteriaceae	Family	2	1	3	117	0	2	9	0	2	0	11	0	2
Beijerinckiaceae	Family	7	0	1	94	0	0	10	4	3	0	10	0	3
Sphingomonadaceae	Family	9	0	0	19	1	0	6	7	1	0	6	0	3
total number of metagenomes in the study (only metagenomes from Dataset 1 are included)		9	1	8	288	4	2	14	13	4	1	24	4	3	375
