# Supplementary material for: Microbial occurrence and symbiont detection in a global sample of lichen metagenomes
Source: PLoS Biol. 2024 Nov 7;22(11):e3002862. doi: 10.1371/journal.pbio.3002862 (PMC11542873; doi:10.1371/journal.pbio.3002862)
Supplement: S9 Table — The MAG categories were based on a combination of taxonomy and function. For the metagenomes that were identified as potentially derived from misidentified samples, we assigned their LFS to a separate category “LFS misassigned.” (XLSX) [file pbio.3002862.s019.xlsx]

## Sheet: S9_mag_counts
Table S9. Number of MAGs from different categories in each metagenome. The MAG categories were based on a combination of taxonomy and function. For the metagenomes that were identified as potentially derived from misidentified samples, we assigned their LFS to a separate category "LFS missassigned".
Lichen	Metagenome ID	Lichen Fungal Symbiont	Lichen Fungal Symbiont missassigned (metagenomes excluded from the occurrence analysis)	Cyphobasidiomycete	Tremellomycete	Fungi other	Green Alga, main photosynthetic partner	Green algae other	Cyanobacteria, main photosynthetic partner	Cyanobacteria, secondary photosynthetic partner	bacteria_other	Total	Sequencing depth, bp
Cladonia furcata	ERR4179389	1	0	0	0	0	0	0	0	0	20	21	10693000000
Lobaria pulmonaria	ERR4179390	1	0	0	0	1	4	0	0	0	44	50	34830000000
Peltigera polydactylon	ERR4179391	0	0	0	0	0	0	1	2	0	14	17	10854000000
Gomphillus americanus	GTX0158	1	0	0	0	0	0	0	0	0	15	16	24882000000
Alectoria fallacina	GTX0161	1	0	0	0	0	1	0	0	0	1	3	32119000000
Heterodermia speciosa	GTX0163	1	0	0	0	0	1	0	0	0	23	25	19017000000
Peltigera malacea	SRR11456913	1	0	0	0	0	0	0	2	0	36	39	20746000000
Peltigera extenuata	SRR11456914	1	0	0	0	0	0	0	1	0	40	42	35095000000
Peltigera aphthosa	SRR11456915	1	0	0	0	0	1	0	0	1	19	22	15218000000
Peltigera phyllidiosa	SRR11456917	1	0	0	0	0	0	0	1	0	5	7	12750000000
Peltigera dolichorhiza	SRR11456918	1	0	0	0	0	0	0	1	0	9	11	12580000000
Solorina crocea	SRR11456919	1	0	0	0	0	1	0	0	1	15	18	15005000000
Peltigera evansiana	SRR11456921	1	0	0	0	0	0	0	1	0	26	28	23250000000
Peltigera hydrothyria	SRR11456922	1	0	0	0	0	0	0	3	0	7	11	17026000000
Peltigera hydrothyria	SRR11456923	1	0	0	0	0	0	0	1	0	8	10	12708000000
Xanthoparmelia neocumberlandia	SRR12240174	1	0	0	0	0	0	0	0	0	7	8	1329976068
Xanthoparmelia neocumberlandia	SRR12240175	1	0	0	0	0	0	0	0	0	1	2	1101309616
Xanthoparmelia maricopensis	SRR12240177	1	0	0	0	0	0	0	0	0	3	4	1887998081
Xanthoparmelia aff plittiiæ	SRR12240178	1	0	0	0	0	0	0	0	0	0	1	1141955117
Xanthoparmelia aff mexicana	SRR12240179	1	0	0	0	0	0	0	0	0	3	4	1772170559
Xanthoparmelia aff.chlorochroa	SRR12240180	1	0	0	0	0	0	0	0	0	3	4	3598375506
Rinodina sp	SRR12240181	1	0	0	0	0	0	0	0	0	3	4	1669402964
Physciella chloantha	SRR12240182	1	0	0	0	0	0	0	0	0	6	7	2790137756
Physcia biziana	SRR12240183	1	0	0	0	0	0	0	0	0	6	7	2592537340
Oxnerella safavidiorum	SRR12240184	1	0	0	0	0	0	0	0	0	6	7	1500967204
Mobergia calculiformis	SRR12240185	1	0	0	0	0	0	0	0	0	0	1	3154402494
Xanthoparmelia aff chlorochroa	SRR12240187	1	0	0	0	0	0	0	0	0	4	5	1713022087
Xanthoparmelia aff chlorochroa	SRR12240188	1	0	0	0	0	0	0	0	0	2	3	1795584881
Everniopsis trulla	SRR13125477	1	0	0	0	0	1	0	0	0	5	7	16138000000
Usnea aurantiacoatra	SRR13125762	1	0	0	0	0	1	0	0	0	0	2	9146430147
Xanthoparmelia arapilensis	SRR13125985	1	0	0	0	0	0	0	0	0	0	1	576727858
Xanthoparmelia barbatica	SRR13126647	1	0	0	0	0	0	0	0	0	0	1	447209227
Xanthoparmelia stenophylla	SRR13126796	1	0	0	0	0	0	0	0	0	3	4	787429291
Xanthoparmelia tasmanica	SRR13126828	1	0	0	0	0	0	0	0	0	0	1	576977571
Xanthoparmelia verrucella	SRR13126859	1	0	0	0	0	0	0	0	0	3	4	2876909202
Xanthoparmelia aff chlorochroa	SRR13167197	1	0	0	0	0	0	0	0	0	1	2	761732733
Arthonia susa	SRR13685140	1	0	0	0	0	0	0	0	0	0	1	1409896362
Opegrapha vulgata	SRR13685142	0	0	0	0	0	0	0	0	0	1	1	433080986
Lecanora cinereofusca	SRR13685153	0	0	0	0	0	0	0	0	0	1	1	700670804
Gomphillus americanus	SRR13685154	1	0	0	0	0	0	0	0	0	0	1	585379284
Phyllopsora corallina	SRR13685157	1	0	0	0	0	0	0	0	0	0	1	595991866
Phlyctis boliviensis	SRR13685158	1	0	0	0	0	0	0	0	0	0	1	722120656
Icmadophila ericetorum	SRR13685159	0	0	0	0	0	1	0	0	0	0	1	567138182
Heterodermia casarettiana	SRR13685161	1	0	0	0	0	0	0	0	0	0	1	628949730
Usnea subfusca	SRR13685162	1	0	0	0	0	0	0	0	0	2	3	579616520
Usnea ceratina	SRR13685164	1	0	0	0	0	0	0	0	0	2	3	798545984
Usnea cornuta	SRR13685165	1	0	0	0	0	0	0	0	0	2	3	728229512
Heterodermia albicans	SRR14721922	1	0	0	0	0	0	0	0	0	0	1	1722459416
Acanthothecis fontana	SRR14721923	1	0	0	0	0	0	0	0	0	0	1	1351992392
Heterodermia speciosa	SRR14721925	1	0	0	0	0	0	0	0	0	2	3	1626183024
Buellia mamillana	SRR14721926	1	0	0	0	0	0	0	0	0	0	1	1588561676
Crespoa crozalsiana	SRR14721927	1	0	0	0	0	0	0	0	0	0	1	1605062352
Leptogium hirsutum	SRR14721928	0	0	0	0	0	0	0	1	0	0	1	1373385468
Buellia stillingiana	SRR14721929	1	0	0	0	1	0	0	0	0	2	4	4463683518
Leptogium corticola	SRR14721930	0	0	0	0	0	0	0	0	0	1	1	1525000944
Phaeophyscia rubropulchra	SRR14721931	1	0	0	0	0	0	0	0	0	0	1	1559618298
Thelotrema subtile	SRR14721932	1	0	0	0	0	0	0	0	0	1	2	1337832518
Bathelium carolinianum	SRR14721933	1	0	0	0	0	0	0	0	0	1	2	1623848866
Parmotrema submarginale	SRR14721935	1	0	0	0	0	0	0	0	0	0	1	1234573282
Cladonia peziziformis	SRR14721936	1	0	0	0	0	0	0	0	0	1	2	794350298
Dermatocarpon luridum	SRR14721937	1	0	0	0	0	0	0	0	0	3	4	1786893834
Anaptychia palmatula	SRR14721938	0	0	0	0	0	0	0	0	0	3	3	1606387226
Cladonia polycarpoides	SRR14721939	1	0	0	0	0	0	0	0	0	1	2	991726022
Porpidia subsimplex	SRR14721941	1	0	0	0	0	0	0	0	0	3	4	1286751030
Bulbothrix scortella	SRR14721942	1	0	0	0	0	0	0	0	0	1	2	1576656232
Parmotrema neotropicum	SRR14721943	1	0	0	0	0	0	0	0	0	0	1	1393932642
Pyrrhospora varians	SRR14721944	1	0	0	0	0	0	0	0	0	5	6	1492914048
Trapelia placodioides	SRR14721945	1	0	0	0	0	0	0	0	0	1	2	1650596100
Thelotrema defectum	SRR14721946	1	0	0	0	1	0	0	0	0	0	2	1392508410
Usnea mutabilis	SRR14721947	1	0	0	0	0	0	0	0	0	2	3	1998564728
Porpidia albocaerulescens	SRR14721948	1	0	0	0	0	0	0	0	0	1	2	1358620084
Buellia spuria	SRR14721949	1	0	0	0	0	0	0	0	0	1	2	1630314384
Pseudosagedia chlorotica	SRR14721950	1	0	0	0	0	0	0	0	0	4	5	1680403802
Cladonia ochrochlora	SRR14721952	1	0	0	0	0	0	0	0	0	1	2	1650217694
Pannaria tavaresii	SRR14721953	1	0	0	0	0	0	0	1	0	1	3	1713412100
Collema furfuraceum	SRR14721954	1	0	0	0	0	0	0	1	0	3	5	2031774158
Halecania pepegospora	SRR14721955	1	0	0	0	1	0	0	0	0	4	6	1448166708
Parmotrema ultralucens	SRR14721956	1	0	0	0	0	0	0	0	0	2	3	2428900534
Ephebe solida	SRR14721957	1	0	0	0	0	0	0	1	0	3	5	1959059806
Ionaspis lacustris	SRR14721959	1	0	0	0	0	0	0	0	0	0	1	1316976096
Phyllopsora corallina	SRR14721960	1	0	0	0	0	0	0	0	0	3	4	2429449570
Dermatocarpon muhlenbergii	SRR14721961	1	0	0	0	0	0	0	0	0	0	1	2500335916
Ramalina petrina	SRR14721962	1	0	0	0	0	1	0	0	0	3	5	1438330870
Phyllopsora parvifolia	SRR14721964	1	0	0	0	0	0	0	0	0	3	4	1611903860
Cladonia petrophila	SRR14721965	1	0	0	0	0	0	0	0	0	1	2	1614020880
Opegrapha moroziana	SRR14721966	1	0	0	0	0	0	0	0	0	4	5	2128997320
Botryolepraria lesdainii	SRR14721968	1	0	0	0	0	0	0	0	0	0	1	1667041510
Leucodecton sp. Tripp_6156_NY-2796959	SRR14721970	1	0	0	0	0	0	0	0	0	0	1	1231440938
Porina heterospora	SRR14721971	1	0	0	0	0	0	0	0	0	0	1	658905110
Sticta carolinensis	SRR14721972	0	0	0	0	0	0	0	1	0	0	1	721821072
Fissurina insidiosa	SRR14721973	1	0	0	0	0	0	0	0	0	0	1	586278942
Hypotrachyna catawbiensis	SRR14721974	1	0	0	0	0	0	0	0	0	2	3	1756628904
Leptogium cyanescens	SRR14721975	0	0	0	0	0	0	0	1	0	0	1	168207054
Pseudosagedia cestrensis	SRR14721977	1	0	0	0	0	0	0	0	0	0	1	610283110
Arthonia rubella	SRR14721978	1	0	0	0	0	0	0	0	0	0	1	1229069030
Parmotrema tinctorum	SRR14721979	1	0	0	0	0	0	0	0	0	0	1	1295686606
Aspicilia laevata	SRR14721980	1	0	0	0	0	0	0	0	0	2	3	1289181526
fungal sp. Lendemer_49042_NY-3033146	SRR14721982	1	0	0	0	0	0	0	0	0	0	1	1195195804
Gyalecta farlowii	SRR14721983	1	0	0	0	0	0	0	0	0	0	1	1179233292
Pertusaria plittiana	SRR14721984	1	0	0	0	0	0	0	0	0	0	1	923492444
Imshaugia aleurites	SRR14721985	1	0	0	0	0	0	0	0	0	4	5	1273065296
Dirinaria frostii	SRR14721986	1	0	0	0	0	0	0	0	0	1	2	1259731694
Lecanora subimmergens	SRR14721987	1	0	0	0	0	0	0	0	0	1	2	1078541660
Pyxine sorediata	SRR14721990	1	0	0	0	0	0	0	0	0	0	1	1674040360
Rinodina dolichospora	SRR14721991	1	0	0	0	0	0	0	0	0	0	1	1081278384
Flavoparmelia baltimorensis	SRR14721992	1	0	0	0	0	0	0	0	0	0	1	632782110
fungal sp. Lendemer_48835_NY-3720155	SRR14721993	1	0	0	0	0	0	0	0	0	1	2	857871166
Lepra amara	SRR14721995	1	0	0	0	0	0	0	0	0	1	2	1015010524
Hypogymnia vittata	SRR14721996	1	0	0	0	0	0	0	0	0	6	7	1522805404
Parmotrema simulans	SRR14721997	1	0	0	0	0	0	0	0	0	0	1	870103374
Lepraria normandinoides	SRR14721998	1	0	0	0	0	0	0	0	0	2	3	1033038414
Ochrolechia trochophora	SRR14721999	1	0	0	0	0	0	0	0	0	1	2	1230744828
Parmotrema mellissii	SRR14722000	1	0	0	0	0	0	0	0	0	1	2	863435818
Hypotrachyna lividescens	SRR14722002	1	0	0	0	0	0	0	0	0	1	2	1027194714
Ramalina culbersoniorum	SRR14722003	1	0	0	0	0	0	0	0	0	2	3	1111555394
Cetrelia chicitae	SRR14722004	1	0	0	0	0	0	0	0	0	0	1	815926084
Heterodermia neglecta	SRR14722005	1	0	0	0	0	0	0	0	0	0	1	1141070760
Cetrelia olivetorum	SRR14722006	1	0	0	0	0	0	0	0	0	1	2	1036372796
Platismatia glauca	SRR14722007	1	0	0	0	0	0	0	0	0	8	9	1593583936
Sticta fragilinata	SRR14722008	0	0	0	0	0	0	0	1	0	2	3	1001142684
Cladonia apodocarpa	SRR14722009	1	0	0	0	0	0	0	0	0	0	1	1419216082
Pertusaria propinqua	SRR14722010	1	0	0	0	0	0	0	0	0	1	2	834885342
Stictis urceolatum	SRR14722012	1	0	0	0	0	0	0	0	0	0	1	1025757496
Biatora pontica	SRR14722013	1	0	0	0	0	0	0	0	0	3	4	1537520354
Hypotrachyna minarum	SRR14722014	1	0	0	0	0	0	0	0	0	0	1	1532844488
Leptogium corticola	SRR14722015	1	0	0	0	0	0	0	1	0	0	2	1157540028
Umbilicaria mammulata	SRR14722016	1	0	0	0	0	0	0	0	0	0	1	784227560
Heterodermia squamulosa	SRR14722017	1	0	0	0	0	0	0	0	0	0	1	1480952130
Lepraria oxybapha	SRR14722018	1	0	0	0	0	0	0	0	0	0	1	975842634
Dendriscocaulon intricatulum	SRR14722019	1	0	0	0	0	0	0	1	0	0	2	1331060772
Parmotrema crinitum	SRR14722020	1	0	0	0	0	0	0	0	0	0	1	1006688612
Parmotrema perlatum	SRR14722021	1	0	0	0	0	0	0	0	0	2	3	1107319844
Usnea subgracilis	SRR14722022	1	0	0	0	0	0	0	0	0	1	2	1123401344
Usnea ceratina	SRR14722023	1	0	0	0	0	0	0	0	0	0	1	1390022346
Dermiscellum oulocheilum	SRR14722024	1	0	0	0	0	0	0	0	0	0	1	1603596142
Tuckermannopsis ciliaris	SRR14722026	1	0	0	0	0	0	0	0	0	5	6	1376535630
Parmotrema reticulatum	SRR14722028	1	0	0	0	0	0	0	0	0	0	1	754572972
Parmelia squarrosa	SRR14722030	1	0	0	0	0	0	0	0	0	0	1	248125314
Ramalina americana	SRR14722031	1	0	0	0	0	0	0	0	0	1	2	1112283516
Platismatia tuckermanii	SRR14722032	0	1	0	0	0	0	0	0	0	0	1	1560774958
Lecanora pseudistera	SRR14722033	0	1	0	0	0	0	0	0	0	0	1	1757553628
Lepraria caesiella	SRR14722034	0	1	0	0	0	0	0	0	0	0	1	1210850276
Melanohalea halei	SRR14722035	1	0	0	0	0	0	0	0	0	0	1	553745992
Phaeophyscia hispidula	SRR14722036	1	0	0	0	0	0	0	0	0	0	1	1159539872
Phlyctis speirea	SRR14722037	1	0	0	0	0	0	0	0	0	0	1	1763670034
Flavopunctelia flaventior	SRR14722038	1	0	0	0	0	0	0	0	0	1	2	2082604986
Trapeliopsis flexuosa	SRR14722039	1	0	0	0	2	0	0	0	0	3	6	2390043402
Stereocaulon dactylophyllum	SRR14722041	1	0	0	0	0	0	0	0	0	8	9	2088996816
Scoliciosporum umbrinum	SRR14722042	0	1	0	0	0	1	0	0	0	7	9	2039049338
Rinodina tephraspis	SRR14722043	1	0	0	0	0	0	0	0	0	4	5	1807451880
Rinodina chrysidiata	SRR14722044	0	0	0	0	1	0	0	0	0	1	2	1347790062
Rinodina ascociscana	SRR14722045	0	0	0	0	0	0	0	0	0	1	1	1411963250
Rhizocarpon geographicum	SRR14722046	1	0	0	0	0	0	0	0	0	2	3	1608581256
Heterodermia leucomelaena	SRR14722047	1	0	0	0	0	0	0	0	0	0	1	1030012374
Pyrenula subelliptica	SRR14722048	0	0	0	0	1	0	0	0	0	1	2	2054355906
Porpidia macrocarpa	SRR14722049	1	0	0	0	0	0	0	0	0	6	7	2508462434
Porpidia crustulata	SRR14722050	1	0	0	0	0	0	0	0	0	3	4	1782468326
Xylographa trunciseda	SRR14722051	1	0	0	0	0	0	0	0	0	2	3	975559660
Phaeophyscia rubropulchra	SRR14722054	1	0	0	0	0	0	0	0	0	3	4	1985291526
Pertusaria plittiana	SRR14722056	1	0	0	0	0	0	0	0	0	0	1	1539342924
Cladonia squamosa	SRR14722057	1	0	0	0	1	0	0	0	0	6	8	2199167926
Umbilicaria mammulata	SRR14722058	1	0	0	0	0	0	0	0	0	2	3	1850829952
Tuckermannopsis ciliaris	SRR14722059	1	0	0	0	2	0	0	0	0	6	9	1561101118
Nigrovothelium tropicum	SRR14722060	0	1	0	0	0	0	0	0	0	1	2	509313034
Pyrenula pseudobufonia	SRR14722061	1	0	0	0	0	0	0	0	0	2	3	1392783230
Fuscopannaria leucosticta	SRR14722062	1	0	0	0	0	0	0	1	0	2	4	2820670940
Parmelia squarrosa	SRR14722063	1	0	0	0	0	0	0	0	0	2	3	1932117782
Porpidia contraponenda	SRR14722064	1	0	0	0	0	0	0	0	0	3	4	1632232688
Polysporina simplex	SRR14722065	0	1	0	0	0	0	0	0	0	2	3	2222570510
Pilophorus fibula	SRR14722066	1	0	0	0	0	0	0	0	0	4	5	1350674766
Pertusaria epixantha	SRR14722067	1	0	0	0	0	1	0	0	0	1	3	1539836090
Parmotrema neotropicum	SRR14722068	1	0	0	0	0	0	0	0	0	8	9	1718570864
Arthonia cupressina	SRR14722071	0	0	0	0	0	1	0	0	0	5	6	1841760892
Brigantiaea leucoxantha	SRR14722072	1	0	0	0	0	0	0	0	0	1	2	702881444
Parmotrema margaritatum	SRR14722075	1	0	0	0	0	0	0	0	0	2	3	751529718
Peltigera phyllidiosa	SRR14722076	0	0	0	0	0	0	0	1	0	0	1	935642810
Parmotrema reticulatum	SRR14722077	1	0	0	0	0	0	0	0	0	3	4	1920498332
Lecanora oreinoides	SRR14722078	1	0	0	0	0	0	0	0	0	9	10	2237419850
Cladonia didyma	SRR14722080	1	0	0	0	1	0	0	0	0	1	3	2282694482
Heterodermia appalachiensis	SRR14722081	1	0	0	0	0	0	0	0	0	5	6	1759614476
Cladonia mateocyatha	SRR14722082	1	0	0	0	1	0	0	0	0	4	6	1555905208
Buellia spuria	SRR14722083	1	0	0	0	1	0	0	0	0	4	6	2415466366
Cladonia squamosa	SRR14722084	1	0	0	0	0	0	0	0	0	2	3	2103064882
Pseudosagedia rhaphidosperma	SRR14722085	0	1	0	0	0	0	0	0	0	6	7	2676506106
fungal sp. Tripp_6058_COLO-L-0051364	SRR14722086	1	0	0	0	0	0	0	3	0	13	17	3412670668
Cladonia stipitata	SRR14722087	1	0	0	0	0	0	0	0	0	4	5	1608577934
Cladonia uncialis	SRR14722088	1	0	0	0	0	0	0	0	0	11	12	2831025614
Acarospora sp. Tripp_6053_NY-2858381	SRR14722090	1	0	0	0	0	0	0	0	0	9	10	2705046012
Chrysothrix susquehannensis	SRR14722092	0	1	0	0	0	0	0	0	0	4	5	1273068920
Usnea strigosa	SRR14722094	1	0	0	0	0	0	0	0	0	7	8	2229400844
Umbilicaria papulosa	SRR14722095	1	0	0	0	0	0	0	0	0	7	8	2377912666
Acarospora sinopica	SRR14722098	1	0	0	0	2	0	0	0	0	10	13	2400755946
Cladonia pyxidata	SRR14722099	1	0	0	0	0	0	0	0	0	0	1	752849760
Cladonia strepsilis	SRR14722101	1	0	0	0	0	0	0	0	0	7	8	1608475254
Cladonia coccifera	SRR14722103	1	0	0	0	0	0	0	0	0	3	4	1828089050
Parmotrema hypotropum	SRR14722104	1	0	0	0	1	0	0	0	0	3	5	1689883280
Buellia spuria	SRR14722105	1	0	0	0	1	0	0	0	0	4	6	1827127180
Flavoparmelia baltimorensis	SRR14722106	1	0	0	0	1	0	0	0	0	10	12	1825538056
Parmotrema subsumptum	SRR14722108	1	0	0	0	0	0	0	0	0	2	3	1490065584
Pertusaria andersoniae	SRR14722109	1	0	0	0	0	0	0	0	0	0	1	1579021496
Sticta sp. Lendemer_47364_NY-2795562	SRR14722112	1	0	0	0	0	0	0	1	0	2	4	4131638444
Nephroma helveticum	SRR14722113	1	0	0	0	0	0	0	1	0	4	6	6700040026
Usnea halei	SRR14722115	1	0	0	0	0	1	0	0	0	4	6	3464996698
Usnea subscabrosa	SRR14722116	1	0	0	0	0	1	0	0	0	9	11	5176420732
Cladonia mateocyatha	SRR14722117	1	0	0	0	1	0	0	0	0	3	5	3718520866
Bryoria tenuis	SRR14722118	1	0	0	0	0	0	0	0	0	3	4	904833072
Cladonia grayi	SRR14722119	1	0	0	0	3	0	0	0	0	3	7	3094033790
Usnea merrillii	SRR14722120	1	0	0	0	0	1	0	0	0	1	3	2522191958
Cladonia macilenta	SRR14722121	1	0	0	0	1	0	0	0	0	1	3	5024869582
Brianaria bauschiana	SRR14722123	1	0	0	0	0	0	0	0	0	5	6	4166324654
Melanelia culbersonii	SRR14722124	1	0	0	0	0	0	0	0	0	5	6	2740461250
Ionaspis alba	SRR14722125	1	0	0	0	0	1	0	0	0	7	9	5674845760
Xanthoparmelia mexicana	SRR14722127	1	0	0	0	0	0	0	0	0	1	2	2196437846
Lecidella sp. Lendemer_46226_NY-2606722	SRR14722128	1	0	0	0	0	0	0	0	0	13	14	5671217532
Pseudevernia cladonia	SRR14722129	1	0	0	0	0	0	0	0	0	5	6	1332706672
Parmotrema hypotropum	SRR14722130	1	0	0	0	1	0	0	0	0	15	17	7112828122
Parmotrema gardneri	SRR14722131	0	1	0	0	0	0	0	0	0	0	1	1390226196
Anzia colpodes	SRR14722132	1	0	0	0	0	0	0	0	0	5	6	2833612546
Heterodermia hypoleuca	SRR14722133	1	0	0	0	0	0	0	0	0	5	6	3761583348
Mycocalicium subtile	SRR14722135	1	0	0	0	1	3	0	0	0	2	7	2549242702
Pertusaria ostiolata	SRR14722136	1	0	0	0	0	0	0	0	0	2	3	1878951588
Leptogium hirsutum	SRR14722137	0	0	0	0	0	0	0	1	0	2	3	2618053100
Heterodermia speciosa	SRR14722138	1	0	0	0	0	0	0	0	0	3	4	2719689388
Parmotrema cetratum	SRR14722139	1	0	0	0	0	0	0	0	0	4	5	3225231348
Platismatia tuckermanii	SRR14722140	1	0	0	0	0	0	0	0	0	6	7	1728674878
Phaeophyscia squarrosa	SRR14722141	1	0	0	0	0	0	0	0	0	1	2	3306673198
Zwackhia viridis	SRR14722143	1	0	0	0	0	0	0	0	0	8	9	3066559944
Heterodermia appalachiensis	SRR14722144	1	0	0	0	1	0	0	0	0	5	7	2665979896
Leptogium chloromelum	SRR14722145	1	0	0	0	0	0	0	1	0	8	10	3367211212
Byssoloma subdiscordans	SRR14722147	1	0	0	0	1	0	0	0	0	0	2	4099305418
Peltigera sp. Lendemer_46965_NY-2794668	SRR14722149	0	0	0	0	0	0	0	1	0	8	9	4395393164
Cladonia arbuscula	SRR14722150	1	0	0	0	0	0	0	0	0	8	9	3628523054
Usnocetraria oakesiana	SRR14722151	1	0	0	0	0	0	0	0	0	4	5	1407435666
Micarea neostipitata	SRR14722152	0	0	0	0	0	2	0	0	0	6	8	2109363394
Lecanora strobilina	SRR14722154	1	0	0	0	1	1	0	0	0	5	8	2645645632
Melanelia stygia	SRR14722156	1	0	0	0	2	0	0	0	0	15	18	2739296436
Lecidea sp. Lendemer_46382_NY-2795264	SRR14722157	1	0	0	0	0	1	0	0	0	3	5	2552295016
Lecanora albella	SRR14722158	1	0	0	0	0	0	0	0	0	4	5	3276275992
Ochrolechia arborea	SRR14722159	1	0	0	0	1	0	0	0	0	4	6	3374233920
Herteliana schuyleriana	SRR14722160	0	1	0	0	0	0	0	0	0	6	7	2987733112
Leptogium austroamericanum	SRR14722161	1	0	0	0	0	0	0	1	0	6	8	3248286632
Hypogymnia incurvoides	SRR14722162	0	0	0	0	0	0	0	0	0	4	4	1359847714
Tephromela atra	SRR14722163	1	0	0	0	0	0	0	0	0	6	7	2968349846
Lecidea tessellata	SRR14722164	1	0	0	0	2	0	0	0	0	6	9	2822949228
Rhizocarpon subgeminatum	SRR14722165	1	0	0	0	2	0	0	0	0	8	11	3570968498
Parmotrema xanthinum	SRR14722166	1	0	0	0	0	1	0	0	0	5	7	3127245938
Dimelaena oreina	SRR14722167	1	0	0	0	0	1	0	0	0	6	8	2926657538
Parmotrema stuppeum	SRR14722168	1	0	0	0	0	0	0	0	0	5	6	2464742196
Punctelia appalachiensis	SRR14722169	1	0	0	0	0	0	0	0	0	4	5	3391945314
Cladonia rangiferina	SRR14722170	1	0	0	0	0	0	0	0	0	6	7	2876458192
Cladonia uncialis	SRR14722171	1	0	0	0	0	0	0	0	0	3	4	2681839426
Chrysothrix xanthina	SRR14722172	0	0	0	0	0	1	0	0	0	4	5	2578131720
Melanohalea halei	SRR14722173	1	0	0	0	0	0	0	0	0	7	8	2278285886
Parmotrema diffractaicum	SRR14722174	1	0	0	0	0	0	0	0	0	2	3	1324337648
Nephroma helveticum	SRR14722175	1	0	0	0	0	0	0	1	0	2	4	1680805160
Xanthocarpia feracissima	SRR14722176	1	0	0	0	1	0	0	0	0	14	16	4742255264
Biatora appalachensis	SRR14722177	1	0	0	0	1	1	0	0	0	4	7	2779935066
Gomphillus calycioides	SRR14722181	1	0	0	0	1	0	0	0	0	0	2	2501883062
Lecanora hybocarpa	SRR14722184	1	0	0	0	0	0	0	0	0	2	3	2134534188
Mycobilimbia sp. Lendemer_46123_NY-2606825	SRR14722185	0	1	0	0	0	0	0	0	0	3	4	1975321902
Lepra pustulata	SRR14722186	1	0	0	0	0	0	0	0	0	0	1	548060842
Xylographa vitiligo	SRR14722188	1	0	0	0	4	2	0	0	0	23	30	7175223436
Leptogium corticola	SRR14722197	1	0	0	0	0	0	0	1	0	0	2	1968745248
Hypocenomyce scalaris	SRR14722202	1	0	0	0	0	0	0	0	0	0	1	958576992
Ricasolia quercizans	SRR14722208	0	1	0	0	0	0	0	0	0	1	2	1648319322
Caloplaca camptidia	SRR14722210	1	0	0	0	1	0	0	0	0	3	5	3531005442
Pseudosagedia isidiata	SRR14722213	1	0	0	0	1	0	0	0	0	2	4	2461390902
Hypotrachyna sp. JCL-2020a	SRR14722219	1	0	0	0	0	0	0	0	0	3	4	3196541952
Megalospora porphyritis	SRR14722221	1	0	0	0	0	0	0	0	0	10	11	3561442512
Arthonia quintaria	SRR14722222	0	1	0	0	0	0	0	0	0	1	2	2453653662
Lopadium disciforme	SRR14722225	0	0	0	0	0	0	0	0	0	1	1	1290245472
Lecidea roseotincta	SRR14722229	0	1	0	0	1	0	0	0	0	13	15	3274847230
Coccocarpia palmicola	SRR14722230	1	0	0	0	0	0	0	1	0	8	10	3408952142
Lecanora masana	SRR14722231	1	0	0	0	0	0	0	0	0	15	16	4201317394
Lecanora rugosella	SRR14722232	1	0	0	0	0	0	0	0	0	10	11	3456403590
Arthothelium ruanum	SRR14722233	1	0	0	0	0	0	0	0	0	5	6	3503086146
Trapelia coarctata	SRR14722251	1	0	0	0	0	0	0	0	0	2	3	2592571548
Lepraria leprolomopsis	SRR14722272	1	0	0	0	0	0	0	0	0	1	2	2220173838
Leprocaulon nicholsiae	SRR14722274	1	0	0	0	0	0	0	0	0	2	3	2402037634
Micareopsis irriguata	SRR14722275	1	0	0	0	0	0	0	0	0	6	7	1516342604
Cystocoleus ebeneus	SRR14722276	0	0	0	0	0	0	0	0	0	4	4	1080803036
Cladonia furcata	SRR14722277	1	0	0	0	0	0	0	0	0	2	3	2116714376
Buellia spuria	SRR14722278	1	0	0	0	0	0	0	0	0	2	3	1658886000
Byssoloma meadii	SRR14722279	1	0	0	0	0	0	0	0	0	3	4	1650799950
Dictyomeridium proponens	SRR14722280	1	0	0	0	0	0	0	0	0	1	2	1604343592
Viridothelium virens	SRR14722281	1	0	0	0	0	1	0	0	0	2	4	1967710294
Peltigera neckeri	SRR14722282	0	0	0	0	0	0	0	1	0	2	3	2249326804
Scytinium dactylinum	SRR14722285	0	0	0	0	0	0	0	2	0	1	3	2085198864
Flakea papillata	SRR14722287	0	0	0	0	0	0	0	0	0	1	1	1486629428
Dibaeis sorediata	SRR14722288	1	0	0	0	0	0	0	0	0	1	2	1372978674
Parmotrema rampoddense	SRR14722289	1	0	0	0	0	0	0	0	0	0	1	1404831218
Cladonia robbinsii	SRR14722290	1	0	0	0	0	0	0	0	0	4	5	1473725270
Tuckermannopsis ciliaris	SRR14722291	1	0	0	0	0	0	0	0	0	3	4	1772277034
Cladonia rangiferina	SRR14722292	1	0	0	0	0	0	0	0	0	5	6	1835472346
Cladonia subtenuis	SRR14722293	1	0	0	0	0	0	0	0	0	4	5	1996136648
Cladonia caroliniana	SRR14722294	1	0	0	0	0	0	0	0	0	1	2	1512306978
Cladonia ravenelii	SRR14722296	1	0	0	0	0	0	0	0	0	4	5	1697605722
Cladonia subtenuis	SRR14722298	1	0	0	0	0	0	0	0	0	4	5	1804158872
Cladonia squamosa	SRR14722299	1	0	0	0	0	0	0	0	0	6	7	2773612998
Punctelia caseana	SRR14722300	1	0	0	0	0	0	0	0	0	4	5	2235551678
Cladonia leporina	SRR14722301	1	0	0	0	0	0	0	0	0	3	4	1832608178
Hypotrachyna osseoalba	SRR14722302	1	0	0	0	0	0	0	0	0	0	1	1307381556
Rinodina brauniana	SRR14722303	0	1	0	0	0	0	0	0	0	2	3	1778492798
Micareopsis irriguata	SRR14722304	1	0	0	0	0	0	0	0	0	3	4	1610200580
Heterodermia langdoniana	SRR14722305	1	0	0	0	0	0	0	0	0	2	3	1941179594
Placynthium petersii	SRR14722307	1	0	0	0	0	0	0	1	0	0	2	1961472484
Willeya diffractella	SRR14722308	1	0	0	0	0	0	0	0	0	2	3	4793372086
Lecanora markjohnstonii	SRR14722309	1	0	0	0	0	0	0	0	0	6	7	1625514094
Parmotrema austrosinense	SRR14722310	1	0	0	0	0	0	0	0	0	3	4	1672216582
Phlyctis boliviensis	SRR14722311	1	0	0	0	0	0	0	0	0	0	1	710159342
Protoblastenia rupestris	SRR14722312	1	0	0	0	0	0	0	0	0	0	1	1014178514
Phlyctis petraea	SRR14722313	1	0	0	0	0	0	0	0	0	0	1	1821332102
Peltigera phyllidiosa	SRR14722314	0	0	0	0	0	0	0	1	0	2	3	897036338
Heterodermia echinata	SRR14722316	1	0	0	0	0	0	0	0	0	0	1	2324797208
Kephartia crystalligera	SRR14722318	0	1	0	0	0	0	0	0	0	1	2	1177079730
Cladonia furcata	SRR14722319	1	0	0	0	0	0	0	0	0	0	1	2200427266
Peltigera praetextata	SRR14722320	0	0	0	0	0	0	0	1	0	6	7	1735397700
Nadvornikia sorediata	SRR14722323	1	0	0	0	0	0	0	0	0	0	1	1568205064
Lepraria disjuncta	SRR14722324	0	1	0	0	0	0	0	0	0	0	1	1072225632
Parmotrema internexum	SRR14722325	1	0	0	0	0	0	0	0	0	1	2	1889563868
Parmotrema arnoldii	SRR14722326	1	0	0	0	0	0	0	0	0	1	2	1898066678
Catillaria lenticularis	SRR14722327	0	1	0	0	0	0	0	0	0	1	2	1485406932
Parmotrema cetratum	SRR14722329	1	0	0	0	0	0	0	0	0	2	3	1792631532
Pertusaria obruta	SRR14722330	1	0	0	0	0	1	0	0	0	1	3	1445485854
Dibaeis baeomyces	SRR1531517	1	0	0	0	0	0	0	0	0	0	1	18236000000
Leptogium austroamericanum	SRR1531545	1	0	0	0	0	0	0	1	0	5	7	15367000000
Peltula cylindrica	SRR1531569	1	0	0	0	0	0	0	4	0	3	8	11419000000
Physcia stellaris	SRR1532736	1	0	0	0	1	1	0	0	0	1	4	15149000000
Lasallia pustulata	SRR2387885	1	0	0	0	0	1	0	0	0	6	8	7034650998
Evernia prunastri	SRR5808930	1	0	0	0	0	1	0	0	0	6	8	10529000000
Pseudevernia furfuracea	SRR5808932	1	0	0	0	0	1	0	0	0	2	4	9873816669
Letharia vulpina	SRR7232211	1	0	1	1	0	1	0	0	0	1	5	11916000000
Letharia rugosa	SRR7232212	1	0	1	1	0	1	0	0	0	1	5	11983000000
Letharia columbiana	SRR7232213	1	0	1	0	0	1	0	0	0	1	4	12478000000
Letharia lupina	SRR7232214	1	0	1	1	0	1	0	0	0	0	4	12080000000
Xylographa_vitiligo	T1867	1	0	0	0	0	1	0	0	0	10	12	4840140300
Ptychographa_xylographoides	T1868	1	0	0	0	0	1	0	0	0	18	20	3312900600
Hypocenomyce_scalaris	T1881	1	0	0	0	0	2	0	0	0	0	3	21839000000
Acarospora_spec	T1882	1	0	0	0	0	1	0	0	0	0	2	16087000000
Lignoscripta_atroalba	T1887	1	0	0	0	0	0	0	0	0	16	17	26592000000
Puttea_exsequens	T1888	1	0	0	0	1	1	0	0	0	31	34	27583000000
Xylographa_carneopallida	T1889	1	0	0	0	0	4	0	0	0	13	18	24626000000
Bachmanniomyces_S44760	T1894	1	0	0	0	0	3	0	0	0	19	23	25019000000
Toensbergia_leucococca	T1904	1	0	0	0	1	2	0	0	0	14	18	28166000000
Varicellaria_rhodocarpa	T1912	1	0	0	0	0	1	0	0	0	0	2	18875000000
Mycoblastus_sanguinarius	T1914	1	0	0	0	1	1	0	0	0	12	15	18931000000
Thelotrema_lepadinum	T1916	1	0	0	0	0	0	1	0	0	24	26	22998000000
Imshaugia aleurites	TS1974	1	0	0	0	0	1	0	0	0	21	23	11716000000
Platismatia glauca	VT1	1	0	0	0	0	2	0	0	0	10	13	5900310202
Kaernefeltia merillii	VT12	1	0	0	0	0	2	0	0	0	8	11	6037720806
Flavocetraria cucullata	VT15	1	0	0	0	0	1	0	0	0	7	9	6033792692
Punctelia caseana	VT16	1	0	0	0	0	0	0	0	0	9	10	5215367256
Alectoria ochroleuca	VT19	1	0	0	0	0	1	0	0	0	2	4	9363519664
Vulpicida juniperina	VT2	1	0	0	0	0	1	0	0	0	6	8	8660831802
Pseudophebe minuscula	VT22	1	0	0	0	0	0	0	0	0	15	16	4681562626
Evernia mesomorpha	VT26	1	0	0	0	0	0	0	0	0	9	10	7411632358
Bryoria fremontii	VT31	1	0	0	0	0	2	0	0	0	0	3	6757064572
Allantoparmelia sp	VT33	1	0	0	0	0	0	0	0	0	1	2	7017044292
Gypsoplaca macrophylla	VT34	1	0	0	0	0	0	0	0	0	8	9	5154969068
Cornicularia normoerica	VT38	1	0	0	0	0	1	0	0	0	2	4	7584511956
Protousnea poeppiggii	X1	1	0	0	1	0	1	0	0	0	1	4	14391000000
Sulcaria badia	X10	1	0	0	0	0	1	0	0	0	1	3	12115000000
Ramalina menziesii	X11	1	0	0	0	0	1	0	0	0	7	9	11221000000
Alectoria sarmentosa	X12	1	0	0	0	0	2	0	0	0	1	4	13243000000
Loxospora_cismonica	X13	1	0	0	0	0	0	0	0	0	0	1	13333000000
Hypogymnia physodes	X14	1	0	0	0	0	2	0	0	0	2	5	10204000000
Schaereria_dolodes	X15	1	0	0	0	0	0	0	0	0	6	7	11547000000
Umbilicaria americana	X16	1	0	0	0	0	0	0	0	0	28	29	10451000000
Usnea cavernosa	X2	1	0	0	0	0	1	0	0	0	0	2	14489000000
Platismatia glauca	X3	1	0	0	0	1	2	0	0	0	25	29	12382000000
Pectenia plumbea	X4	1	0	0	0	0	0	0	1	0	13	15	13287000000
Pectenia cyanoloma	X5	1	0	0	0	0	0	0	1	0	8	10	14935000000
Protousnea magellanica	X7	1	0	0	1	0	1	0	0	0	0	3	12531000000
Ramalina thrausta	X8	1	0	0	1	0	2	0	0	0	3	7	10780000000
Evernia divaricata	X9	1	0	0	1	0	2	0	0	0	1	5	12497000000
Menegazzia subsimilis	SRR13685163	0	0	0	0	0	0	0	0	0	0	0	497008648
Enchylium coccophorum	SRR14721921	0	0	0	0	0	0	0	0	0	0	0	1570243564
Placidium arboreum	SRR14721924	0	0	0	0	0	0	0	0	0	0	0	1459312320
Sporodophoron americanum	SRR14721934	0	0	0	0	0	0	0	0	0	0	0	331294
Dibaeis absoluta	SRR14721958	0	0	0	0	0	0	0	0	0	0	0	77462396
Phaeophyscia adiastola	SRR14721967	0	0	0	0	0	0	0	0	0	0	0	1620673940
Chrysothrix onokoensis	SRR14721969	0	0	0	0	0	0	0	0	0	0	0	885910960
Porina scabrida	SRR14721976	0	0	0	0	0	0	0	0	0	0	0	296490010
Pyxine albovirens	SRR14721981	0	0	0	0	0	0	0	0	0	0	0	471270396
Chrysothrix xanthina	SRR14721988	0	0	0	0	0	0	0	0	0	0	0	142846
Heterodermia granulifera	SRR14721989	0	0	0	0	0	0	0	0	0	0	0	73084
Bacidia sp. Lendemer_48883_NY-3033306	SRR14721994	0	0	0	0	0	0	0	0	0	0	0	293341358
Bacidia sorediata	SRR14722001	0	0	0	0	0	0	0	0	0	0	0	354521122
Biatora longispora	SRR14722011	0	0	0	0	0	0	0	0	0	0	0	41531946
Enchylium conglomeratum	SRR14722025	0	0	0	0	0	0	0	0	0	0	0	116611260
Arthonia kermesina	SRR14722029	0	0	0	0	0	0	0	0	0	0	0	186520938
Arthonia kermesina	SRR14722040	0	0	0	0	0	0	0	0	0	0	0	124987532
Physconia leucoleiptes	SRR14722052	0	0	0	0	0	0	0	0	0	0	0	316871688
Phlyctis boliviensis	SRR14722053	0	0	0	0	0	0	0	0	0	0	0	45944770
Pertusaria rubefacta	SRR14722055	0	0	0	0	0	0	0	0	0	0	0	257199810
Parmotrema subisidiosum	SRR14722069	0	0	0	0	0	0	0	0	0	0	0	136498262
Botryolepraria lesdainii	SRR14722070	0	0	0	0	0	0	0	0	0	0	0	144561360
Parmotrema mellissii	SRR14722073	0	0	0	0	0	0	0	0	0	0	0	151031710
Arthothelium spectabile	SRR14722074	0	0	0	0	0	0	0	0	0	0	0	140128
Pyrrhospora varians	SRR14722079	0	0	0	0	0	0	0	0	0	0	0	412660652
Diploschistes scruposus	SRR14722089	0	0	0	0	0	0	0	0	0	0	0	112816328
Placidium arboreum	SRR14722091	0	0	0	0	0	0	0	0	0	0	0	180000758
Porina scabrida	SRR14722093	0	0	0	0	0	0	0	0	0	0	0	86295896
Graphis scripta	SRR14722096	0	0	0	0	0	0	0	0	0	0	0	464830246
Physcia americana	SRR14722097	0	0	0	0	0	0	0	0	0	0	0	2126080
Anisomeridium sp. Tripp_6040_COLO-L-0051344	SRR14722100	0	0	0	0	0	0	0	0	0	0	0	318474402
Solitaria chrysophthalma	SRR14722102	0	0	0	0	0	0	0	0	0	0	0	108720
Alyxoria varia	SRR14722107	0	0	0	0	0	0	0	0	0	0	0	414948
Physconia subpallida	SRR14722110	0	0	0	0	0	0	0	0	0	0	0	40524172
Cystocoleus ebeneus	SRR14722111	0	0	0	0	0	0	0	0	0	0	0	130766
Cladonia stipitata	SRR14722114	0	0	0	0	0	0	0	0	0	0	0	78728078
Ochrolechia yasudae	SRR14722122	0	0	0	0	0	0	0	0	0	0	0	24978722
Biatora chrysantha	SRR14722126	0	0	0	0	0	0	0	0	0	0	0	37783220
Absconditella delutula	SRR14722134	0	0	0	0	0	0	0	0	0	0	0	253461352
Acrocordia megalospora	SRR14722142	0	0	0	0	0	0	0	0	0	0	0	793381784
Phaeocalicium polyporaeum	SRR14722146	0	0	0	0	0	0	0	0	0	0	0	2906528332
Peltigera neopolydactyla	SRR14722148	0	0	0	0	0	0	0	0	0	0	0	66356044
Sarea resinae	SRR14722153	0	0	0	0	0	0	0	0	0	0	0	160303412
Umbilicaria pennsylvanica	SRR14722155	0	0	0	0	0	0	0	0	0	0	0	363665682
Schismatomma glaucescens	SRR14722178	0	0	0	0	0	0	0	0	0	0	0	2201278
Porina heterospora	SRR14722179	0	0	0	0	0	0	0	0	0	0	0	3349180
fungal sp. Lendemer_46730_NY-2794914	SRR14722180	0	0	0	0	0	0	0	0	0	0	0	42171280
Chaenotheca balsamconensis	SRR14722182	0	0	0	0	0	0	0	0	0	0	0	158034788
Chaenotheca furfuracea	SRR14722183	0	0	0	0	0	0	0	0	0	0	0	12759802
Lepraria xanthonica	SRR14722187	0	0	0	0	0	0	0	0	0	0	0	919288
Bacidia schweinitzii	SRR14722195	0	0	0	0	0	0	0	0	0	0	0	17738574
Arthonia vinosa	SRR14722200	0	0	0	0	0	0	0	0	0	0	0	12708462
Lecidea nylanderi	SRR14722201	0	0	0	0	0	0	0	0	0	0	0	13410310
Rinodina buckii	SRR14722209	0	0	0	0	0	0	0	0	0	0	0	27209898
Buellia vernicoma	SRR14722215	0	0	0	0	0	0	0	0	0	0	0	47813244
Lecania croatica	SRR14722220	0	0	0	0	0	0	0	0	0	0	0	2522304
Cresponea flava	SRR14722283	0	0	0	0	0	0	0	0	0	0	0	80030
Micarea peliocarpa	SRR14722286	0	0	0	0	0	0	0	0	0	0	0	6853890
Gyalideopsis bartramiorum	SRR14722297	0	0	0	0	0	0	0	0	0	0	0	235255886
Scytinium lichenoides	SRR14722315	0	0	0	0	0	0	0	0	0	0	0	1704530582
Bagliettoa baldensis	SRR14722321	0	0	0	0	0	0	0	0	0	0	0	210725936
Trentepohlia sp. Tripp_6417_NY-2796640	SRR14722322	0	0	0	0	0	0	0	0	0	0	0	890105740
