# Supplementary material for: Microbial occurrence and symbiont detection in a global sample of lichen metagenomes
Source: PLoS Biol. 2024 Nov 7;22(11):e3002862. doi: 10.1371/journal.pbio.3002862 (PMC11542873; doi:10.1371/journal.pbio.3002862)
Supplement: S10 Table — Prevalence is calculated using only metagenomes from the Dataset 1 (n = 375). (XLSX) [file pbio.3002862.s020.xlsx]

## Sheet: S10_top_bacteria_rRNA
Table S10. Bacterial families ranked on their prevalence in lichen metagenomes, as detected via screening of rRNA genes in metagenomic assemblies and unassembled reads. Prevalence is calculated using only metagenomes from the Dataset 1 (n = 375)
Source	Family	Order	Phylum	Prevalence (%)	# of metagenomes
Assemblies	Acetobacteraceae	Acetobacterales	Proteobacteria	90.9333333	341
Assemblies	Acidobacteriaceae	Acidobacteriales	Acidobacteriota	79.2	297
Assemblies	Beijerinckiaceae	Rhizobiales	Proteobacteria	77.6	291
Assemblies	unclassified_Rhizobiales	Rhizobiales	Proteobacteria	69.6	261
Assemblies	Sphingomonadaceae	Sphingomonadales	Proteobacteria	61.3333333	230
Assemblies	Isosphaeraceae	Isosphaerales	Planctomycetota	56.5333333	212
Assemblies	Caulobacteraceae	Caulobacterales	Proteobacteria	55.4666667	208
Assemblies	Bryobacteraceae	Bryobacterales	Acidobacteriota	46.1333333	173
Assemblies	unclassified_Chthoniobacterales	Chthoniobacterales	Verrucomicrobiota	45.8666667	172
Assemblies	Burkholderiaceae	Burkholderiales	Proteobacteria	45.6	171
Assemblies	unclassified_Mycobacteriales	Mycobacteriales	Actinobacteriota	44.8	168
Assemblies	Chitinophagaceae	Chitinophagales	Bacteroidota	42.1333333	158
Assemblies	Solirubrobacteraceae	Solirubrobacterales	Actinobacteriota	41.8666667	157
Assemblies	Sphingobacteriaceae	Sphingobacteriales	Bacteroidota	31.4666667	118
Assemblies	Pseudonocardiaceae	Mycobacteriales	Actinobacteriota	28.5333333	107
Assemblies	unclassified_Actinomycetales	Actinomycetales	Actinobacteriota	2024-06-21	81
Assemblies	unclassified_Solirubrobacterales	Solirubrobacterales	Actinobacteriota	2024-06-21	81
Assemblies	Propionibacteriaceae	Propionibacteriales	Actinobacteriota	20.5333333	77
Assemblies	Nostocaceae	Cyanobacteriales	Cyanobacteria	2024-02-19	72
Assemblies	Pyrinomonadaceae	Pyrinomonadales	Acidobacteriota	2024-04-18	69
Assemblies	Xanthobacteraceae	Rhizobiales	Proteobacteria	18.1333333	68
Assemblies	Micromonosporaceae	Mycobacteriales	Actinobacteriota	17.0666667	64
Assemblies	unclassified_Burkholderiales	Burkholderiales	Proteobacteria	2024-08-16	63
Assemblies	Polyangiaceae	Polyangiales	Myxococcota	16	60
Assemblies	Gemmataceae	Gemmatales	Planctomycetota	15.7333333	59
Assemblies	Hymenobacteraceae	Cytophagales	Bacteroidota	15.7333333	59
Assemblies	Jatrophihabitantaceae	Mycobacteriales	Actinobacteriota	2024-02-15	57
Assemblies	Spirosomaceae	Cytophagales	Bacteroidota	2024-02-15	57
Assemblies	Mycobacteriaceae	Mycobacteriales	Actinobacteriota	2024-04-14	54
Assemblies	Baltobacteraceae	Baltobacterales	Eremiobacterota	13.8666667	52
Assemblies	Capsulimonadaceae	Armatimonadales	Armatimonadota	13.3333333	50
Assemblies	Gemmatimonadaceae	Gemmatimonadales	Gemmatimonadota	2024-08-12	48
Assemblies	Streptosporangiaceae	Streptosporangiales	Actinobacteriota	12.2666667	46
Assemblies	unclassified_Saccharimonadales	Saccharimonadales	Patescibacteria	12.2666667	46
Assemblies	Sep-70	Solirubrobacterales	Actinobacteriota	12	45
Assemblies	Microbacteriaceae	Actinomycetales	Actinobacteriota	11.7333333	44
Assemblies	UBA10450	Chthoniobacterales	Verrucomicrobiota	2024-02-11	42
Assemblies	unclassified_Cytophagales	Cytophagales	Bacteroidota	10.6666667	40
Assemblies	Ktedonobacteraceae	Ktedonobacterales	Chloroflexota	10.1333333	38
Assemblies	unclassified_Acidimicrobiales	Acidimicrobiales	Actinobacteriota	9.86666667	37
Assemblies	Fimbriimonadaceae	Fimbriimonadales	Armatimonadota	2024-06-09	36
Assemblies	UBA1321	Methylacidiphilales	Verrucomicrobiota	9.06666667	34
Assemblies	Nocardioidaceae	Propionibacteriales	Actinobacteriota	2024-08-08	33
Assemblies	Rhizobiaceae	Rhizobiales	Proteobacteria	2024-08-08	33
Assemblies	unclassified_Acidobacteriales	Acidobacteriales	Acidobacteriota	7.73333333	29
Assemblies	Flavobacteriaceae	Flavobacteriales	Bacteroidota	6.66666667	25
Assemblies	UBA4665	Saccharimonadales	Patescibacteria	2024-04-06	24
Assemblies	unclassified_Chitinophagales	Chitinophagales	Bacteroidota	6.13333333	23
Assemblies	unclassified_Armatimonadales	Armatimonadales	Armatimonadota	5.86666667	22
Assemblies	unclassified_Propionibacteriales	Propionibacteriales	Actinobacteriota	2024-06-05	21
Assemblies	Steroidobacteraceae	Steroidobacterales	Proteobacteria	5.33333333	20
Assemblies	unclassified_Cyanobacteriales	Cyanobacteriales	Cyanobacteria	5.33333333	20
Assemblies	Chthonomonadaceae	Chthonomonadales	Armatimonadota	5.06666667	19
Assemblies	Rhodobacteraceae	Rhodobacterales	Proteobacteria	5.06666667	19
Assemblies	Opitutaceae	Opitutales	Verrucomicrobiota	2024-08-04	18
Assemblies	UBA6265	Thermomicrobiales	Chloroflexota	4.26666667	16
Assemblies	Abditibacteriaceae	Abditibacteriales	Armatimonadota	4	15
Assemblies	Ilumatobacteraceae	Acidimicrobiales	Actinobacteriota	4	15
Assemblies	Obscuribacteraceae	Obscuribacterales	Cyanobacteria	4	15
Assemblies	unclassified_Caulobacterales	Caulobacterales	Proteobacteria	4	15
Assemblies	Nakamurellaceae	Mycobacteriales	Actinobacteriota	3.73333333	14
Assemblies	Dermatophilaceae	Actinomycetales	Actinobacteriota	3.46666667	13
Assemblies	Myxococcaceae	Myxococcales	Myxococcota	3.46666667	13
Assemblies	unclassified_Flavobacteriales	Flavobacteriales	Bacteroidota	3.46666667	13
Assemblies	Rhodanobacteraceae	Xanthomonadales	Proteobacteria	2024-02-03	12
Assemblies	unclassified_Polyangiales	Polyangiales	Myxococcota	2024-02-03	12
Assemblies	Deinococcaceae	Deinococcales	Deinococcota	2.93333333	11
Assemblies	Parachlamydiaceae	Chlamydiales	Chlamydiota	2.93333333	11
Assemblies	Staphylococcaceae	Staphylococcales	Firmicutes	2.93333333	11
Assemblies	unclassified_UBA9983_A	UBA9983_A	Patescibacteria	2.93333333	11
Assemblies	unclassified_Vicinamibacterales	Vicinamibacterales	Acidobacteriota	2.93333333	11
Assemblies	Geodermatophilaceae	Mycobacteriales	Actinobacteriota	2.66666667	10
Assemblies	Micropepsaceae	Micropepsales	Proteobacteria	2.66666667	10
Assemblies	Pseudomonadaceae	Pseudomonadales	Proteobacteria	2.66666667	10
Assemblies	RAAP-2	Acidimicrobiales	Actinobacteriota	2.66666667	10
Assemblies	Rubrobacteraceae	Rubrobacterales	Actinobacteriota	2.66666667	10
Assemblies	UBA2163	UBA9983_A	Patescibacteria	2.66666667	10
Assemblies	Armatimonadaceae	Armatimonadales	Armatimonadota	2024-04-02	9
Assemblies	Chthoniobacteraceae	Chthoniobacterales	Verrucomicrobiota	2024-04-02	9
Assemblies	Frankiaceae	Mycobacteriales	Actinobacteriota	2024-04-02	9
Assemblies	Xanthomonadaceae	Xanthomonadales	Proteobacteria	2024-04-02	9
Assemblies	B-17BO	AKYH767	Bacteroidota	2.13333333	8
Assemblies	Cyclobacteriaceae	Cytophagales	Bacteroidota	2.13333333	8
Assemblies	Devosiaceae	Rhizobiales	Proteobacteria	2.13333333	8
Assemblies	Streptomycetaceae	Streptomycetales	Actinobacteriota	2.13333333	8
Assemblies	Trueperaceae	Deinococcales	Deinococcota	2.13333333	8
Assemblies	UBA1018	UBA1018	Bdellovibrionota	2.13333333	8
Assemblies	unclassified_Chthonomonadales	Chthonomonadales	Armatimonadota	2.13333333	8
Assemblies	Micrococcaceae	Actinomycetales	Actinobacteriota	1.86666667	7
Assemblies	UBA2999	Vicinamibacterales	Acidobacteriota	1.86666667	7
Assemblies	Reyranellaceae	Reyranellales	Proteobacteria	2024-06-01	6
Assemblies	UBA9973	UBA9983_A	Patescibacteria	2024-06-01	6
Assemblies	unclassified_Bacteroidales	Bacteroidales	Bacteroidota	2024-06-01	6
Assemblies	unclassified_Gemmatimonadales	Gemmatimonadales	Gemmatimonadota	2024-06-01	6
Assemblies	unclassified_Pedosphaerales	Pedosphaerales	Verrucomicrobiota	2024-06-01	6
Assemblies	unclassified_Sphingomonadales	Sphingomonadales	Proteobacteria	2024-06-01	6
Assemblies	unclassified_UBA1018	UBA1018	Bdellovibrionota	2024-06-01	6
Assemblies	unclassified_Xanthomonadales	Xanthomonadales	Proteobacteria	2024-06-01	6
Assemblies	2-12-FULL-66-21	Vicinamibacterales	Acidobacteriota	1.33333333	5
Assemblies	Kineosporiaceae	Actinomycetales	Actinobacteriota	1.33333333	5
Assemblies	Bdellovibrionaceae	Bdellovibrionales	Bdellovibrionota	1.06666667	4
Assemblies	Micavibrionaceae	Micavibrionales	Proteobacteria	1.06666667	4
Assemblies	Peptostreptococcaceae	Peptostreptococcales	Firmicutes_A	1.06666667	4
Assemblies	Saccharimonadaceae	Saccharimonadales	Patescibacteria	1.06666667	4
Assemblies	Streptococcaceae	Lactobacillales	Firmicutes	1.06666667	4
Assemblies	unclassified_Chlamydiales	Chlamydiales	Chlamydiota	1.06666667	4
Assemblies	unclassified_Deinococcales	Deinococcales	Deinococcota	1.06666667	4
Assemblies	unclassified_Pirellulales	Pirellulales	Planctomycetota	1.06666667	4
Assemblies	unclassified_Thermomicrobiales	Thermomicrobiales	Chloroflexota	1.06666667	4
Assemblies	unclassified_Verrucomicrobiales	Verrucomicrobiales	Verrucomicrobiota	1.06666667	4
Assemblies	Akkermansiaceae	Verrucomicrobiales	Verrucomicrobiota	0.8	3
Assemblies	Anoxybacillaceae	Bacillales	Firmicutes	0.8	3
Assemblies	Cellulomonadaceae	Actinomycetales	Actinobacteriota	0.8	3
Assemblies	Chloroflexaceae	Chloroflexales	Chloroflexota	0.8	3
Assemblies	Crocinitomicaceae	Flavobacteriales	Bacteroidota	0.8	3
Assemblies	Gaiellaceae	Gaiellales	Actinobacteriota	0.8	3
Assemblies	Hyphomicrobiaceae	Rhizobiales	Proteobacteria	0.8	3
Assemblies	Leptolyngbyaceae	Leptolyngbyales	Cyanobacteria	0.8	3
Assemblies	Longimicrobiaceae	Longimicrobiales	Gemmatimonadota	0.8	3
Assemblies	Methylopilaceae	Rhizobiales	Proteobacteria	0.8	3
Assemblies	Motilibacteraceae	RP-AC37	Actinobacteriota	0.8	3
Assemblies	Nevskiaceae	Nevskiales	Proteobacteria	0.8	3
Assemblies	UBA11346	UBA11346	Planctomycetota	0.8	3
Assemblies	unclassified_Chloroflexales	Chloroflexales	Chloroflexota	0.8	3
Assemblies	unclassified_Fimbriimonadales	Fimbriimonadales	Armatimonadota	0.8	3
Assemblies	unclassified_Gemmatales	Gemmatales	Planctomycetota	0.8	3
Assemblies	unclassified_Methylacidiphilales	Methylacidiphilales	Verrucomicrobiota	0.8	3
Assemblies	unclassified_Pseudomonadales	Pseudomonadales	Proteobacteria	0.8	3
Assemblies	unclassified_SBR1031	SBR1031	Chloroflexota	0.8	3
Assemblies	unclassified_UBA5704	UBA5704	Acidobacteriota	0.8	3
Assemblies	Verrucomicrobiaceae	Verrucomicrobiales	Verrucomicrobiota	0.8	3
Assemblies	Azospirillaceae	Azospirillales	Proteobacteria	0.53333333	2
Assemblies	Blattabacteriaceae	Flavobacteriales	Bacteroidota	0.53333333	2
Assemblies	Chamaesiphonaceae	Cyanobacteriales	Cyanobacteria	0.53333333	2
Assemblies	CSP1-4	CSP1-4	Chloroflexota	0.53333333	2
Assemblies	Enterobacteriaceae	Enterobacterales	Proteobacteria	0.53333333	2
Assemblies	Ga0077539	Polyangiales	Myxococcota	0.53333333	2
Assemblies	Ga0077560	Ga0077560	Actinobacteriota	0.53333333	2
Assemblies	Geminicoccaceae	Geminicoccales	Proteobacteria	0.53333333	2
Assemblies	Hyphomonadaceae	Caulobacterales	Proteobacteria	0.53333333	2
Assemblies	Kineococcaceae	Actinomycetales	Actinobacteriota	0.53333333	2
Assemblies	Koribacteraceae	Acidobacteriales	Acidobacteriota	0.53333333	2
Assemblies	Kribbellaceae	Propionibacteriales	Actinobacteriota	0.53333333	2
Assemblies	Legionellaceae	Legionellales	Proteobacteria	0.53333333	2
Assemblies	Moraxellaceae	Pseudomonadales	Proteobacteria	0.53333333	2
Assemblies	PALSA-555	IMCC26256	Actinobacteriota	0.53333333	2
Assemblies	Pasteurellaceae	Enterobacterales	Proteobacteria	0.53333333	2
Assemblies	Peptoniphilaceae	Tissierellales	Firmicutes_A	0.53333333	2
Assemblies	Pirellulaceae	Pirellulales	Planctomycetota	0.53333333	2
Assemblies	Planctomycetaceae	Planctomycetales	Planctomycetota	0.53333333	2
Assemblies	Quadrisphaeraceae	Actinomycetales	Actinobacteriota	0.53333333	2
Assemblies	Rhodocyclaceae	Burkholderiales	Proteobacteria	0.53333333	2
Assemblies	Roseiflexaceae	Chloroflexales	Chloroflexota	0.53333333	2
Assemblies	Saprospiraceae	Chitinophagales	Bacteroidota	0.53333333	2
Assemblies	SXRF01	Rickettsiales	Proteobacteria	0.53333333	2
Assemblies	UBA11358	Pedosphaerales	Verrucomicrobiota	0.53333333	2
Assemblies	UBA5272	UBA9983_A	Patescibacteria	0.53333333	2
Assemblies	UBA7541	UBA7541	Acidobacteriota	0.53333333	2
Assemblies	UBA7656	UBA7656	Acidobacteriota	0.53333333	2
Assemblies	UBA8260	UBA8260	Dormibacterota	0.53333333	2
Assemblies	UBA920	UBA920	Patescibacteria	0.53333333	2
Assemblies	unclassified_Babeliales	Babeliales	Dependentiae	0.53333333	2
Assemblies	unclassified_Bdellovibrionales	Bdellovibrionales	Bdellovibrionota	0.53333333	2
Assemblies	Weeksellaceae	Flavobacteriales	Bacteroidota	0.53333333	2
Assemblies	Zambryskibacteraceae	UBA9983_A	Patescibacteria	0.53333333	2
Assemblies	2-01-FULL-59-12	2-01-FULL-59-12	Elusimicrobiota	0.26666667	1
Assemblies	2-02-FULL-58-16	Rhodospirillales	Proteobacteria	0.26666667	1
Assemblies	2013-40CM-41-45	AKYH767-A	Bacteroidota	0.26666667	1
Assemblies	40CM-4-68-19	Myxococcales	Myxococcota	0.26666667	1
Assemblies	54-19	54-19	Chloroflexota	0.26666667	1
Assemblies	Actinomycetaceae	Actinomycetales	Actinobacteriota	0.26666667	1
Assemblies	Amoebophilaceae	Cytophagales	Bacteroidota	0.26666667	1
Assemblies	Babeliaceae	Babeliales	Dependentiae	0.26666667	1
Assemblies	Bacillaceae_D	Bacillales_H	Firmicutes	0.26666667	1
Assemblies	Bacillaceae_M	Bacillales_F	Firmicutes	0.26666667	1
Assemblies	Bacteroidaceae	Bacteroidales	Bacteroidota	0.26666667	1
Assemblies	Berkiellaceae	Berkiellales	Proteobacteria	0.26666667	1
Assemblies	Bog-793	Acidimicrobiales	Actinobacteriota	0.26666667	1
Assemblies	CAIPTA01	CAIPTA01	Bdellovibrionota	0.26666667	1
Assemblies	Casimicrobiaceae	Burkholderiales	Proteobacteria	0.26666667	1
Assemblies	Catenulisporaceae	Streptomycetales	Actinobacteriota	0.26666667	1
Assemblies	Cellvibrionaceae	Pseudomonadales	Proteobacteria	0.26666667	1
Assemblies	Chroococcidiopsidaceae	Cyanobacteriales	Cyanobacteria	0.26666667	1
Assemblies	Clostridiaceae	Clostridiales	Firmicutes_A	0.26666667	1
Assemblies	Cytophagaceae	Cytophagales	Bacteroidota	0.26666667	1
Assemblies	Dormibacteraceae	Dormibacterales	Dormibacterota	0.26666667	1
Assemblies	DSM-16500	DSM-16500	Proteobacteria	0.26666667	1
Assemblies	F1-60-MAGs149	Gaiellales	Actinobacteriota	0.26666667	1
Assemblies	Fusobacteriaceae	Fusobacteriales	Fusobacteriota	0.26666667	1
Assemblies	Halomonadaceae	Pseudomonadales	Proteobacteria	0.26666667	1
Assemblies	IMCC26256	IMCC26256	Actinobacteriota	0.26666667	1
Assemblies	J036	Thermoflexales	Chloroflexota	0.26666667	1
Assemblies	JACDFO01	Saccharimonadales	Patescibacteria	0.26666667	1
Assemblies	JACDGC01	Ktedonobacterales	Chloroflexota	0.26666667	1
Assemblies	LD1	Chitinophagales	Bacteroidota	0.26666667	1
Assemblies	Magnetospirillaceae	Rhodospirillales	Proteobacteria	0.26666667	1
Assemblies	Methylophilaceae	Burkholderiales	Proteobacteria	0.26666667	1
Assemblies	Microcoleaceae	Cyanobacteriales	Cyanobacteria	0.26666667	1
Assemblies	Microcystaceae	Cyanobacteriales	Cyanobacteria	0.26666667	1
Assemblies	Palsa-948	AKYH767	Bacteroidota	0.26666667	1
Assemblies	Phormidesmiaceae	Phormidesmiales	Cyanobacteria	0.26666667	1
Assemblies	PHOS-HE28	Flavobacteriales	Bacteroidota	0.26666667	1
Assemblies	QHBO01	QHBO01	Chloroflexota	0.26666667	1
Assemblies	QQVD01	UBA5704	Acidobacteriota	0.26666667	1
Assemblies	Rhabdochlamydiaceae	Chlamydiales	Chlamydiota	0.26666667	1
Assemblies	Rhodomicrobiaceae	Rhizobiales	Proteobacteria	0.26666667	1
Assemblies	SG-bin7	Bdellovibrionales	Bdellovibrionota	0.26666667	1
Assemblies	SG8-39	Burkholderiales	Proteobacteria	0.26666667	1
Assemblies	SM1A02	Phycisphaerales	Planctomycetota	0.26666667	1
Assemblies	Stellaceae	ATCC43930	Proteobacteria	0.26666667	1
Assemblies	Terrimicrobiaceae	Chthoniobacterales	Verrucomicrobiota	0.26666667	1
Assemblies	UBA11063	Burkholderiales	Proteobacteria	0.26666667	1
Assemblies	UBA1568	Moranbacterales	Patescibacteria	0.26666667	1
Assemblies	UBA1609	Bdellovibrionales	Bdellovibrionota	0.26666667	1
Assemblies	UBA2279	OPB41	Actinobacteriota	0.26666667	1
Assemblies	UBA2466	UBA2466	Bdellovibrionota	0.26666667	1
Assemblies	UBA4664	UBA4664	Patescibacteria	0.26666667	1
Assemblies	UBA5704	UBA5704	Acidobacteriota	0.26666667	1
Assemblies	UBA6821	Chthoniobacterales	Verrucomicrobiota	0.26666667	1
Assemblies	unclassified_CAIPTA01	CAIPTA01	Bdellovibrionota	0.26666667	1
Assemblies	unclassified_Enterobacterales	Enterobacterales	Proteobacteria	0.26666667	1
Assemblies	unclassified_Ktedonobacterales	Ktedonobacterales	Chloroflexota	0.26666667	1
Assemblies	unclassified_Lactobacillales	Lactobacillales	Firmicutes	0.26666667	1
Assemblies	unclassified_Nanopelagicales	Nanopelagicales	Actinobacteriota	0.26666667	1
Assemblies	V1-33	Verrucomicrobiales	Verrucomicrobiota	0.26666667	1
Assemblies	VBWQ01	Mycoplasmatales	Firmicutes	0.26666667	1
Assemblies	Veillonellaceae	Veillonellales	Firmicutes_C	0.26666667	1
Reads	Acetobacteraceae	Acetobacterales	Proteobacteria	99.2	372
Reads	Beijerinckiaceae	Rhizobiales	Proteobacteria	96.8	363
Reads	Acidobacteriaceae	Acidobacteriales	Acidobacteriota	94.6666667	355
Reads	unclassified_Rhizobiales	Rhizobiales	Proteobacteria	94.6666667	355
Reads	Caulobacteraceae	Caulobacterales	Proteobacteria	91.7333333	344
Reads	Sphingomonadaceae	Sphingomonadales	Proteobacteria	91.2	342
Reads	Isosphaeraceae	Isosphaerales	Planctomycetota	89.6	336
Reads	Burkholderiaceae	Burkholderiales	Proteobacteria	83.7333333	314
Reads	Solirubrobacteraceae	Solirubrobacterales	Actinobacteriota	79.4666667	298
Reads	unclassified_Mycobacteriales	Mycobacteriales	Actinobacteriota	78.4	294
Reads	Bryobacteraceae	Bryobacterales	Acidobacteriota	77.6	291
Reads	unclassified_Chthoniobacterales	Chthoniobacterales	Verrucomicrobiota	76.5333333	287
Reads	Pseudonocardiaceae	Mycobacteriales	Actinobacteriota	67.7333333	254
Reads	Chitinophagaceae	Chitinophagales	Bacteroidota	65.6	246
Reads	Mycobacteriaceae	Mycobacteriales	Actinobacteriota	64	240
Reads	Sphingobacteriaceae	Sphingobacteriales	Bacteroidota	63.2	237
Reads	unclassified_Solirubrobacterales	Solirubrobacterales	Actinobacteriota	61.8666667	232
Reads	Propionibacteriaceae	Propionibacteriales	Actinobacteriota	59.2	222
Reads	unclassified_Acidobacteriales	Acidobacteriales	Acidobacteriota	59.2	222
Reads	Xanthobacteraceae	Rhizobiales	Proteobacteria	57.0666667	214
Reads	Jatrophihabitantaceae	Mycobacteriales	Actinobacteriota	56	210
Reads	UBA10450	Chthoniobacterales	Verrucomicrobiota	54.9333333	206
Reads	Baltobacteraceae	Baltobacterales	Eremiobacterota	54.6666667	205
Reads	unclassified_Actinomycetales	Actinomycetales	Actinobacteriota	54.6666667	205
Reads	Capsulimonadaceae	Armatimonadales	Armatimonadota	54.4	204
Reads	Streptosporangiaceae	Streptosporangiales	Actinobacteriota	54.1333333	203
Reads	unclassified_Caulobacterales	Caulobacterales	Proteobacteria	53.0666667	199
Reads	unclassified_Burkholderiales	Burkholderiales	Proteobacteria	52.2666667	196
Reads	Micromonosporaceae	Mycobacteriales	Actinobacteriota	51.7333333	194
Reads	Polyangiaceae	Polyangiales	Myxococcota	51.4666667	193
Reads	Microbacteriaceae	Actinomycetales	Actinobacteriota	49.6	186
Reads	unclassified_Acidimicrobiales	Acidimicrobiales	Actinobacteriota	46.9333333	176
Reads	Gemmataceae	Gemmatales	Planctomycetota	46.6666667	175
Reads	Sep-70	Solirubrobacterales	Actinobacteriota	44.2666667	166
Reads	Nocardioidaceae	Propionibacteriales	Actinobacteriota	42.6666667	160
Reads	Nostocaceae	Cyanobacteriales	Cyanobacteria	42.1333333	158
Reads	Fimbriimonadaceae	Fimbriimonadales	Armatimonadota	41.6	156
Reads	Hymenobacteraceae	Cytophagales	Bacteroidota	40.5333333	152
Reads	unclassified_Armatimonadales	Armatimonadales	Armatimonadota	37.8666667	142
Reads	Steroidobacteraceae	Steroidobacterales	Proteobacteria	37.3333333	140
Reads	Gemmatimonadaceae	Gemmatimonadales	Gemmatimonadota	36.5333333	137
Reads	Spirosomaceae	Cytophagales	Bacteroidota	36.5333333	137
Reads	unclassified_Cyanobacteriales	Cyanobacteriales	Cyanobacteria	34.6666667	130
Reads	Chthoniobacteraceae	Chthoniobacterales	Verrucomicrobiota	33.0666667	124
Reads	unclassified_Cytophagales	Cytophagales	Bacteroidota	32.2666667	121
Reads	Pyrinomonadaceae	Pyrinomonadales	Acidobacteriota	32	120
Reads	unclassified_Propionibacteriales	Propionibacteriales	Actinobacteriota	32	120
Reads	UBA1321	Methylacidiphilales	Verrucomicrobiota	2024-04-30	114
Reads	UBA4665	Saccharimonadales	Patescibacteria	29.8666667	112
Reads	unclassified_Saccharimonadales	Saccharimonadales	Patescibacteria	2024-08-28	108
Reads	Rhizobiaceae	Rhizobiales	Proteobacteria	28	105
Reads	Micropepsaceae	Micropepsales	Proteobacteria	2024-04-26	99
Reads	Chthonomonadaceae	Chthonomonadales	Armatimonadota	26.1333333	98
Reads	unclassified_Chitinophagales	Chitinophagales	Bacteroidota	2024-06-25	96
Reads	Nakamurellaceae	Mycobacteriales	Actinobacteriota	24.2666667	91
Reads	UBA1018	UBA1018	Bdellovibrionota	24	90
Reads	Ktedonobacteraceae	Ktedonobacterales	Chloroflexota	2024-02-23	87
Reads	Myxococcaceae	Myxococcales	Myxococcota	2024-04-22	84
Reads	Ilumatobacteraceae	Acidimicrobiales	Actinobacteriota	22.1333333	83
Reads	Devosiaceae	Rhizobiales	Proteobacteria	2024-06-21	81
Reads	Dermatophilaceae	Actinomycetales	Actinobacteriota	21.3333333	80
Reads	unclassified_Vicinamibacterales	Vicinamibacterales	Acidobacteriota	2024-08-20	78
Reads	Rhodanobacteraceae	Xanthomonadales	Proteobacteria	20.5333333	77
Reads	Geodermatophilaceae	Mycobacteriales	Actinobacteriota	19.4666667	73
Reads	Obscuribacteraceae	Obscuribacterales	Cyanobacteria	19.4666667	73
Reads	Opitutaceae	Opitutales	Verrucomicrobiota	18.9333333	71
Reads	Armatimonadaceae	Armatimonadales	Armatimonadota	18.1333333	68
Reads	unclassified_Chthonomonadales	Chthonomonadales	Armatimonadota	17.8666667	67
Reads	Pseudomonadaceae	Pseudomonadales	Proteobacteria	2024-06-17	66
Reads	Flavobacteriaceae	Flavobacteriales	Bacteroidota	17.3333333	65
Reads	SXRF01	Rickettsiales	Proteobacteria	17.3333333	65
Reads	UBA6265	Thermomicrobiales	Chloroflexota	17.0666667	64
Reads	Abditibacteriaceae	Abditibacteriales	Armatimonadota	16.5333333	62
Reads	unclassified_Polyangiales	Polyangiales	Myxococcota	15.4666667	58
Reads	unclassified_Xanthomonadales	Xanthomonadales	Proteobacteria	15.4666667	58
Reads	Rhodobacteraceae	Rhodobacterales	Proteobacteria	2024-02-15	57
Reads	Streptomycetaceae	Streptomycetales	Actinobacteriota	14.9333333	56
Reads	2-12-FULL-66-21	Vicinamibacterales	Acidobacteriota	14.6666667	55
Reads	Reyranellaceae	Reyranellales	Proteobacteria	14.1333333	53
Reads	unclassified_Pirellulales	Pirellulales	Planctomycetota	2024-06-13	51
Reads	Enterobacteriaceae	Enterobacterales	Proteobacteria	13.3333333	50
Reads	RAAP-2	Acidimicrobiales	Actinobacteriota	13.3333333	50
Reads	Gaiellaceae	Gaiellales	Actinobacteriota	13.0666667	49
Reads	Parachlamydiaceae	Chlamydiales	Chlamydiota	13.0666667	49
Reads	Staphylococcaceae	Staphylococcales	Firmicutes	13.0666667	49
Reads	Xanthomonadaceae	Xanthomonadales	Proteobacteria	13.0666667	49
Reads	Bdellovibrionaceae	Bdellovibrionales	Bdellovibrionota	2024-08-12	48
Reads	UBA2999	Vicinamibacterales	Acidobacteriota	12.5333333	47
Reads	unclassified_UBA1018	UBA1018	Bdellovibrionota	12	45
Reads	unclassified_Gemmatimonadales	Gemmatimonadales	Gemmatimonadota	11.7333333	44
Reads	Deinococcaceae	Deinococcales	Deinococcota	11.4666667	43
Reads	unclassified_UBA9983_A	UBA9983_A	Patescibacteria	10.9333333	41
Reads	DSM-16500	DSM-16500	Proteobacteria	10.6666667	40
Reads	Kineococcaceae	Actinomycetales	Actinobacteriota	10.6666667	40
Reads	unclassified_Pedosphaerales	Pedosphaerales	Verrucomicrobiota	10.6666667	40
Reads	Legionellaceae	Legionellales	Proteobacteria	2024-04-10	39
Reads	unclassified_Gemmatales	Gemmatales	Planctomycetota	2024-04-10	39
Reads	B-17BO	AKYH767	Bacteroidota	9.86666667	37
Reads	Cyclobacteriaceae	Cytophagales	Bacteroidota	9.86666667	37
Reads	Kineosporiaceae	Actinomycetales	Actinobacteriota	2024-06-09	36
Reads	Micrococcaceae	Actinomycetales	Actinobacteriota	2024-06-09	36
Reads	Stellaceae	ATCC43930	Proteobacteria	2024-06-09	36
Reads	Streptococcaceae	Lactobacillales	Firmicutes	2024-06-09	36
Reads	UBA7541	UBA7541	Acidobacteriota	2024-06-09	36
Reads	unclassified_Chloroflexales	Chloroflexales	Chloroflexota	2024-06-09	36
Reads	Micavibrionaceae	Micavibrionales	Proteobacteria	9.06666667	34
Reads	Saccharimonadaceae	Saccharimonadales	Patescibacteria	9.06666667	34
Reads	UBA2163	UBA9983_A	Patescibacteria	9.06666667	34
Reads	Koribacteraceae	Acidobacteriales	Acidobacteriota	8.53333333	32
Reads	unclassified_Sphingomonadales	Sphingomonadales	Proteobacteria	8.26666667	31
Reads	unclassified_Chlamydiales	Chlamydiales	Chlamydiota	8	30
Reads	Frankiaceae	Mycobacteriales	Actinobacteriota	7.73333333	29
Reads	Hyphomicrobiaceae	Rhizobiales	Proteobacteria	7.73333333	29
Reads	Rubrobacteraceae	Rubrobacterales	Actinobacteriota	7.73333333	29
Reads	unclassified_Bdellovibrionales	Bdellovibrionales	Bdellovibrionota	7.73333333	29
Reads	Rickettsiaceae	Rickettsiales	Proteobacteria	7.46666667	28
Reads	Roseiflexaceae	Chloroflexales	Chloroflexota	2024-02-07	27
Reads	unclassified_Flavobacteriales	Flavobacteriales	Bacteroidota	2024-02-07	27
Reads	Ga0077539	Polyangiales	Myxococcota	6.13333333	23
Reads	Methylopilaceae	Rhizobiales	Proteobacteria	6.13333333	23
Reads	Nevskiaceae	Nevskiales	Proteobacteria	6.13333333	23
Reads	UBA9219	Micavibrionales_A	Proteobacteria	6.13333333	23
Reads	unclassified_Fimbriimonadales	Fimbriimonadales	Armatimonadota	6.13333333	23
Reads	UBA2466	UBA2466	Bdellovibrionota	5.86666667	22
Reads	GWC2-71-9	Gemmatimonadales	Gemmatimonadota	2024-06-05	21
Reads	Paenibacillaceae	Paenibacillales	Firmicutes	2024-06-05	21
Reads	Planctomycetaceae	Planctomycetales	Planctomycetota	2024-06-05	21
Reads	unclassified_Myxococcales	Myxococcales	Myxococcota	2024-06-05	21
Reads	unclassified_Rickettsiales	Rickettsiales	Proteobacteria	2024-06-05	21
Reads	unclassified_Verrucomicrobiales	Verrucomicrobiales	Verrucomicrobiota	2024-06-05	21
Reads	Geminicoccaceae	Geminicoccales	Proteobacteria	5.33333333	20
Reads	Quadrisphaeraceae	Actinomycetales	Actinobacteriota	5.33333333	20
Reads	Rhodomicrobiaceae	Rhizobiales	Proteobacteria	5.33333333	20
Reads	Azospirillaceae	Azospirillales	Proteobacteria	5.06666667	19
Reads	CAIMNF01	UBA1018	Bdellovibrionota	5.06666667	19
Reads	Cellulomonadaceae	Actinomycetales	Actinobacteriota	5.06666667	19
Reads	Kribbellaceae	Propionibacteriales	Actinobacteriota	5.06666667	19
Reads	Peptoniphilaceae	Tissierellales	Firmicutes_A	5.06666667	19
Reads	unclassified_Deinococcales	Deinococcales	Deinococcota	5.06666667	19
Reads	unclassified_Ktedonobacterales	Ktedonobacterales	Chloroflexota	5.06666667	19
Reads	unclassified_Pseudomonadales	Pseudomonadales	Proteobacteria	5.06666667	19
Reads	unclassified_Thermomicrobiales	Thermomicrobiales	Chloroflexota	5.06666667	19
Reads	Akkermansiaceae	Verrucomicrobiales	Verrucomicrobiota	2024-08-04	18
Reads	Hyphomonadaceae	Caulobacterales	Proteobacteria	2024-08-04	18
Reads	unclassified_Methylacidiphilales	Methylacidiphilales	Verrucomicrobiota	2024-08-04	18
Reads	Moraxellaceae	Pseudomonadales	Proteobacteria	4.53333333	17
Reads	Motilibacteraceae	RP-AC37	Actinobacteriota	4.53333333	17
Reads	Pirellulaceae	Pirellulales	Planctomycetota	4.53333333	17
Reads	SM1A02	Phycisphaerales	Planctomycetota	4.53333333	17
Reads	UBA9973	UBA9983_A	Patescibacteria	4.53333333	17
Reads	Aestuariivirgaceae	Rhizobiales	Proteobacteria	4.26666667	16
Reads	CSP1-4	CSP1-4	Chloroflexota	4.26666667	16
Reads	Ga0077529	Pirellulales	Planctomycetota	4.26666667	16
Reads	Labraceae	Rhizobiales	Proteobacteria	4.26666667	16
Reads	unclassified_Babeliales	Babeliales	Dependentiae	4.26666667	16
Reads	Verrucomicrobiaceae	Verrucomicrobiales	Verrucomicrobiota	4.26666667	16
Reads	CAIPTA01	CAIPTA01	Bdellovibrionota	4	15
Reads	Cryptosporangiaceae	Mycobacteriales	Actinobacteriota	4	15
Reads	Leptolyngbyaceae	Leptolyngbyales	Cyanobacteria	4	15
Reads	Methylophilaceae	Burkholderiales	Proteobacteria	4	15
Reads	UBA6821	Chthoniobacterales	Verrucomicrobiota	4	15
Reads	2-01-FULL-59-12	2-01-FULL-59-12	Elusimicrobiota	3.73333333	14
Reads	Longimicrobiaceae	Longimicrobiales	Gemmatimonadota	3.73333333	14
Reads	unclassified_UBA5704	UBA5704	Acidobacteriota	3.73333333	14
Reads	Chitinibacteraceae	Burkholderiales	Proteobacteria	3.46666667	13
Reads	Crocinitomicaceae	Flavobacteriales	Bacteroidota	3.46666667	13
Reads	Dormibacteraceae	Dormibacterales	Dormibacterota	3.46666667	13
Reads	Microcoleaceae	Cyanobacteriales	Cyanobacteria	3.46666667	13
Reads	Thermosynechococcaceae	Thermosynechococcales	Cyanobacteria	3.46666667	13
Reads	Trueperaceae	Deinococcales	Deinococcota	3.46666667	13
Reads	UBA11346	UBA11346	Planctomycetota	3.46666667	13
Reads	IMCC26256	IMCC26256	Actinobacteriota	2024-02-03	12
Reads	SG8-41	Burkholderiales	Proteobacteria	2024-02-03	12
Reads	UBA12049	Levybacterales	Patescibacteria	2024-02-03	12
Reads	UBA5704	UBA5704	Acidobacteriota	2024-02-03	12
Reads	UBA920	UBA920	Patescibacteria	2024-02-03	12
Reads	unclassified_IMCC26256	IMCC26256	Actinobacteriota	2024-02-03	12
Reads	WQYP01	WQYP01	Planctomycetota	2024-02-03	12
Reads	2-12-FULL-35-15	AKYH767	Bacteroidota	2.93333333	11
Reads	Chloroflexaceae	Chloroflexales	Chloroflexota	2.93333333	11
Reads	JACDGC01	Ktedonobacterales	Chloroflexota	2.93333333	11
Reads	LD1	Chitinophagales	Bacteroidota	2.93333333	11
Reads	Neisseriaceae	Burkholderiales	Proteobacteria	2.93333333	11
Reads	Pasteurellaceae	Enterobacterales	Proteobacteria	2.93333333	11
Reads	Rhabdochlamydiaceae	Chlamydiales	Chlamydiota	2.93333333	11
Reads	SG8-39	Burkholderiales	Proteobacteria	2.93333333	11
Reads	UBA3002	Rickettsiales	Proteobacteria	2.93333333	11
Reads	unclassified_SBR1031	SBR1031	Chloroflexota	2.93333333	11
Reads	Weeksellaceae	Flavobacteriales	Bacteroidota	2.93333333	11
Reads	Caedimonadaceae	Caedimonadales	Proteobacteria	2.66666667	10
Reads	Lachnospiraceae	Lachnospirales	Firmicutes_A	2.66666667	10
Reads	UBA8260	UBA8260	Dormibacterota	2.66666667	10
Reads	unclassified_AKYH767	AKYH767	Bacteroidota	2.66666667	10
Reads	CAILIB01	CAILIB01	Patescibacteria	2024-04-02	9
Reads	CAJBBX01	Chthonomonadales	Armatimonadota	2024-04-02	9
Reads	Cellvibrionaceae	Pseudomonadales	Proteobacteria	2024-04-02	9
Reads	JACDCH01	Acidimicrobiales	Actinobacteriota	2024-04-02	9
Reads	Methyloligellaceae	Rhizobiales	Proteobacteria	2024-04-02	9
Reads	UBA11393	Paracaedibacterales	Proteobacteria	2024-04-02	9
Reads	UBA4664	UBA4664	Patescibacteria	2024-04-02	9
Reads	UBA9655	UBA9655	Proteobacteria	2024-04-02	9
Reads	A4b	SBR1031	Chloroflexota	2.13333333	8
Reads	Actinomycetaceae	Actinomycetales	Actinobacteriota	2.13333333	8
Reads	Bacteroidaceae	Bacteroidales	Bacteroidota	2.13333333	8
Reads	Catenulisporaceae	Streptomycetales	Actinobacteriota	2.13333333	8
Reads	Cytophagaceae	Cytophagales	Bacteroidota	2.13333333	8
Reads	Dongiaceae	Dongiales	Proteobacteria	2.13333333	8
Reads	Rhodocyclaceae	Burkholderiales	Proteobacteria	2.13333333	8
Reads	Saprospiraceae	Chitinophagales	Bacteroidota	2.13333333	8
Reads	SZUA-35	Acidimicrobiales	Actinobacteriota	2.13333333	8
Reads	Terrimicrobiaceae	Chthoniobacterales	Verrucomicrobiota	2.13333333	8
Reads	UBA11358	Pedosphaerales	Verrucomicrobiota	2.13333333	8
Reads	UBA7656	UBA7656	Acidobacteriota	2.13333333	8
Reads	2013-40CM-41-45	AKYH767-A	Bacteroidota	1.86666667	7
Reads	40CM-4-68-19	Myxococcales	Myxococcota	1.86666667	7
Reads	Aerococcaceae	Lactobacillales	Firmicutes	1.86666667	7
Reads	Amorphaceae	Rhizobiales	Proteobacteria	1.86666667	7
Reads	Chroococcidiopsidaceae	Cyanobacteriales	Cyanobacteria	1.86666667	7
Reads	Gemellaceae	Staphylococcales	Firmicutes	1.86666667	7
Reads	Kaistiaceae	Rhizobiales	Proteobacteria	1.86666667	7
Reads	Rhizobiaceae_A	Rhizobiales_A	Proteobacteria	1.86666667	7
Reads	SCN-69-37	Vicinamibacterales	Acidobacteriota	1.86666667	7
Reads	SZUA-47	Saccharimonadales	Patescibacteria	1.86666667	7
Reads	UBA11073	UBA11073	Proteobacteria	1.86666667	7
Reads	UBA1161	UBA1161	Planctomycetota	1.86666667	7
Reads	UBA2020	Micavibrionales	Proteobacteria	1.86666667	7
Reads	UKL13-2	Burkholderiales	Proteobacteria	1.86666667	7
Reads	unclassified_Gaiellales	Gaiellales	Actinobacteriota	1.86666667	7
Reads	unclassified_Lactobacillales	Lactobacillales	Firmicutes	1.86666667	7
Reads	unclassified_Rhodothermales	Rhodothermales	Bacteroidota	1.86666667	7
Reads	V1-33	Verrucomicrobiales	Verrucomicrobiota	1.86666667	7
Reads	Vampirovibrionaceae	Vampirovibrionales	Cyanobacteria	1.86666667	7
Reads	Veillonellaceae	Veillonellales	Firmicutes_C	1.86666667	7
Reads	54-19	54-19	Chloroflexota	2024-06-01	6
Reads	AC-14	Acidimicrobiales	Actinobacteriota	2024-06-01	6
Reads	Amoebophilaceae	Cytophagales	Bacteroidota	2024-06-01	6
Reads	Anoxybacillaceae	Bacillales	Firmicutes	2024-06-01	6
Reads	Dermabacteraceae	Actinomycetales	Actinobacteriota	2024-06-01	6
Reads	Elainellaceae	Elainellales	Cyanobacteria	2024-06-01	6
Reads	F1-60-MAGs149	Gaiellales	Actinobacteriota	2024-06-01	6
Reads	SIRW01	Acidimicrobiales	Actinobacteriota	2024-06-01	6
Reads	unclassified_Nanopelagicales	Nanopelagicales	Actinobacteriota	2024-06-01	6
Reads	unclassified_Staphylococcales	Staphylococcales	Firmicutes	2024-06-01	6
Reads	Vicinamibacteraceae	Vicinamibacterales	Acidobacteriota	2024-06-01	6
Reads	172606-1	Cytophagales	Bacteroidota	1.33333333	5
Reads	AWTP1-31	Saccharimonadales	Patescibacteria	1.33333333	5
Reads	Blattabacteriaceae	Flavobacteriales	Bacteroidota	1.33333333	5
Reads	Clostridiaceae	Clostridiales	Firmicutes_A	1.33333333	5
Reads	Halomonadaceae	Pseudomonadales	Proteobacteria	1.33333333	5
Reads	JACDFO01	Saccharimonadales	Patescibacteria	1.33333333	5
Reads	Lactobacillaceae	Lactobacillales	Firmicutes	1.33333333	5
Reads	Microtrichaceae	Acidimicrobiales	Actinobacteriota	1.33333333	5
Reads	Midichloriaceae	Rickettsiales	Proteobacteria	1.33333333	5
Reads	Nannocystaceae	Nannocystales	Myxococcota	1.33333333	5
Reads	Oligoflexaceae	Oligoflexales	Bdellovibrionota	1.33333333	5
Reads	Paracaedibacteraceae	Paracaedibacterales	Proteobacteria	1.33333333	5
Reads	Pedosphaeraceae	Pedosphaerales	Verrucomicrobiota	1.33333333	5
Reads	Rubricoccaceae	Rhodothermales	Bacteroidota	1.33333333	5
Reads	UBA10324	Chitinophagales	Bacteroidota	1.33333333	5
Reads	unclassified_Enterobacterales	Enterobacterales	Proteobacteria	1.33333333	5
Reads	Afifellaceae	Rhizobiales	Proteobacteria	1.06666667	4
Reads	Angustibacteraceae	Actinomycetales	Actinobacteriota	1.06666667	4
Reads	Antricoccaceae	Mycobacteriales	Actinobacteriota	1.06666667	4
Reads	Bacillaceae_G	Bacillales	Firmicutes	1.06666667	4
Reads	Bacteriovoracaceae	Bacteriovoracales	Bdellovibrionota	1.06666667	4
Reads	Berkiellaceae	Berkiellales	Proteobacteria	1.06666667	4
Reads	Bog-793	Acidimicrobiales	Actinobacteriota	1.06666667	4
Reads	Chamaesiphonaceae	Cyanobacteriales	Cyanobacteria	1.06666667	4
Reads	Ga0077560	Ga0077560	Actinobacteriota	1.06666667	4
Reads	HKI-0501	Mycobacteriales	Actinobacteriota	1.06666667	4
Reads	PALSA-555	IMCC26256	Actinobacteriota	1.06666667	4
Reads	Peptostreptococcaceae	Peptostreptococcales	Firmicutes_A	1.06666667	4
Reads	Planococcaceae	Bacillales_A	Firmicutes	1.06666667	4
Reads	PNKZ01	Pirellulales	Planctomycetota	1.06666667	4
Reads	QHBO01	QHBO01	Chloroflexota	1.06666667	4
Reads	Silvanigrellaceae	Silvanigrellales	Bdellovibrionota	1.06666667	4
Reads	Sporichthyaceae	Sporichthyales	Actinobacteriota	1.06666667	4
Reads	UBA1268	Pirellulales	Planctomycetota	1.06666667	4
Reads	UBA1609	Bdellovibrionales	Bdellovibrionota	1.06666667	4
Reads	unclassified_Bacillales_B	Bacillales_B	Firmicutes	1.06666667	4
Reads	unclassified_Bacteroidales	Bacteroidales	Bacteroidota	1.06666667	4
Reads	unclassified_Opitutales	Opitutales	Verrucomicrobiota	1.06666667	4
Reads	unclassified_Oscillospirales	Oscillospirales	Firmicutes_A	1.06666667	4
Reads	unclassified_Planctomycetales	Planctomycetales	Planctomycetota	1.06666667	4
Reads	WHTK01	DSTF01	Chloroflexota	1.06666667	4
Reads	Zambryskibacteraceae	UBA9983_A	Patescibacteria	1.06666667	4
Reads	20CM-2-55-15	20CM-2-55-15	Acidobacteriota	0.8	3
Reads	Alteromonadaceae	Enterobacterales	Proteobacteria	0.8	3
Reads	Babeliaceae	Babeliales	Dependentiae	0.8	3
Reads	Bacillaceae_D	Bacillales_H	Firmicutes	0.8	3
Reads	Bacillaceae_M	Bacillales_F	Firmicutes	0.8	3
Reads	Bifidobacteriaceae	Actinomycetales	Actinobacteriota	0.8	3
Reads	CAILMK01	CAILMK01	Bacteroidota	0.8	3
Reads	Caldilineaceae	Caldilineales	Chloroflexota	0.8	3
Reads	Carnobacteriaceae	Lactobacillales	Firmicutes	0.8	3
Reads	Cyanobiaceae	PCC-6307	Cyanobacteria	0.8	3
Reads	Diplorickettsiaceae	Diplorickettsiales	Proteobacteria	0.8	3
Reads	DSM-18226	Bacillales_B	Firmicutes	0.8	3
Reads	Dysgonomonadaceae	Bacteroidales	Bacteroidota	0.8	3
Reads	Enterococcaceae	Lactobacillales	Firmicutes	0.8	3
Reads	Fusobacteriaceae	Fusobacteriales	Fusobacteriota	0.8	3
Reads	GCA-002748415	Actinomycetales	Actinobacteriota	0.8	3
Reads	JABDBP01	Rickettsiales	Proteobacteria	0.8	3
Reads	Leptotrichiaceae	Fusobacteriales	Fusobacteriota	0.8	3
Reads	Nitrospiraceae	Nitrospirales	Nitrospirota	0.8	3
Reads	PALSA-1337	UBA9983_A	Patescibacteria	0.8	3
Reads	Peribacteraceae	Peribacterales	Patescibacteria	0.8	3
Reads	PHOS-HE28	Flavobacteriales	Bacteroidota	0.8	3
Reads	Phreatobacteraceae	Rhizobiales	Proteobacteria	0.8	3
Reads	Porphyromonadaceae	Bacteroidales	Bacteroidota	0.8	3
Reads	Rhodospirillaceae	Rhodospirillales	Proteobacteria	0.8	3
Reads	Sandaracinaceae	Polyangiales	Myxococcota	0.8	3
Reads	SCTI01	UBA4664	Patescibacteria	0.8	3
Reads	SKKL01	Acidimicrobiales	Actinobacteriota	0.8	3
Reads	UBA11063	Burkholderiales	Proteobacteria	0.8	3
Reads	UBA1568	Moranbacterales	Patescibacteria	0.8	3
Reads	UBA1997	Rickettsiales	Proteobacteria	0.8	3
Reads	UBA2023	BD1-5	Patescibacteria	0.8	3
Reads	UBA5272	UBA9983_A	Patescibacteria	0.8	3
Reads	UBA6156	UBA1280	Proteobacteria	0.8	3
Reads	unclassified_Bacillales	Bacillales	Firmicutes	0.8	3
Reads	unclassified_Euzebyales	Euzebyales	Actinobacteriota	0.8	3
Reads	unclassified_Levybacterales	Levybacterales	Patescibacteria	0.8	3
Reads	unclassified_Phycisphaerales	Phycisphaerales	Planctomycetota	0.8	3
Reads	VBWQ01	Mycoplasmatales	Firmicutes	0.8	3
Reads	Xenococcaceae	Cyanobacteriales	Cyanobacteria	0.8	3
Reads	Binataceae	Binatales	Desulfobacterota_B	0.53333333	2
Reads	BJHT01	Pedosphaerales	Verrucomicrobiota	0.53333333	2
Reads	CAIOMD01	Saccharimonadales	Patescibacteria	0.53333333	2
Reads	CAIXPF01	Acidimicrobiales	Actinobacteriota	0.53333333	2
Reads	Campylobacteraceae	Campylobacterales	Campylobacterota	0.53333333	2
Reads	Casimicrobiaceae	Burkholderiales	Proteobacteria	0.53333333	2
Reads	Cellulosilyticaceae	Lachnospirales	Firmicutes_A	0.53333333	2
Reads	Coriobacteriaceae	Coriobacteriales	Actinobacteriota	0.53333333	2
Reads	Desulfovibrionaceae	Desulfovibrionales	Desulfobacterota	0.53333333	2
Reads	Dialisteraceae	Veillonellales	Firmicutes_C	0.53333333	2
Reads	DSGV01	DSGV01	Chloroflexota	0.53333333	2
Reads	Eggerthellaceae	Coriobacteriales	Actinobacteriota	0.53333333	2
Reads	Egibacteraceae	Euzebyales	Actinobacteriota	0.53333333	2
Reads	GCA-002686595	UBA1135	Planctomycetota	0.53333333	2
Reads	Gp1-AA117	Acidobacteriales	Acidobacteriota	0.53333333	2
Reads	GWA2-73-35	Rokubacteriales	Methylomirabilota	0.53333333	2
Reads	Holophagaceae	Holophagales	Acidobacteriota	0.53333333	2
Reads	HRBIN12	UBA4738	Actinobacteriota	0.53333333	2
Reads	J036	Thermoflexales	Chloroflexota	0.53333333	2
Reads	J057	J057	Bacteroidota	0.53333333	2
Reads	JACDBH01	Saccharimonadales	Patescibacteria	0.53333333	2
Reads	Megasphaeraceae	Veillonellales	Firmicutes_C	0.53333333	2
Reads	Microcystaceae	Cyanobacteriales	Cyanobacteria	0.53333333	2
Reads	OLB10	AKYH767-A	Bacteroidota	0.53333333	2
Reads	OLB5	SJA-28	Bacteroidota	0.53333333	2
Reads	OMJO01	Saccharimonadales	Patescibacteria	0.53333333	2
Reads	Phormidesmiaceae	Phormidesmiales	Cyanobacteria	0.53333333	2
Reads	Pleomorphomonadaceae	Rhizobiales	Proteobacteria	0.53333333	2
Reads	Salinicoccaceae	Staphylococcales	Firmicutes	0.53333333	2
Reads	Selenomonadaceae	Selenomonadales	Firmicutes_C	0.53333333	2
Reads	Sumerlaeaceae	Sumerlaeales	Sumerlaeota	0.53333333	2
Reads	SXON01	UBA796	Myxococcota	0.53333333	2
Reads	UBA10151	Daviesbacterales	Patescibacteria	0.53333333	2
Reads	UBA1369	UBA1369	Patescibacteria	0.53333333	2
Reads	UKL13-3	NS11-12g	Bacteroidota	0.53333333	2
Reads	unclassified_AKYH767-A	AKYH767-A	Bacteroidota	0.53333333	2
Reads	unclassified_Caedimonadales	Caedimonadales	Proteobacteria	0.53333333	2
Reads	unclassified_Lachnospirales	Lachnospirales	Firmicutes_A	0.53333333	2
Reads	unclassified_Moranbacterales	Moranbacterales	Patescibacteria	0.53333333	2
Reads	unclassified_Nevskiales	Nevskiales	Proteobacteria	0.53333333	2
Reads	unclassified_UBA4664	UBA4664	Patescibacteria	0.53333333	2
Reads	unclassified_UBA5794	UBA5794	Actinobacteriota	0.53333333	2
Reads	16-39-46	16-39-46	Proteobacteria	0.26666667	1
Reads	2013Ark19i	Burkholderiales	Proteobacteria	0.26666667	1
Reads	Acidaminococcaceae	Acidaminococcales	Firmicutes_C	0.26666667	1
Reads	Acidothermaceae	Acidothermales	Actinobacteriota	0.26666667	1
Reads	Acutalibacteraceae	Oscillospirales	Firmicutes_A	0.26666667	1
Reads	Aeromonadaceae	Enterobacterales	Proteobacteria	0.26666667	1
Reads	Aminobacteriaceae	Synergistales	Synergistota	0.26666667	1
Reads	Anaeromyxobacteraceae	Myxococcales	Myxococcota	0.26666667	1
Reads	Anaerotignaceae	Lachnospirales	Firmicutes_A	0.26666667	1
Reads	Anaerovoracaceae	Peptostreptococcales	Firmicutes_A	0.26666667	1
Reads	Anaplasmataceae	Rickettsiales	Proteobacteria	0.26666667	1
Reads	Arcanobacteraceae	Rickettsiales	Proteobacteria	0.26666667	1
Reads	Arcobacteraceae	Campylobacterales	Campylobacterota	0.26666667	1
Reads	Bacillaceae	Bacillales	Firmicutes	0.26666667	1
Reads	Barnesiellaceae	Bacteroidales	Bacteroidota	0.26666667	1
Reads	Bin134	Acidimicrobiales	Actinobacteriota	0.26666667	1
Reads	Brachyspiraceae	Brachyspirales	Spirochaetota	0.26666667	1
Reads	Brevibacillaceae	Brevibacillales	Firmicutes	0.26666667	1
Reads	Butyricicoccaceae	Oscillospirales	Firmicutes_A	0.26666667	1
Reads	CA54	Planctomycetales	Planctomycetota	0.26666667	1
Reads	CAG-138	Christensenellales	Firmicutes_A	0.26666667	1
Reads	CAG-239	RF32	Proteobacteria	0.26666667	1
Reads	CAG-274	Lachnospirales	Firmicutes_A	0.26666667	1
Reads	CAG-313	ML615J-28	Firmicutes	0.26666667	1
Reads	CAG-508	TANB77	Firmicutes_A	0.26666667	1
Reads	CAG-74	Christensenellales	Firmicutes_A	0.26666667	1
Reads	CAG-826	RFN20	Firmicutes	0.26666667	1
Reads	CAISPN01	Cyanobacteriales	Cyanobacteria	0.26666667	1
Reads	CAITNO01	Hydrogenedentiales	Hydrogenedentota	0.26666667	1
Reads	CAIZLB01	UBA9983_A	Patescibacteria	0.26666667	1
Reads	Ch27	SBR1031	Chloroflexota	0.26666667	1
Reads	Chitinimonadaceae	Burkholderiales	Proteobacteria	0.26666667	1
Reads	Coleofasciculaceae	Cyanobacteriales	Cyanobacteria	0.26666667	1
Reads	Coprobacteraceae	Bacteroidales	Bacteroidota	0.26666667	1
Reads	Coxiellaceae	Coxiellales	Proteobacteria	0.26666667	1
Reads	Dethiosulfovibrionaceae	Synergistales	Synergistota	0.26666667	1
Reads	DP-6	UTPRO1	Desulfobacterota_B	0.26666667	1
Reads	EnvOPS12	Anaerolineales	Chloroflexota	0.26666667	1
Reads	Erysipelatoclostridiaceae	Erysipelotrichales	Firmicutes	0.26666667	1
Reads	Erysipelotrichaceae	Erysipelotrichales	Firmicutes	0.26666667	1
Reads	Euzebyaceae	Euzebyales	Actinobacteriota	0.26666667	1
Reads	Exiguobacteraceae	Exiguobacterales	Firmicutes	0.26666667	1
Reads	Filifactoraceae	Peptostreptococcales	Firmicutes_A	0.26666667	1
Reads	Ga0077536	Ga0077536	Proteobacteria	0.26666667	1
Reads	Gallionellaceae	Burkholderiales	Proteobacteria	0.26666667	1
Reads	GAS474	Methylacidiphilales	Verrucomicrobiota	0.26666667	1
Reads	GCA-2696645	UBA8366	Proteobacteria	0.26666667	1
Reads	Geobacteraceae	Geobacterales	Desulfobacterota_F	0.26666667	1
Reads	Gp1-AA112	Acidobacteriales	Acidobacteriota	0.26666667	1
Reads	GWC2-37-13	UBA1406	Patescibacteria	0.26666667	1
Reads	Haliangiaceae	Haliangiales	Myxococcota	0.26666667	1
Reads	Helicobacteraceae	Campylobacterales	Campylobacterota	0.26666667	1
Reads	Herpetosiphonaceae	Chloroflexales	Chloroflexota	0.26666667	1
Reads	Im1	Rhizobiales	Proteobacteria	0.26666667	1
Reads	Inquilinaceae	DSM-16000	Proteobacteria	0.26666667	1
Reads	J093	Pedosphaerales	Verrucomicrobiota	0.26666667	1
Reads	Kapabacteriaceae	Kapabacteriales	Bacteroidota	0.26666667	1
Reads	Leptospiraceae	Leptospirales	Spirochaetota	0.26666667	1
Reads	Magnetospirillaceae	Rhodospirillales	Proteobacteria	0.26666667	1
Reads	Marinifilaceae	Bacteroidales	Bacteroidota	0.26666667	1
Reads	Metamycoplasmataceae	Mycoplasmatales	Firmicutes	0.26666667	1
Reads	Mycoplasmataceae	Mycoplasmatales	Firmicutes	0.26666667	1
Reads	Nanopelagicaceae	Nanopelagicales	Actinobacteriota	0.26666667	1
Reads	OLB7	OLB7	Bacteroidota	0.26666667	1
Reads	Oscillospiraceae	Oscillospirales	Firmicutes_A	0.26666667	1
Reads	Palsa-1295	Palsa-1295	Bacteroidota	0.26666667	1
Reads	Palsa-1439	Palsa-1439	Verrucomicrobiota	0.26666667	1
Reads	Palsa-948	AKYH767	Bacteroidota	0.26666667	1
Reads	Pan216	Pan216	Planctomycetota	0.26666667	1
Reads	PCC-7407	PCC-7407	Cyanobacteria	0.26666667	1
Reads	Pseudanabaenaceae	Pseudanabaenales	Cyanobacteria	0.26666667	1
Reads	QQVD01	UBA5704	Acidobacteriota	0.26666667	1
Reads	RFPC01	UBA2361	Bdellovibrionota_C	0.26666667	1
Reads	RGZZ01	RGZZ01	Eremiobacterota	0.26666667	1
Reads	Rhodothermaceae	Rhodothermales	Bacteroidota	0.26666667	1
Reads	Rikenellaceae	Bacteroidales	Bacteroidota	0.26666667	1
Reads	Ruminococcaceae	Oscillospirales	Firmicutes_A	0.26666667	1
Reads	RVW-14	Babeliales	Dependentiae	0.26666667	1
Reads	S36-B12	Nanopelagicales	Actinobacteriota	0.26666667	1
Reads	Stappiaceae	Rhizobiales	Proteobacteria	0.26666667	1
Reads	Staskawiczbacteraceae	Paceibacterales	Patescibacteria	0.26666667	1
Reads	Tannerellaceae	Bacteroidales	Bacteroidota	0.26666667	1
Reads	Thalassobaculaceae	Thalassobaculales	Proteobacteria	0.26666667	1
Reads	Thermaceae	Deinococcales	Deinococcota	0.26666667	1
Reads	TK06	Acidimicrobiales	Actinobacteriota	0.26666667	1
Reads	Treponemataceae	Treponematales	Spirochaetota	0.26666667	1
Reads	Turicibacteraceae	Haloplasmatales_A	Firmicutes	0.26666667	1
Reads	UBA10212	Saccharimonadales	Patescibacteria	0.26666667	1
Reads	UBA1381	Monoglobales_A	Firmicutes_A	0.26666667	1
Reads	UBA2241	UBA2241	Actinobacteriota	0.26666667	1
Reads	UBA2279	OPB41	Actinobacteriota	0.26666667	1
Reads	UBA2979	UBA2979	Chloroflexota	0.26666667	1
Reads	UBA2991	UBA2991	Chloroflexota	0.26666667	1
Reads	UBA6002	UBA6002	Proteobacteria	0.26666667	1
Reads	UBA6065	UBA9983_A	Patescibacteria	0.26666667	1
Reads	UBA660	RF39	Firmicutes	0.26666667	1
Reads	UBA6930	UBA9160	Myxococcota	0.26666667	1
Reads	UBA7805	Pirellulales	Planctomycetota	0.26666667	1
Reads	UBA8108	UBA8108	Planctomycetota	0.26666667	1
Reads	UBA8199	Pedosphaerales	Verrucomicrobiota	0.26666667	1
Reads	UBA8438	Vicinamibacterales	Acidobacteriota	0.26666667	1
Reads	UBA9320	NS11-12g	Bacteroidota	0.26666667	1
Reads	UBA955	NS11-12g	Bacteroidota	0.26666667	1
Reads	UBA9968	UBA9968	Desulfobacterota_B	0.26666667	1
Reads	unclassified_Anaerolineales	Anaerolineales	Chloroflexota	0.26666667	1
Reads	unclassified_Caldilineales	Caldilineales	Chloroflexota	0.26666667	1
Reads	unclassified_Coriobacteriales	Coriobacteriales	Actinobacteriota	0.26666667	1
Reads	unclassified_CSP1-4	CSP1-4	Chloroflexota	0.26666667	1
Reads	unclassified_Erysipelotrichales	Erysipelotrichales	Firmicutes	0.26666667	1
Reads	unclassified_Longimicrobiales	Longimicrobiales	Gemmatimonadota	0.26666667	1
Reads	unclassified_Micavibrionales	Micavibrionales	Proteobacteria	0.26666667	1
Reads	unclassified_Mycoplasmatales	Mycoplasmatales	Firmicutes	0.26666667	1
Reads	unclassified_Paracaedibacterales	Paracaedibacterales	Proteobacteria	0.26666667	1
Reads	unclassified_Parvibaculales	Parvibaculales	Proteobacteria	0.26666667	1
Reads	unclassified_SJA-28	SJA-28	Bacteroidota	0.26666667	1
Reads	unclassified_Streptomycetales	Streptomycetales	Actinobacteriota	0.26666667	1
Reads	unclassified_Synergistales	Synergistales	Synergistota	0.26666667	1
Reads	unclassified_UBA1845	UBA1845	Planctomycetota	0.26666667	1
Reads	UTPRO1	UTPRO1	Desulfobacterota_B	0.26666667	1
Reads	Vallitaleaceae	Lachnospirales	Firmicutes_A	0.26666667	1
Reads	WHTO01	WHTO01	Chloroflexota	0.26666667	1
