# Supplementary material for: Microbial occurrence and symbiont detection in a global sample of lichen metagenomes
Source: PLoS Biol. 2024 Nov 7;22(11):e3002862. doi: 10.1371/journal.pbio.3002862 (PMC11542873; doi:10.1371/journal.pbio.3002862)
Supplement: S11 Table — (XLSX) [file pbio.3002862.s021.xlsx]

## Sheet: S11_newly_added_mtg
Supplementary Table 11. Details on additional metagenomes from NCBI's SRA
Lichen	Reference	Produced by	SRA ID	LFS Class
Heterodea muelleri	Australian National Herbarium. Single Record	The Commonwealth Scientific and Industrial Researc	SRR13648946	Lecanoromycetes
Alyxoria varia	Diaz-Escandon et al. 2022 - Genome-level analyses resolve an ancient lineage of symbiotic ascomycetes, 32, 5209-5218	University of Alberta	SRR19097874	Arthoniomycetes
Bathelium mastoideum	Diaz-Escandon et al. 2022 - Genome-level analyses resolve an ancient lineage of symbiotic ascomycetes, 32, 5209-5218	University of Alberta	SRR19097883	Dothideomycetes
Bathelium mastoideum	Diaz-Escandon et al. 2022 - Genome-level analyses resolve an ancient lineage of symbiotic ascomycetes, 32, 5209-5218	University of Alberta	SRR19097884	Dothideomycetes
Bogoriella megaspora	Diaz-Escandon et al. 2022 - Genome-level analyses resolve an ancient lineage of symbiotic ascomycetes, 32, 5209-5218	University of Alberta	SRR19097885	Dothideomycetes
Caeruleum heppii	Diaz-Escandon et al. 2022 - Genome-level analyses resolve an ancient lineage of symbiotic ascomycetes, 32, 5209-5218	University of Alberta	SRR19097888	Lichinomycetes
Candelaria pacifica	Diaz-Escandon et al. 2022 - Genome-level analyses resolve an ancient lineage of symbiotic ascomycetes, 32, 5209-5218	University of Alberta	SRR19097893	Lichinomycetes
Candelina mexicana	Diaz-Escandon et al. 2022 - Genome-level analyses resolve an ancient lineage of symbiotic ascomycetes, 32, 5209-5218	University of Alberta	SRR19097869	Lichinomycetes
Candelina submexicana	Diaz-Escandon et al. 2022 - Genome-level analyses resolve an ancient lineage of symbiotic ascomycetes, 32, 5209-5218	University of Alberta	SRR19097870	Lichinomycetes
Chaenotheca gracillima	Diaz-Escandon et al. 2022 - Genome-level analyses resolve an ancient lineage of symbiotic ascomycetes, 32, 5209-5218	University of Alberta	SRR19097894	Lichinomycetes
Chrysothrix sp.	Diaz-Escandon et al. 2022 - Genome-level analyses resolve an ancient lineage of symbiotic ascomycetes, 32, 5209-5218	University of Alberta	SRR19097877	Arthoniomycetes
Lichina confinis	Diaz-Escandon et al. 2022 - Genome-level analyses resolve an ancient lineage of symbiotic ascomycetes, 32, 5209-5218	University of Alberta	SRR19097890	Lichinomycetes
Peltula sp.	Diaz-Escandon et al. 2022 - Genome-level analyses resolve an ancient lineage of symbiotic ascomycetes, 32, 5209-5218	University of Alberta	SRR19097889	Lichinomycetes
Phylliscum demangeonii	Diaz-Escandon et al. 2022 - Genome-level analyses resolve an ancient lineage of symbiotic ascomycetes, 32, 5209-5218	University of Alberta	SRR19097879	Lichinomycetes
Piccolia ochrophora	Diaz-Escandon et al. 2022 - Genome-level analyses resolve an ancient lineage of symbiotic ascomycetes, 32, 5209-5218	University of Alberta	SRR19097872	Lichinomycetes
Pleopsidium flavum	Diaz-Escandon et al. 2022 - Genome-level analyses resolve an ancient lineage of symbiotic ascomycetes, 32, 5209-5218	University of Alberta	SRR19097875	Lecanoromycetes
Pycnora praestabilis	Diaz-Escandon et al. 2022 - Genome-level analyses resolve an ancient lineage of symbiotic ascomycetes, 32, 5209-5218	University of Alberta	SRR19097878	Lichinomycetes
Sarcosagium campestre	Diaz-Escandon et al. 2022 - Genome-level analyses resolve an ancient lineage of symbiotic ascomycetes, 32, 5209-5218	University of Alberta	SRR19097880	Lichinomycetes
Sclerophora amabilis	Diaz-Escandon et al. 2022 - Genome-level analyses resolve an ancient lineage of symbiotic ascomycetes, 32, 5209-5218	University of Alberta	SRR19097868	Lichinomycetes
Thelocarpon impressellum	Diaz-Escandon et al. 2022 - Genome-level analyses resolve an ancient lineage of symbiotic ascomycetes, 32, 5209-5218	University of Alberta	SRR19097873	Lichinomycetes
Thelocarpon superellum	Diaz-Escandon et al. 2022 - Genome-level analyses resolve an ancient lineage of symbiotic ascomycetes, 32, 5209-5218	University of Alberta	SRR19097867	Lichinomycetes
Vezdaea acicularis	Diaz-Escandon et al. 2022 - Genome-level analyses resolve an ancient lineage of symbiotic ascomycetes, 32, 5209-5218	University of Alberta	SRR19097881	Lichinomycetes
Vezdaea aestivalis	Diaz-Escandon et al. 2022 - Genome-level analyses resolve an ancient lineage of symbiotic ascomycetes, 32, 5209-5218	University of Alberta	SRR19097891	Lichinomycetes
Watsoniomyces obsoletus	Diaz-Escandon et al. 2022 - Genome-level analyses resolve an ancient lineage of symbiotic ascomycetes, 32, 5209-5218	University of Alberta	SRR19097882	Lichinomycetes
Cladonia	Hoffman et al. 2023. - Mitochondrial genomes in the iconic reindeer lichens: architecture, variation, and synteny across multiple evolutionary scales, 115, 187-205	New York Botanical Garden	SRR16304069	Lecanoromycetes
Cladonia	Hoffman et al. 2023. - Mitochondrial genomes in the iconic reindeer lichens: architecture, variation, and synteny across multiple evolutionary scales, 115, 187-205	New York Botanical Garden	SRR16304071	Lecanoromycetes
Cladonia	Hoffman et al. 2023. - Mitochondrial genomes in the iconic reindeer lichens: architecture, variation, and synteny across multiple evolutionary scales, 115, 187-205	New York Botanical Garden	SRR16304077	Lecanoromycetes
Cladonia arbuscula	Hoffman et al. 2023. - Mitochondrial genomes in the iconic reindeer lichens: architecture, variation, and synteny across multiple evolutionary scales, 115, 187-205	New York Botanical Garden	SRR16304076	Lecanoromycetes
Cladonia arbuscula	Hoffman et al. 2023. - Mitochondrial genomes in the iconic reindeer lichens: architecture, variation, and synteny across multiple evolutionary scales, 115, 187-205	New York Botanical Garden	SRR16304108	Lecanoromycetes
Cladonia oricola	Hoffman et al. 2023. - Mitochondrial genomes in the iconic reindeer lichens: architecture, variation, and synteny across multiple evolutionary scales, 115, 187-205	New York Botanical Garden	SRR16304072	Lecanoromycetes
Cladonia oricola	Hoffman et al. 2023. - Mitochondrial genomes in the iconic reindeer lichens: architecture, variation, and synteny across multiple evolutionary scales, 115, 187-205	New York Botanical Garden	SRR16304073	Lecanoromycetes
Cladonia rangiferina	Hoffman et al. 2023. - Mitochondrial genomes in the iconic reindeer lichens: architecture, variation, and synteny across multiple evolutionary scales, 115, 187-205	New York Botanical Garden	SRR16304068	Lecanoromycetes
Cladonia rangiferina	Hoffman et al. 2023. - Mitochondrial genomes in the iconic reindeer lichens: architecture, variation, and synteny across multiple evolutionary scales, 115, 187-205	New York Botanical Garden	SRR16304070	Lecanoromycetes
Cladonia rangiferina	Hoffman et al. 2023. - Mitochondrial genomes in the iconic reindeer lichens: architecture, variation, and synteny across multiple evolutionary scales, 115, 187-205	New York Botanical Garden	SRR16304074	Lecanoromycetes
Cladonia rangiferina	Hoffman et al. 2023. - Mitochondrial genomes in the iconic reindeer lichens: architecture, variation, and synteny across multiple evolutionary scales, 115, 187-205	New York Botanical Garden	SRR16304075	Lecanoromycetes
Cladonia rangiferina	Hoffman et al. 2023. - Mitochondrial genomes in the iconic reindeer lichens: architecture, variation, and synteny across multiple evolutionary scales, 115, 187-205	New York Botanical Garden	SRR16304079	Lecanoromycetes
Cladonia rangiferina	Hoffman et al. 2023. - Mitochondrial genomes in the iconic reindeer lichens: architecture, variation, and synteny across multiple evolutionary scales, 115, 187-205	New York Botanical Garden	SRR16304080	Lecanoromycetes
Cladonia rangiferina	Hoffman et al. 2023. - Mitochondrial genomes in the iconic reindeer lichens: architecture, variation, and synteny across multiple evolutionary scales, 115, 187-205	New York Botanical Garden	SRR16304081	Lecanoromycetes
Cladonia rangiferina	Hoffman et al. 2023. - Mitochondrial genomes in the iconic reindeer lichens: architecture, variation, and synteny across multiple evolutionary scales, 115, 187-205	New York Botanical Garden	SRR16304082	Lecanoromycetes
Cladonia rangiferina	Hoffman et al. 2023. - Mitochondrial genomes in the iconic reindeer lichens: architecture, variation, and synteny across multiple evolutionary scales, 115, 187-205	New York Botanical Garden	SRR16304083	Lecanoromycetes
Cladonia rangiferina	Hoffman et al. 2023. - Mitochondrial genomes in the iconic reindeer lichens: architecture, variation, and synteny across multiple evolutionary scales, 115, 187-205	New York Botanical Garden	SRR16304084	Lecanoromycetes
Cladonia rangiferina	Hoffman et al. 2023. - Mitochondrial genomes in the iconic reindeer lichens: architecture, variation, and synteny across multiple evolutionary scales, 115, 187-205	New York Botanical Garden	SRR16304085	Lecanoromycetes
Cladonia rangiferina	Hoffman et al. 2023. - Mitochondrial genomes in the iconic reindeer lichens: architecture, variation, and synteny across multiple evolutionary scales, 115, 187-205	New York Botanical Garden	SRR16304087	Lecanoromycetes
Cladonia rangiferina	Hoffman et al. 2023. - Mitochondrial genomes in the iconic reindeer lichens: architecture, variation, and synteny across multiple evolutionary scales, 115, 187-205	New York Botanical Garden	SRR16304088	Lecanoromycetes
Cladonia rangiferina	Hoffman et al. 2023. - Mitochondrial genomes in the iconic reindeer lichens: architecture, variation, and synteny across multiple evolutionary scales, 115, 187-205	New York Botanical Garden	SRR16304089	Lecanoromycetes
Cladonia rangiferina	Hoffman et al. 2023. - Mitochondrial genomes in the iconic reindeer lichens: architecture, variation, and synteny across multiple evolutionary scales, 115, 187-205	New York Botanical Garden	SRR16304090	Lecanoromycetes
Cladonia rangiferina	Hoffman et al. 2023. - Mitochondrial genomes in the iconic reindeer lichens: architecture, variation, and synteny across multiple evolutionary scales, 115, 187-205	New York Botanical Garden	SRR16304091	Lecanoromycetes
Cladonia rangiferina	Hoffman et al. 2023. - Mitochondrial genomes in the iconic reindeer lichens: architecture, variation, and synteny across multiple evolutionary scales, 115, 187-205	New York Botanical Garden	SRR16304092	Lecanoromycetes
Cladonia rangiferina	Hoffman et al. 2023. - Mitochondrial genomes in the iconic reindeer lichens: architecture, variation, and synteny across multiple evolutionary scales, 115, 187-205	New York Botanical Garden	SRR16304093	Lecanoromycetes
Cladonia rangiferina	Hoffman et al. 2023. - Mitochondrial genomes in the iconic reindeer lichens: architecture, variation, and synteny across multiple evolutionary scales, 115, 187-205	New York Botanical Garden	SRR16304094	Lecanoromycetes
Cladonia rangiferina	Hoffman et al. 2023. - Mitochondrial genomes in the iconic reindeer lichens: architecture, variation, and synteny across multiple evolutionary scales, 115, 187-205	New York Botanical Garden	SRR16304095	Lecanoromycetes
Cladonia rangiferina	Hoffman et al. 2023. - Mitochondrial genomes in the iconic reindeer lichens: architecture, variation, and synteny across multiple evolutionary scales, 115, 187-205	New York Botanical Garden	SRR16304096	Lecanoromycetes
Cladonia rangiferina	Hoffman et al. 2023. - Mitochondrial genomes in the iconic reindeer lichens: architecture, variation, and synteny across multiple evolutionary scales, 115, 187-205	New York Botanical Garden	SRR16304097	Lecanoromycetes
Cladonia rangiferina	Hoffman et al. 2023. - Mitochondrial genomes in the iconic reindeer lichens: architecture, variation, and synteny across multiple evolutionary scales, 115, 187-205	New York Botanical Garden	SRR16304098	Lecanoromycetes
Cladonia rangiferina	Hoffman et al. 2023. - Mitochondrial genomes in the iconic reindeer lichens: architecture, variation, and synteny across multiple evolutionary scales, 115, 187-205	New York Botanical Garden	SRR16304099	Lecanoromycetes
Cladonia rangiferina	Hoffman et al. 2023. - Mitochondrial genomes in the iconic reindeer lichens: architecture, variation, and synteny across multiple evolutionary scales, 115, 187-205	New York Botanical Garden	SRR16304100	Lecanoromycetes
Cladonia rangiferina	Hoffman et al. 2023. - Mitochondrial genomes in the iconic reindeer lichens: architecture, variation, and synteny across multiple evolutionary scales, 115, 187-205	New York Botanical Garden	SRR16304103	Lecanoromycetes
Cladonia rangiferina	Hoffman et al. 2023. - Mitochondrial genomes in the iconic reindeer lichens: architecture, variation, and synteny across multiple evolutionary scales, 115, 187-205	New York Botanical Garden	SRR16304113	Lecanoromycetes
Cladonia rangiferina	Hoffman et al. 2023. - Mitochondrial genomes in the iconic reindeer lichens: architecture, variation, and synteny across multiple evolutionary scales, 115, 187-205	New York Botanical Garden	SRR16304114	Lecanoromycetes
Cladonia rangiferina	Hoffman et al. 2023. - Mitochondrial genomes in the iconic reindeer lichens: architecture, variation, and synteny across multiple evolutionary scales, 115, 187-205	New York Botanical Garden	SRR16304115	Lecanoromycetes
Cladonia stygia	Hoffman et al. 2023. - Mitochondrial genomes in the iconic reindeer lichens: architecture, variation, and synteny across multiple evolutionary scales, 115, 187-205	New York Botanical Garden	SRR16304065	Lecanoromycetes
Cladonia stygia	Hoffman et al. 2023. - Mitochondrial genomes in the iconic reindeer lichens: architecture, variation, and synteny across multiple evolutionary scales, 115, 187-205	New York Botanical Garden	SRR16304066	Lecanoromycetes
Cladonia stygia	Hoffman et al. 2023. - Mitochondrial genomes in the iconic reindeer lichens: architecture, variation, and synteny across multiple evolutionary scales, 115, 187-205	New York Botanical Garden	SRR16304067	Lecanoromycetes
Cladonia submitis	Hoffman et al. 2023. - Mitochondrial genomes in the iconic reindeer lichens: architecture, variation, and synteny across multiple evolutionary scales, 115, 187-205	New York Botanical Garden	SRR16304086	Lecanoromycetes
Cladonia submitis	Hoffman et al. 2023. - Mitochondrial genomes in the iconic reindeer lichens: architecture, variation, and synteny across multiple evolutionary scales, 115, 187-205	New York Botanical Garden	SRR16304101	Lecanoromycetes
Cladonia submitis	Hoffman et al. 2023. - Mitochondrial genomes in the iconic reindeer lichens: architecture, variation, and synteny across multiple evolutionary scales, 115, 187-205	New York Botanical Garden	SRR16304102	Lecanoromycetes
Cladonia submitis	Hoffman et al. 2023. - Mitochondrial genomes in the iconic reindeer lichens: architecture, variation, and synteny across multiple evolutionary scales, 115, 187-205	New York Botanical Garden	SRR16304104	Lecanoromycetes
Cladonia submitis	Hoffman et al. 2023. - Mitochondrial genomes in the iconic reindeer lichens: architecture, variation, and synteny across multiple evolutionary scales, 115, 187-205	New York Botanical Garden	SRR16304105	Lecanoromycetes
Cladonia submitis	Hoffman et al. 2023. - Mitochondrial genomes in the iconic reindeer lichens: architecture, variation, and synteny across multiple evolutionary scales, 115, 187-205	New York Botanical Garden	SRR16304106	Lecanoromycetes
Cladonia submitis	Hoffman et al. 2023. - Mitochondrial genomes in the iconic reindeer lichens: architecture, variation, and synteny across multiple evolutionary scales, 115, 187-205	New York Botanical Garden	SRR16304107	Lecanoromycetes
Cladonia submitis	Hoffman et al. 2023. - Mitochondrial genomes in the iconic reindeer lichens: architecture, variation, and synteny across multiple evolutionary scales, 115, 187-205	New York Botanical Garden	SRR16304109	Lecanoromycetes
Cladonia submitis	Hoffman et al. 2023. - Mitochondrial genomes in the iconic reindeer lichens: architecture, variation, and synteny across multiple evolutionary scales, 115, 187-205	New York Botanical Garden	SRR16304110	Lecanoromycetes
Cladonia submitis	Hoffman et al. 2023. - Mitochondrial genomes in the iconic reindeer lichens: architecture, variation, and synteny across multiple evolutionary scales, 115, 187-205	New York Botanical Garden	SRR16304111	Lecanoromycetes
Cladonia submitis	Hoffman et al. 2023. - Mitochondrial genomes in the iconic reindeer lichens: architecture, variation, and synteny across multiple evolutionary scales, 115, 187-205	New York Botanical Garden	SRR16304112	Lecanoromycetes
Cladonia subtenuis	Hoffman et al. 2023. - Mitochondrial genomes in the iconic reindeer lichens: architecture, variation, and synteny across multiple evolutionary scales, 115, 187-205	New York Botanical Garden	SRR16304078	Lecanoromycetes
Protoparmeliopsis peltata	Keuler et al. 2020 - Genome-scale data reveal the role of hybridization in lichen-forming fungi, 10, 1497	Brigham Young University	SRR10277319	Lecanoromycetes
Rhizoplaca arbuscula	Keuler et al. 2020 - Genome-scale data reveal the role of hybridization in lichen-forming fungi, 10, 1497	Brigham Young University	SRR10277329	Lecanoromycetes		1
Rhizoplaca arbuscula	Keuler et al. 2020 - Genome-scale data reveal the role of hybridization in lichen-forming fungi, 10, 1497	Brigham Young University	SRR10277333	Lecanoromycetes		2
Rhizoplaca arbuscula	Keuler et al. 2020 - Genome-scale data reveal the role of hybridization in lichen-forming fungi, 10, 1497	Brigham Young University	SRR10277344	Lecanoromycetes
Rhizoplaca arbuscula	Keuler et al. 2020 - Genome-scale data reveal the role of hybridization in lichen-forming fungi, 10, 1497	Brigham Young University	SRR10277364	Lecanoromycetes
Rhizoplaca arbuscula	Keuler et al. 2020 - Genome-scale data reveal the role of hybridization in lichen-forming fungi, 10, 1497	Brigham Young University	SRR10277369	Lecanoromycetes
Rhizoplaca arbuscula	Keuler et al. 2020 - Genome-scale data reveal the role of hybridization in lichen-forming fungi, 10, 1497	Brigham Young University	SRR10277376	Lecanoromycetes
Rhizoplaca arbuscula	Keuler et al. 2020 - Genome-scale data reveal the role of hybridization in lichen-forming fungi, 10, 1497	Brigham Young University	SRR10277377	Lecanoromycetes
Rhizoplaca arbuscula	Keuler et al. 2020 - Genome-scale data reveal the role of hybridization in lichen-forming fungi, 10, 1497	Brigham Young University	SRR10277378	Lecanoromycetes
Rhizoplaca arbuscula	Keuler et al. 2020 - Genome-scale data reveal the role of hybridization in lichen-forming fungi, 10, 1497	Brigham Young University	SRR10277379	Lecanoromycetes
Rhizoplaca arbuscula	Keuler et al. 2020 - Genome-scale data reveal the role of hybridization in lichen-forming fungi, 10, 1497	Brigham Young University	SRR10277380	Lecanoromycetes
Rhizoplaca arbuscula	Keuler et al. 2020 - Genome-scale data reveal the role of hybridization in lichen-forming fungi, 10, 1497	Brigham Young University	SRR10277381	Lecanoromycetes
Rhizoplaca arbuscula	Keuler et al. 2020 - Genome-scale data reveal the role of hybridization in lichen-forming fungi, 10, 1497	Brigham Young University	SRR10277382	Lecanoromycetes
Rhizoplaca arbuscula	Keuler et al. 2020 - Genome-scale data reveal the role of hybridization in lichen-forming fungi, 10, 1497	Brigham Young University	SRR10277383	Lecanoromycetes
Rhizoplaca arbuscula	Keuler et al. 2020 - Genome-scale data reveal the role of hybridization in lichen-forming fungi, 10, 1497	Brigham Young University	SRR10277386	Lecanoromycetes
Rhizoplaca arbuscula	Keuler et al. 2020 - Genome-scale data reveal the role of hybridization in lichen-forming fungi, 10, 1497	Brigham Young University	SRR10277388	Lecanoromycetes
Rhizoplaca cf. idahoensis	Keuler et al. 2020 - Genome-scale data reveal the role of hybridization in lichen-forming fungi, 10, 1497	Brigham Young University	SRR10277361	Lecanoromycetes
Rhizoplaca cf. idahoensis	Keuler et al. 2020 - Genome-scale data reveal the role of hybridization in lichen-forming fungi, 10, 1497	Brigham Young University	SRR10277362	Lecanoromycetes
Rhizoplaca cf. idahoensis	Keuler et al. 2020 - Genome-scale data reveal the role of hybridization in lichen-forming fungi, 10, 1497	Brigham Young University	SRR10277368	Lecanoromycetes
Rhizoplaca cf. porteri	Keuler et al. 2020 - Genome-scale data reveal the role of hybridization in lichen-forming fungi, 10, 1497	Brigham Young University	SRR10277320	Lecanoromycetes
Rhizoplaca cf. porteri	Keuler et al. 2020 - Genome-scale data reveal the role of hybridization in lichen-forming fungi, 10, 1497	Brigham Young University	SRR10277321	Lecanoromycetes
Rhizoplaca cf. porteri	Keuler et al. 2020 - Genome-scale data reveal the role of hybridization in lichen-forming fungi, 10, 1497	Brigham Young University	SRR10277350	Lecanoromycetes
Rhizoplaca cf. porteri	Keuler et al. 2020 - Genome-scale data reveal the role of hybridization in lichen-forming fungi, 10, 1497	Brigham Young University	SRR10277351	Lecanoromycetes
Rhizoplaca haydenii	Keuler et al. 2020 - Genome-scale data reveal the role of hybridization in lichen-forming fungi, 10, 1497	Brigham Young University	SRR10277316	Lecanoromycetes
Rhizoplaca haydenii	Keuler et al. 2020 - Genome-scale data reveal the role of hybridization in lichen-forming fungi, 10, 1497	Brigham Young University	SRR10277317	Lecanoromycetes
Rhizoplaca haydenii	Keuler et al. 2020 - Genome-scale data reveal the role of hybridization in lichen-forming fungi, 10, 1497	Brigham Young University	SRR10277322	Lecanoromycetes
Rhizoplaca haydenii	Keuler et al. 2020 - Genome-scale data reveal the role of hybridization in lichen-forming fungi, 10, 1497	Brigham Young University	SRR10277355	Lecanoromycetes
Rhizoplaca haydenii	Keuler et al. 2020 - Genome-scale data reveal the role of hybridization in lichen-forming fungi, 10, 1497	Brigham Young University	SRR10277363	Lecanoromycetes
Rhizoplaca haydenii	Keuler et al. 2020 - Genome-scale data reveal the role of hybridization in lichen-forming fungi, 10, 1497	Brigham Young University	SRR10277365	Lecanoromycetes
Rhizoplaca haydenii	Keuler et al. 2020 - Genome-scale data reveal the role of hybridization in lichen-forming fungi, 10, 1497	Brigham Young University	SRR10277366	Lecanoromycetes
Rhizoplaca haydenii	Keuler et al. 2020 - Genome-scale data reveal the role of hybridization in lichen-forming fungi, 10, 1497	Brigham Young University	SRR10277367	Lecanoromycetes
Rhizoplaca haydenii	Keuler et al. 2020 - Genome-scale data reveal the role of hybridization in lichen-forming fungi, 10, 1497	Brigham Young University	SRR10277370	Lecanoromycetes
Rhizoplaca haydenii	Keuler et al. 2020 - Genome-scale data reveal the role of hybridization in lichen-forming fungi, 10, 1497	Brigham Young University	SRR10277371	Lecanoromycetes
Rhizoplaca haydenii	Keuler et al. 2020 - Genome-scale data reveal the role of hybridization in lichen-forming fungi, 10, 1497	Brigham Young University	SRR10277372	Lecanoromycetes
Rhizoplaca haydenii	Keuler et al. 2020 - Genome-scale data reveal the role of hybridization in lichen-forming fungi, 10, 1497	Brigham Young University	SRR10277373	Lecanoromycetes
Rhizoplaca haydenii	Keuler et al. 2020 - Genome-scale data reveal the role of hybridization in lichen-forming fungi, 10, 1497	Brigham Young University	SRR10277385	Lecanoromycetes
Rhizoplaca haydenii	Keuler et al. 2020 - Genome-scale data reveal the role of hybridization in lichen-forming fungi, 10, 1497	Brigham Young University	SRR10277387	Lecanoromycetes
Rhizoplaca haydenii	Keuler et al. 2020 - Genome-scale data reveal the role of hybridization in lichen-forming fungi, 10, 1497	Brigham Young University	SRR10277389	Lecanoromycetes
Rhizoplaca idahoensis	Keuler et al. 2020 - Genome-scale data reveal the role of hybridization in lichen-forming fungi, 10, 1497	Brigham Young University	SRR10277330	Lecanoromycetes
Rhizoplaca idahoensis	Keuler et al. 2020 - Genome-scale data reveal the role of hybridization in lichen-forming fungi, 10, 1497	Brigham Young University	SRR10277384	Lecanoromycetes
Rhizoplaca melanophthalma	Keuler et al. 2020 - Genome-scale data reveal the role of hybridization in lichen-forming fungi, 10, 1497	Brigham Young University	SRR10277353	Lecanoromycetes
Rhizoplaca melanophthalma	Keuler et al. 2020 - Genome-scale data reveal the role of hybridization in lichen-forming fungi, 10, 1497	Brigham Young University	SRR10277354	Lecanoromycetes
Rhizoplaca melanophthalma	Keuler et al. 2020 - Genome-scale data reveal the role of hybridization in lichen-forming fungi, 10, 1497	Brigham Young University	SRR10277356	Lecanoromycetes
Rhizoplaca melanophthalma	Keuler et al. 2020 - Genome-scale data reveal the role of hybridization in lichen-forming fungi, 10, 1497	Brigham Young University	SRR10277357	Lecanoromycetes
Rhizoplaca melanophthalma	Keuler et al. 2020 - Genome-scale data reveal the role of hybridization in lichen-forming fungi, 10, 1497	Brigham Young University	SRR10277358	Lecanoromycetes
Rhizoplaca melanophthalma subsp. cerebriformis	Keuler et al. 2020 - Genome-scale data reveal the role of hybridization in lichen-forming fungi, 10, 1497	Brigham Young University	SRR10277328	Lecanoromycetes
Rhizoplaca melanophthalma subsp. crispa	Keuler et al. 2020 - Genome-scale data reveal the role of hybridization in lichen-forming fungi, 10, 1497	Brigham Young University	SRR10277359	Lecanoromycetes
Rhizoplaca melanophthalma subsp. crispa	Keuler et al. 2020 - Genome-scale data reveal the role of hybridization in lichen-forming fungi, 10, 1497	Brigham Young University	SRR10277360	Lecanoromycetes
Rhizoplaca novomexicana	Keuler et al. 2020 - Genome-scale data reveal the role of hybridization in lichen-forming fungi, 10, 1497	Brigham Young University	SRR10277349	Lecanoromycetes
Rhizoplaca occulta	Keuler et al. 2020 - Genome-scale data reveal the role of hybridization in lichen-forming fungi, 10, 1497	Brigham Young University	SRR10277347	Lecanoromycetes
Rhizoplaca occulta	Keuler et al. 2020 - Genome-scale data reveal the role of hybridization in lichen-forming fungi, 10, 1497	Brigham Young University	SRR10277348	Lecanoromycetes
Rhizoplaca parilis	Keuler et al. 2020 - Genome-scale data reveal the role of hybridization in lichen-forming fungi, 10, 1497	Brigham Young University	SRR10277342	Lecanoromycetes
Rhizoplaca parilis	Keuler et al. 2020 - Genome-scale data reveal the role of hybridization in lichen-forming fungi, 10, 1497	Brigham Young University	SRR10277343	Lecanoromycetes
Rhizoplaca parilis	Keuler et al. 2020 - Genome-scale data reveal the role of hybridization in lichen-forming fungi, 10, 1497	Brigham Young University	SRR10277345	Lecanoromycetes
Rhizoplaca parilis	Keuler et al. 2020 - Genome-scale data reveal the role of hybridization in lichen-forming fungi, 10, 1497	Brigham Young University	SRR10277346	Lecanoromycetes
Rhizoplaca polymorpha	Keuler et al. 2020 - Genome-scale data reveal the role of hybridization in lichen-forming fungi, 10, 1497	Brigham Young University	SRR10277337	Lecanoromycetes
Rhizoplaca polymorpha	Keuler et al. 2020 - Genome-scale data reveal the role of hybridization in lichen-forming fungi, 10, 1497	Brigham Young University	SRR10277338	Lecanoromycetes
Rhizoplaca polymorpha	Keuler et al. 2020 - Genome-scale data reveal the role of hybridization in lichen-forming fungi, 10, 1497	Brigham Young University	SRR10277339	Lecanoromycetes
Rhizoplaca polymorpha	Keuler et al. 2020 - Genome-scale data reveal the role of hybridization in lichen-forming fungi, 10, 1497	Brigham Young University	SRR10277340	Lecanoromycetes
Rhizoplaca polymorpha	Keuler et al. 2020 - Genome-scale data reveal the role of hybridization in lichen-forming fungi, 10, 1497	Brigham Young University	SRR10277341	Lecanoromycetes
Rhizoplaca polymorpha	Keuler et al. 2020 - Genome-scale data reveal the role of hybridization in lichen-forming fungi, 10, 1497	Brigham Young University	SRR10277375	Lecanoromycetes
Rhizoplaca porteri	Keuler et al. 2020 - Genome-scale data reveal the role of hybridization in lichen-forming fungi, 10, 1497	Brigham Young University	SRR10277331	Lecanoromycetes
Rhizoplaca porteri	Keuler et al. 2020 - Genome-scale data reveal the role of hybridization in lichen-forming fungi, 10, 1497	Brigham Young University	SRR10277332	Lecanoromycetes
Rhizoplaca porteri	Keuler et al. 2020 - Genome-scale data reveal the role of hybridization in lichen-forming fungi, 10, 1497	Brigham Young University	SRR10277334	Lecanoromycetes
Rhizoplaca porteri	Keuler et al. 2020 - Genome-scale data reveal the role of hybridization in lichen-forming fungi, 10, 1497	Brigham Young University	SRR10277335	Lecanoromycetes
Rhizoplaca porteri	Keuler et al. 2020 - Genome-scale data reveal the role of hybridization in lichen-forming fungi, 10, 1497	Brigham Young University	SRR10277336	Lecanoromycetes
Rhizoplaca shushanii	Keuler et al. 2020 - Genome-scale data reveal the role of hybridization in lichen-forming fungi, 10, 1497	Brigham Young University	SRR10277323	Lecanoromycetes
Rhizoplaca shushanii	Keuler et al. 2020 - Genome-scale data reveal the role of hybridization in lichen-forming fungi, 10, 1497	Brigham Young University	SRR10277324	Lecanoromycetes
Rhizoplaca shushanii	Keuler et al. 2020 - Genome-scale data reveal the role of hybridization in lichen-forming fungi, 10, 1497	Brigham Young University	SRR10277325	Lecanoromycetes
Rhizoplaca shushanii	Keuler et al. 2020 - Genome-scale data reveal the role of hybridization in lichen-forming fungi, 10, 1497	Brigham Young University	SRR10277326	Lecanoromycetes
Rhizoplaca shushanii	Keuler et al. 2020 - Genome-scale data reveal the role of hybridization in lichen-forming fungi, 10, 1497	Brigham Young University	SRR10277327	Lecanoromycetes
Rhizoplaca sp.	Keuler et al. 2020 - Genome-scale data reveal the role of hybridization in lichen-forming fungi, 10, 1497	Brigham Young University	SRR19308508	Lecanoromycetes
Rhizoplaca sp.	Keuler et al. 2020 - Genome-scale data reveal the role of hybridization in lichen-forming fungi, 10, 1497	Brigham Young University	SRR10277374	Lecanoromycetes
Rhizoplaca subdiscrepans	Keuler et al. 2020 - Genome-scale data reveal the role of hybridization in lichen-forming fungi, 10, 1497	Brigham Young University	SRR10277318	Lecanoromycetes
Rinodina moziana var. moziana	Listed as a lichen metagenome in NCBI records	Africa Centre of Excellence, Centre for Oil Field	ERR9935909	Lecanoromycetes
Caloplaca aegea	Llewellyn et al. 2023 - Metagenomics shines light on the evolution of "sunscreen" pigment metabolism in the Teloschistales (lichen-forming ascomycota), 15, evad002	Royal Botanic Gardens Kew	SRR23143839	Lecanoromycetes
Caloplaca aetnensis	Llewellyn et al. 2023 - Metagenomics shines light on the evolution of "sunscreen" pigment metabolism in the Teloschistales (lichen-forming ascomycota), 15, evad002	Royal Botanic Gardens Kew	SRR23143831	Lecanoromycetes
Caloplaca ligustica	Llewellyn et al. 2023 - Metagenomics shines light on the evolution of "sunscreen" pigment metabolism in the Teloschistales (lichen-forming ascomycota), 15, evad002	Royal Botanic Gardens Kew	SRR23143829	Lecanoromycetes
Diploschistes diacapsis	Llewellyn et al. 2023 - Metagenomics shines light on the evolution of "sunscreen" pigment metabolism in the Teloschistales (lichen-forming ascomycota), 15, evad002	Royal Botanic Gardens Kew	SRR23143832	Lecanoromycetes
Flavoplaca oasis	Llewellyn et al. 2023 - Metagenomics shines light on the evolution of "sunscreen" pigment metabolism in the Teloschistales (lichen-forming ascomycota), 15, evad002	Royal Botanic Gardens Kew	SRR23143836	Lecanoromycetes
Gyalolechia ehrenbergii	Llewellyn et al. 2023 - Metagenomics shines light on the evolution of "sunscreen" pigment metabolism in the Teloschistales (lichen-forming ascomycota), 15, evad002	Royal Botanic Gardens Kew	SRR23143846	Lecanoromycetes
Letrouitia leprolyta	Llewellyn et al. 2023 - Metagenomics shines light on the evolution of "sunscreen" pigment metabolism in the Teloschistales (lichen-forming ascomycota), 15, evad002	Royal Botanic Gardens Kew	SRR23143848	Lecanoromycetes
Letrouitia transgressa	Llewellyn et al. 2023 - Metagenomics shines light on the evolution of "sunscreen" pigment metabolism in the Teloschistales (lichen-forming ascomycota), 15, evad002	Royal Botanic Gardens Kew	SRR23143841	Lecanoromycetes
Letrouitia transgressa	Llewellyn et al. 2023 - Metagenomics shines light on the evolution of "sunscreen" pigment metabolism in the Teloschistales (lichen-forming ascomycota), 15, evad002	Royal Botanic Gardens Kew	SRR23143849	Lecanoromycetes
Seirophora lacunosa	Llewellyn et al. 2023 - Metagenomics shines light on the evolution of "sunscreen" pigment metabolism in the Teloschistales (lichen-forming ascomycota), 15, evad002	Royal Botanic Gardens Kew	SRR23143840	Lecanoromycetes
Seirophora lacunosa	Llewellyn et al. 2023 - Metagenomics shines light on the evolution of "sunscreen" pigment metabolism in the Teloschistales (lichen-forming ascomycota), 15, evad002	Royal Botanic Gardens Kew	SRR23143850	Lecanoromycetes
Seirophora villosa	Llewellyn et al. 2023 - Metagenomics shines light on the evolution of "sunscreen" pigment metabolism in the Teloschistales (lichen-forming ascomycota), 15, evad002	Royal Botanic Gardens Kew	SRR23143835	Lecanoromycetes
Teloschistes chrysophthalmus	Llewellyn et al. 2023 - Metagenomics shines light on the evolution of "sunscreen" pigment metabolism in the Teloschistales (lichen-forming ascomycota), 15, evad002	Royal Botanic Gardens Kew	SRR23143844	Lecanoromycetes
Teloschistes flavicans	Llewellyn et al. 2023 - Metagenomics shines light on the evolution of "sunscreen" pigment metabolism in the Teloschistales (lichen-forming ascomycota), 15, evad002	Royal Botanic Gardens Kew	SRR23143838	Lecanoromycetes
Teloschistes peruviana	Llewellyn et al. 2023 - Metagenomics shines light on the evolution of "sunscreen" pigment metabolism in the Teloschistales (lichen-forming ascomycota), 15, evad002	Royal Botanic Gardens Kew	SRR23143851	Lecanoromycetes
Umbilicaria vellea	Llewellyn et al. 2023 - Metagenomics shines light on the evolution of "sunscreen" pigment metabolism in the Teloschistales (lichen-forming ascomycota), 15, evad002	Royal Botanic Gardens Kew	SRR23143830	Lecanoromycetes
Usnochroma carphinea	Llewellyn et al. 2023 - Metagenomics shines light on the evolution of "sunscreen" pigment metabolism in the Teloschistales (lichen-forming ascomycota), 15, evad002	Royal Botanic Gardens Kew	SRR23143852	Lecanoromycetes
Variospora aurantia	Llewellyn et al. 2023 - Metagenomics shines light on the evolution of "sunscreen" pigment metabolism in the Teloschistales (lichen-forming ascomycota), 15, evad002	Royal Botanic Gardens Kew	SRR23143834	Lecanoromycetes
Xanthomendoza cf. fulva	Llewellyn et al. 2023 - Metagenomics shines light on the evolution of "sunscreen" pigment metabolism in the Teloschistales (lichen-forming ascomycota), 15, evad002	Royal Botanic Gardens Kew	SRR23143842	Lecanoromycetes
Xanthoria aureola	Llewellyn et al. 2023 - Metagenomics shines light on the evolution of "sunscreen" pigment metabolism in the Teloschistales (lichen-forming ascomycota), 15, evad002	Royal Botanic Gardens Kew	SRR23143847	Lecanoromycetes
Xanthoria mediterranea	Llewellyn et al. 2023 - Metagenomics shines light on the evolution of "sunscreen" pigment metabolism in the Teloschistales (lichen-forming ascomycota), 15, evad002	Royal Botanic Gardens Kew	SRR23143833	Lecanoromycetes
Xanthoria sp.	Llewellyn et al. 2023 - Metagenomics shines light on the evolution of "sunscreen" pigment metabolism in the Teloschistales (lichen-forming ascomycota), 15, evad002	Royal Botanic Gardens Kew	SRR23143837	Lecanoromycetes
Xanthoria sp.	Llewellyn et al. 2023 - Metagenomics shines light on the evolution of "sunscreen" pigment metabolism in the Teloschistales (lichen-forming ascomycota), 15, evad002	Royal Botanic Gardens Kew	SRR23143843	Lecanoromycetes
Xanthoria steineri	Llewellyn et al. 2023 - Metagenomics shines light on the evolution of "sunscreen" pigment metabolism in the Teloschistales (lichen-forming ascomycota), 15, evad002	Royal Botanic Gardens Kew	SRR23143845	Lecanoromycetes
Umbilicaria phaea	Merges et al. 2021 - Virus diversity in metagenomes of a lichen symbiosis (Umbilicaria phaea): complete viral genomes, putative hosts and elevational distributions, 23, 6347-7256	Senckenberg Society for Nature Research	SRR13514075	Lecanoromycetes
Umbilicaria phaea	Merges et al. 2021 - Virus diversity in metagenomes of a lichen symbiosis (Umbilicaria phaea): complete viral genomes, putative hosts and elevational distributions, 23, 6347-7256	Senckenberg Society for Nature Research	SRR13514076	Lecanoromycetes
Umbilicaria phaea	Merges et al. 2021 - Virus diversity in metagenomes of a lichen symbiosis (Umbilicaria phaea): complete viral genomes, putative hosts and elevational distributions, 23, 6347-7256	Senckenberg Society for Nature Research	SRR13514077	Lecanoromycetes
Umbilicaria phaea	Merges et al. 2021 - Virus diversity in metagenomes of a lichen symbiosis (Umbilicaria phaea): complete viral genomes, putative hosts and elevational distributions, 23, 6347-7256	Senckenberg Society for Nature Research	SRR13514078	Lecanoromycetes
Umbilicaria phaea	Merges et al. 2021 - Virus diversity in metagenomes of a lichen symbiosis (Umbilicaria phaea): complete viral genomes, putative hosts and elevational distributions, 23, 6347-7256	Senckenberg Society for Nature Research	SRR13514079	Lecanoromycetes
Umbilicaria phaea	Merges et al. 2021 - Virus diversity in metagenomes of a lichen symbiosis (Umbilicaria phaea): complete viral genomes, putative hosts and elevational distributions, 23, 6347-7256	Senckenberg Society for Nature Research	SRR13514080	Lecanoromycetes
Umbilicaria phaea	Merges et al. 2021 - Virus diversity in metagenomes of a lichen symbiosis (Umbilicaria phaea): complete viral genomes, putative hosts and elevational distributions, 23, 6347-7256	Senckenberg Society for Nature Research	SRR13514081	Lecanoromycetes
Umbilicaria phaea	Merges et al. 2021 - Virus diversity in metagenomes of a lichen symbiosis (Umbilicaria phaea): complete viral genomes, putative hosts and elevational distributions, 23, 6347-7256	Senckenberg Society for Nature Research	SRR13514082	Lecanoromycetes
Umbilicaria phaea	Merges et al. 2021 - Virus diversity in metagenomes of a lichen symbiosis (Umbilicaria phaea): complete viral genomes, putative hosts and elevational distributions, 23, 6347-7256	Senckenberg Society for Nature Research	SRR13514083	Lecanoromycetes
Umbilicaria phaea	Merges et al. 2021 - Virus diversity in metagenomes of a lichen symbiosis (Umbilicaria phaea): complete viral genomes, putative hosts and elevational distributions, 23, 6347-7256	Senckenberg Society for Nature Research	SRR13514084	Lecanoromycetes
Umbilicaria phaea	Merges et al. 2021 - Virus diversity in metagenomes of a lichen symbiosis (Umbilicaria phaea): complete viral genomes, putative hosts and elevational distributions, 23, 6347-7256	Senckenberg Society for Nature Research	SRR13514085	Lecanoromycetes
Psiloparmelia denotata	Pizarro et al. 2018. Note: this sample doesn't come from this study, but the methods are pointed to for extraction	Field Museum of Natural History	SRR13125498	Lecanoromycetes
Peltigera leucophlebia	Ponsero et al. 2021 - Cyanolichen microbiome contains novel viruses that encode genes to promote microbial metabolism, 1, 56	The University of Arizona	SRR14766325	Lecanoromycetes
Peltigera venosa	Ponsero et al. 2021 - Cyanolichen microbiome contains novel viruses that encode genes to promote microbial metabolism, 1, 56	The University of Arizona	SRR14766324	Lecanoromycetes
Icmadophila ericetorum	Resl et al. 2022 - Large differences in carbohydrate degradation and transport potential among lichen fungal symbionts, 13, 2634	University of Graz	SRR18162816	Lecanoromycetes
Lobaria immixta	Resl et al. 2022 - Large differences in carbohydrate degradation and transport potential among lichen fungal symbionts, 13, 2634	University of Graz	SRR18162809	Lecanoromycetes
Peltigera leucophlebia	Resl et al. 2022 - Large differences in carbohydrate degradation and transport potential among lichen fungal symbionts, 13, 2634	University of Graz	SRR18162835	Lecanoromycetes
Peltigera leucophlebia	Resl et al. 2022 - Large differences in carbohydrate degradation and transport potential among lichen fungal symbionts, 13, 2634	University of Graz	SRR18162836	Lecanoromycetes
Peltigera leucophlebia	Resl et al. 2022 - Large differences in carbohydrate degradation and transport potential among lichen fungal symbionts, 13, 2634	University of Graz	SRR18162837	Lecanoromycetes
Pseudocyphellaria aurata	Resl et al. 2022 - Large differences in carbohydrate degradation and transport potential among lichen fungal symbionts, 13, 2634	University of Graz	SRR18162834	Lecanoromycetes
Sticta canariensis	Resl et al. 2022 - Large differences in carbohydrate degradation and transport potential among lichen fungal symbionts, 13, 2634	University of Graz	SRR18162828	Lecanoromycetes
Sticta canariensis	Resl et al. 2022 - Large differences in carbohydrate degradation and transport potential among lichen fungal symbionts, 13, 2634	University of Graz	SRR18162829	Lecanoromycetes
Sticta canariensis	Resl et al. 2022 - Large differences in carbohydrate degradation and transport potential among lichen fungal symbionts, 13, 2634	University of Graz	SRR18162830	Lecanoromycetes
Stictis urceolata	Resl et al. 2022 - Large differences in carbohydrate degradation and transport potential among lichen fungal symbionts, 13, 2634	University of Graz	SRR18162826	Lecanoromycetes
Cladonia arbuscula	Shishido et al. 2021 - Microbial communities of Cladonia lichens and their biosynthetic gene clusters potentially encoding natural products, 9, 1347	UNIVERSITY OF HELSINKI	ERR3588821	Lecanoromycetes
Cladonia mitis	Shishido et al. 2021 - Microbial communities of Cladonia lichens and their biosynthetic gene clusters potentially encoding natural products, 9, 1347	UNIVERSITY OF HELSINKI	ERR3588820	Lecanoromycetes
Cladonia rangiferina subsp. rangiferina	Shishido et al. 2021 - Microbial communities of Cladonia lichens and their biosynthetic gene clusters potentially encoding natural products, 9, 1347	UNIVERSITY OF HELSINKI	ERR3588819	Lecanoromycetes
Cladonia rangiferina subsp. rangiferina	Shishido et al. 2021 - Microbial communities of Cladonia lichens and their biosynthetic gene clusters potentially encoding natural products, 9, 1347	UNIVERSITY OF HELSINKI	ERR3588822	Lecanoromycetes
Cladonia stellaris	Shishido et al. 2021 - Microbial communities of Cladonia lichens and their biosynthetic gene clusters potentially encoding natural products, 9, 1347	UNIVERSITY OF HELSINKI	ERR3588817	Lecanoromycetes
Cladonia uncialis subsp. biuncialis	Shishido et al. 2021 - Microbial communities of Cladonia lichens and their biosynthetic gene clusters potentially encoding natural products, 9, 1347	UNIVERSITY OF HELSINKI	ERR3588818	Lecanoromycetes
Lasallia pustulata	Singh et al. 2021 - Linking lichen metabolites to genes: emerging concepts and lessons from molecular biology and metagenomics, 9, 160	Senckenberg Gesellschaft fuer Naturforschung	SRR14573778	Lecanoromycetes
Lasallia pustulata	Singh et al. 2021 - Linking lichen metabolites to genes: emerging concepts and lessons from molecular biology and metagenomics, 9, 160	Senckenberg Gesellschaft fuer Naturforschung	SRR14573779	Lecanoromycetes
Lasallia pustulata	Singh et al. 2021 - Linking lichen metabolites to genes: emerging concepts and lessons from molecular biology and metagenomics, 9, 160	Senckenberg Gesellschaft fuer Naturforschung	SRR14573780	Lecanoromycetes
Lasallia pustulata	Singh et al. 2021 - Linking lichen metabolites to genes: emerging concepts and lessons from molecular biology and metagenomics, 9, 160	Senckenberg Gesellschaft fuer Naturforschung	SRR14573781	Lecanoromycetes
Peltigera canina	Vecherskii et al. 2022 - Metagenomes of lichens Solorina crocea and Peltigera canina, 11, e01000-21	Severtsov Institute of Ecology and Evolution, Russ	SRR15568737	Lecanoromycetes
Solorina crocea	Vecherskii et al. 2022 - Metagenomes of lichens Solorina crocea and Peltigera canina, 11, e01000-21	Severtsov Institute of Ecology and Evolution, Russ	SRR15568764	Lecanoromycetes
Lecanora polytropa	Zhang et al. 2022 - Providing scale to a known taxanomic unknown - at least a 70-fold increase in species diversity in a cosmopolitan nominal taxon of lichen-forming fungi, 8, 490	Brigham Young University	SRR18643608	Lecanoromycetes
Lecanora polytropa	Zhang et al. 2022 - Providing scale to a known taxanomic unknown - at least a 70-fold increase in species diversity in a cosmopolitan nominal taxon of lichen-forming fungi, 8, 490	Brigham Young University	SRR18643609	Lecanoromycetes
Lecanora polytropa	Zhang et al. 2022 - Providing scale to a known taxanomic unknown - at least a 70-fold increase in species diversity in a cosmopolitan nominal taxon of lichen-forming fungi, 8, 490	Brigham Young University	SRR18643610	Lecanoromycetes
Lecanora polytropa	Zhang et al. 2022 - Providing scale to a known taxanomic unknown - at least a 70-fold increase in species diversity in a cosmopolitan nominal taxon of lichen-forming fungi, 8, 490	Brigham Young University	SRR18643611	Lecanoromycetes
Lecanora polytropa	Zhang et al. 2022 - Providing scale to a known taxanomic unknown - at least a 70-fold increase in species diversity in a cosmopolitan nominal taxon of lichen-forming fungi, 8, 490	Brigham Young University	SRR18643612	Lecanoromycetes
Lecanora polytropa	Zhang et al. 2022 - Providing scale to a known taxanomic unknown - at least a 70-fold increase in species diversity in a cosmopolitan nominal taxon of lichen-forming fungi, 8, 490	Brigham Young University	SRR18643613	Lecanoromycetes
Lecanora polytropa	Zhang et al. 2022 - Providing scale to a known taxanomic unknown - at least a 70-fold increase in species diversity in a cosmopolitan nominal taxon of lichen-forming fungi, 8, 490	Brigham Young University	SRR18643614	Lecanoromycetes
Lecanora polytropa	Zhang et al. 2022 - Providing scale to a known taxanomic unknown - at least a 70-fold increase in species diversity in a cosmopolitan nominal taxon of lichen-forming fungi, 8, 490	Brigham Young University	SRR18643615	Lecanoromycetes
Lecanora polytropa	Zhang et al. 2022 - Providing scale to a known taxanomic unknown - at least a 70-fold increase in species diversity in a cosmopolitan nominal taxon of lichen-forming fungi, 8, 490	Brigham Young University	SRR18643616	Lecanoromycetes
Lecanora polytropa	Zhang et al. 2022 - Providing scale to a known taxanomic unknown - at least a 70-fold increase in species diversity in a cosmopolitan nominal taxon of lichen-forming fungi, 8, 490	Brigham Young University	SRR18643617	Lecanoromycetes
Lecanora polytropa	Zhang et al. 2022 - Providing scale to a known taxanomic unknown - at least a 70-fold increase in species diversity in a cosmopolitan nominal taxon of lichen-forming fungi, 8, 490	Brigham Young University	SRR18643618	Lecanoromycetes
Lecanora polytropa	Zhang et al. 2022 - Providing scale to a known taxanomic unknown - at least a 70-fold increase in species diversity in a cosmopolitan nominal taxon of lichen-forming fungi, 8, 490	Brigham Young University	SRR18643619	Lecanoromycetes
Lecanora polytropa	Zhang et al. 2022 - Providing scale to a known taxanomic unknown - at least a 70-fold increase in species diversity in a cosmopolitan nominal taxon of lichen-forming fungi, 8, 490	Brigham Young University	SRR18643620	Lecanoromycetes
Lecanora polytropa	Zhang et al. 2022 - Providing scale to a known taxanomic unknown - at least a 70-fold increase in species diversity in a cosmopolitan nominal taxon of lichen-forming fungi, 8, 490	Brigham Young University	SRR18643621	Lecanoromycetes
Lecanora polytropa	Zhang et al. 2022 - Providing scale to a known taxanomic unknown - at least a 70-fold increase in species diversity in a cosmopolitan nominal taxon of lichen-forming fungi, 8, 490	Brigham Young University	SRR18643622	Lecanoromycetes
Lecanora polytropa	Zhang et al. 2022 - Providing scale to a known taxanomic unknown - at least a 70-fold increase in species diversity in a cosmopolitan nominal taxon of lichen-forming fungi, 8, 490	Brigham Young University	SRR18643623	Lecanoromycetes
Lecanora polytropa	Zhang et al. 2022 - Providing scale to a known taxanomic unknown - at least a 70-fold increase in species diversity in a cosmopolitan nominal taxon of lichen-forming fungi, 8, 490	Brigham Young University	SRR18643624	Lecanoromycetes
Lecanora polytropa	Zhang et al. 2022 - Providing scale to a known taxanomic unknown - at least a 70-fold increase in species diversity in a cosmopolitan nominal taxon of lichen-forming fungi, 8, 490	Brigham Young University	SRR18643625	Lecanoromycetes
Lecanora polytropa	Zhang et al. 2022 - Providing scale to a known taxanomic unknown - at least a 70-fold increase in species diversity in a cosmopolitan nominal taxon of lichen-forming fungi, 8, 490	Brigham Young University	SRR18643626	Lecanoromycetes
Lecanora polytropa	Zhang et al. 2022 - Providing scale to a known taxanomic unknown - at least a 70-fold increase in species diversity in a cosmopolitan nominal taxon of lichen-forming fungi, 8, 490	Brigham Young University	SRR18643627	Lecanoromycetes
Lecanora polytropa	Zhang et al. 2022 - Providing scale to a known taxanomic unknown - at least a 70-fold increase in species diversity in a cosmopolitan nominal taxon of lichen-forming fungi, 8, 490	Brigham Young University	SRR18643628	Lecanoromycetes
Lecanora polytropa	Zhang et al. 2022 - Providing scale to a known taxanomic unknown - at least a 70-fold increase in species diversity in a cosmopolitan nominal taxon of lichen-forming fungi, 8, 490	Brigham Young University	SRR18643629	Lecanoromycetes
Lecanora polytropa	Zhang et al. 2022 - Providing scale to a known taxanomic unknown - at least a 70-fold increase in species diversity in a cosmopolitan nominal taxon of lichen-forming fungi, 8, 490	Brigham Young University	SRR18643630	Lecanoromycetes
Lecanora polytropa	Zhang et al. 2022 - Providing scale to a known taxanomic unknown - at least a 70-fold increase in species diversity in a cosmopolitan nominal taxon of lichen-forming fungi, 8, 490	Brigham Young University	SRR18643631	Lecanoromycetes
Lecanora polytropa	Zhang et al. 2022 - Providing scale to a known taxanomic unknown - at least a 70-fold increase in species diversity in a cosmopolitan nominal taxon of lichen-forming fungi, 8, 490	Brigham Young University	SRR18643632	Lecanoromycetes
Lecanora polytropa	Zhang et al. 2022 - Providing scale to a known taxanomic unknown - at least a 70-fold increase in species diversity in a cosmopolitan nominal taxon of lichen-forming fungi, 8, 490	Brigham Young University	SRR18643633	Lecanoromycetes
Lecanora polytropa	Zhang et al. 2022 - Providing scale to a known taxanomic unknown - at least a 70-fold increase in species diversity in a cosmopolitan nominal taxon of lichen-forming fungi, 8, 490	Brigham Young University	SRR18643634	Lecanoromycetes
Lecanora polytropa	Zhang et al. 2022 - Providing scale to a known taxanomic unknown - at least a 70-fold increase in species diversity in a cosmopolitan nominal taxon of lichen-forming fungi, 8, 490	Brigham Young University	SRR18643635	Lecanoromycetes
Lecanora polytropa	Zhang et al. 2022 - Providing scale to a known taxanomic unknown - at least a 70-fold increase in species diversity in a cosmopolitan nominal taxon of lichen-forming fungi, 8, 490	Brigham Young University	SRR18643636	Lecanoromycetes
Lecanora polytropa	Zhang et al. 2022 - Providing scale to a known taxanomic unknown - at least a 70-fold increase in species diversity in a cosmopolitan nominal taxon of lichen-forming fungi, 8, 490	Brigham Young University	SRR18643637	Lecanoromycetes
Lecanora polytropa	Zhang et al. 2022 - Providing scale to a known taxanomic unknown - at least a 70-fold increase in species diversity in a cosmopolitan nominal taxon of lichen-forming fungi, 8, 490	Brigham Young University	SRR18643638	Lecanoromycetes
Lecanora polytropa	Zhang et al. 2022 - Providing scale to a known taxanomic unknown - at least a 70-fold increase in species diversity in a cosmopolitan nominal taxon of lichen-forming fungi, 8, 490	Brigham Young University	SRR18643639	Lecanoromycetes
Lecanora polytropa	Zhang et al. 2022 - Providing scale to a known taxanomic unknown - at least a 70-fold increase in species diversity in a cosmopolitan nominal taxon of lichen-forming fungi, 8, 490	Brigham Young University	SRR18643640	Lecanoromycetes
