# Supplementary material for: Microbial occurrence and symbiont detection in a global sample of lichen metagenomes
Source: PLoS Biol. 2024 Nov 7;22(11):e3002862. doi: 10.1371/journal.pbio.3002862 (PMC11542873; doi:10.1371/journal.pbio.3002862)
Supplement: S12 Table — (XLSX) [file pbio.3002862.s022.xlsx]

## Sheet: S12_newly_added_screening
Table S12. Prevalence of key taxa in additional metagenomes
Taxa	# metagenomes	Prevalence (%)
Trebouxiophyceae	237	97.5
Acetobacteraceae	236	97.1
Acidobacteriaceae	206	84.8
Beijerinckiaceae	202	83.1
Sphingomonadaceae	189	77.8
Tremellomycetes	157	64.6
Cystobasidiomycetes	77	2024-07-31
