# Supplementary material for: Microbial occurrence and symbiont detection in a global sample of lichen metagenomes
Source: PLoS Biol. 2024 Nov 7;22(11):e3002862. doi: 10.1371/journal.pbio.3002862 (PMC11542873; doi:10.1371/journal.pbio.3002862)
Supplement: S13 Table — To select these MAGs, we first calculated the number of occurrence per genus, and selected the 13 top genera. Next, we selected among them the MAGs with >95% completeness and <5% contamination, according to CheckM. (XLSX) [file pbio.3002862.s023.xlsx]

## Sheet: S13_selected_mag_info
Table S13. MAGs selected for the in depth functional annotation. To select these MAGs, we first calculated the number of occurrence per genus, and selected the 13 top genera. Next, we selected among them the MAGs with >95% completeness and <5% contamination, according to CheckM
MAG	Genus	Family	Order	Phylum	Completeness, %	Contamination, %	Number of contigs	Length, bp	N50, bp	L50
private_X5_metawrap_bin.1	Nostoc	Nostocaceae	Cyanobacteriales	Cyanobacteria	99.26	0.22	93	6773333	131136	12
private_T1894_metawrap_bin.9	RH-AL1	Beijerinckiaceae	Rhizobiales	Proteobacteria	95.65	1.88	176	3656893	36912	34
private_T1916_metawrap_bin.6	Lichenihabitans	Beijerinckiaceae	Rhizobiales	Proteobacteria	95.99	2023-03-01	315	5130254	28233	49
private_X15_metawrap_bin.2	CAHJXG01	Acetobacteraceae	Acetobacterales	Proteobacteria	95.27	2023-01-01	95	5440059	105325	18
private_VT1_metawrap_bin.3	Acetobacteraceae gen. sp.	Acetobacteraceae	Acetobacterales	Proteobacteria	95.86	1.24	250	3886276	25865	47
private_VT1_metawrap_bin.1	LMUY01	Acetobacteraceae	Acetobacterales	Proteobacteria	96.35	0.75	75	3334521	70767	17
public_SRR7232211_metawrap_bin.1	CAIMSN01 (Lichenicola)	Acetobacteraceae	Acetobacterales	Proteobacteria	97.22	0.75	381	4166973	19724	63
private_X11_metawrap_bin.3	Acetobacteraceae gen. sp.	Acetobacteraceae	Acetobacterales	Proteobacteria	95.02	1.24	167	3678939	37106	28
public_SRR14722229_metawrap_bin.6	Terriglobus	Acidobacteriaceae	Acidobacteriales	Acidobacteriota	96.19	1.72	150	4262537	57727	21
private_VT26_metawrap_bin.1	RH-AL1	Beijerinckiaceae	Rhizobiales	Proteobacteria	95.89	0.7	286	4398598	25262	51
public_SRR14722088_metawrap_bin.5	Terriglobus	Acidobacteriaceae	Acidobacteriales	Acidobacteriota	96.52	1.72	90	3704494	75817	17
public_SRR14722117_metawrap_bin.2	CAHJWO01	UBA10450	Chthoniobacterales	Verrucomicrobiota	96.49	3.72	812	5331554	10172	162
private_T1894_metawrap_bin.4	VCDI01 (Lichenicoccus)	Acetobacteraceae	Acetobacterales	Proteobacteria	97.88	0.26	121	4071824	59098	24
private_TS1974_metawrap_bin.5	CAHJWL01	Acidobacteriaceae	Acidobacteriales	Acidobacteriota	97.44	0.86	46	4084096	147105	10
public_SRR11456921_metawrap_bin.3	Nostoc	Nostocaceae	Cyanobacteriales	Cyanobacteria	99.78	0.22	208	8241563	73140	35
public_SRR14721985_metawrap_bin.2	CAIMSN01 (Lichenicola)	Acetobacteraceae	Acetobacterales	Proteobacteria	98.2	0.5	161	3692718	34331	38
public_SRR14722154_metawrap_bin.3	EB88	Acidobacteriaceae	Acidobacteriales	Acidobacteriota	98.78	0	41	3918052	202294	6
private_X9_metawrap_bin.1	CAIMSN01 (Lichenicola)	Acetobacteraceae	Acetobacterales	Proteobacteria	97.14	0.5	16	3323245	311046	4
public_SRR11456915_metawrap_bin.3	Nostoc	Nostocaceae	Cyanobacteriales	Cyanobacteria	99.7	0.89	298	8739992	81418	29
public_SRR14721954_metawrap_bin.4	Nostoc	Nostocaceae	Cyanobacteriales	Cyanobacteria	99.33	0.67	298	7570536	42286	59
public_SRR14722157_metawrap_bin.1	EB88	Acidobacteriaceae	Acidobacteriales	Acidobacteriota	95.28	0.17	673	3720560	9057	127
private_T1887_metawrap_bin.15	CAHJXG01	Acetobacteraceae	Acetobacterales	Proteobacteria	96.95	2.24	453	6544057	28048	56
private_T1887_metawrap_bin.3	Sphingomonas	Sphingomonadaceae	Sphingomonadales	Proteobacteria	96.53	1.18	128	3409442	49019	20
private_T1889_metawrap_bin.2	CAIMSN01 (Lichenicola)	Acetobacteraceae	Acetobacterales	Proteobacteria	97.76	2.49	198	4474555	44200	22
private_T1916_metawrap_bin.2	CAHJWL01	Acidobacteriaceae	Acidobacteriales	Acidobacteriota	99.15	0.85	43	4460635	492523	3
private_TS1974_metawrap_bin.6	LMUY01	Acetobacteraceae	Acetobacterales	Proteobacteria	95.27	0.75	97	5055301	145109	11
private_VT1_metawrap_bin.2	CAHJWO01	UBA10450	Chthoniobacterales	Verrucomicrobiota	95.43	3.46	267	4583348	29653	48
private_VT16_metawrap_bin.4	CAHJWL01	Acidobacteriaceae	Acidobacteriales	Acidobacteriota	99.09	0.85	15	3990819	1122881	2
private_VT34_metawrap_bin.3	CAHJXG01	Acetobacteraceae	Acetobacterales	Proteobacteria	97.76	1.66	135	5053398	99718	14
private_X3_metawrap_bin.3	Sphingomonas	Sphingomonadaceae	Sphingomonadales	Proteobacteria	97.9	0.64	96	3522823	75258	16
public_SRR11456914_metawrap_bin.12	CAHJXG01	Acetobacteraceae	Acetobacterales	Proteobacteria	96.75	0.41	97	5008199	100538	13
public_SRR11456915_metawrap_bin.9	CAHJWO01	UBA10450	Chthoniobacterales	Verrucomicrobiota	96.21	3.42	399	4159437	16842	74
public_SRR11456923_metawrap_bin.7	Nostoc	Nostocaceae	Cyanobacteriales	Cyanobacteria	99.56	0.22	229	7863186	62425	38
public_SRR13125477_metawrap_bin.5	LMUY01	Acetobacteraceae	Acetobacterales	Proteobacteria	96.64	1.88	256	4517038	33748	46
public_SRR14722050_metawrap_bin.2	CAHJWL01	Acidobacteriaceae	Acidobacteriales	Acidobacteriota	96.53	0.85	153	4177070	54324	22
public_SRR14722071_metawrap_bin.1	Acetobacteraceae gen. sp.	Acetobacteraceae	Acetobacterales	Proteobacteria	95.19	2023-12-01	324	3728469	20770	57
public_SRR14722145_metawrap_bin.2	Nostoc	Nostocaceae	Cyanobacteriales	Cyanobacteria	96.7	1.26	625	8214667	19984	126
public_SRR14722161_metawrap_bin.1	Nostoc	Nostocaceae	Cyanobacteriales	Cyanobacteria	97.33	0.56	599	8229510	20372	122
private_T1888_metawrap_bin.6	CAHJWL01	Acidobacteriaceae	Acidobacteriales	Acidobacteriota	97.93	2.56	45	4000226	292801	4
private_T1904_metawrap_bin.1	CAIMSN01 (Lichenicola)	Acetobacteraceae	Acetobacterales	Proteobacteria	99	1.16	140	3719830	44933	23
private_T1916_metawrap_bin.13	Lichenihabitans	Beijerinckiaceae	Rhizobiales	Proteobacteria	96.58	2023-01-02	366	4950543	23186	65
private_TS1974_metawrap_bin.3	RH-AL1	Beijerinckiaceae	Rhizobiales	Proteobacteria	98.33	0.99	93	4406932	158522	10
private_VT22_metawrap_bin.8	EB88	Acidobacteriaceae	Acidobacteriales	Acidobacteriota	95.91	0.86	273	3823366	19421	62
private_VT34_metawrap_bin.4	Sphingomonas	Sphingomonadaceae	Sphingomonadales	Proteobacteria	95.92	2.44	158	3007517	38994	24
private_X1_metawrap_bin.1	Acetobacteraceae gen. sp.	Acetobacteraceae	Acetobacterales	Proteobacteria	98.99	0.5	306	3855268	22807	47
private_X16_metawrap_bin.17	CAHJWL01	Acidobacteriaceae	Acidobacteriales	Acidobacteriota	99.52	0	127	3924912	73047	19
private_X3_metawrap_bin.2	EB88	Acidobacteriaceae	Acidobacteriales	Acidobacteriota	97.58	0.86	37	3572608	155083	7
public_ERR4179389_metawrap_bin.2	Sphingomonas	Sphingomonadaceae	Sphingomonadales	Proteobacteria	97.65	0.62	84	3075571	67584	13
public_ERR4179390_metawrap_bin.2	CAHJWL01	Acidobacteriaceae	Acidobacteriales	Acidobacteriota	97.44	3.42	47	3605175	136078	9
public_SRR11456913_metawrap_bin.11	Nostoc	Nostocaceae	Cyanobacteriales	Cyanobacteria	97.11	0.56	135	6868806	78392	29
public_SRR11456918_metawrap_bin.3	Nostoc	Nostocaceae	Cyanobacteriales	Cyanobacteria	99.33	0.48	152	7637125	112838	25
public_SRR11456918_metawrap_bin.7	Sphingomonas	Sphingomonadaceae	Sphingomonadales	Proteobacteria	96.52	6.46	75	3087701	82128	14
public_SRR11456919_metawrap_bin.1	Sphingomonas	Sphingomonadaceae	Sphingomonadales	Proteobacteria	95.87	2.13	150	2826668	27830	31
public_SRR11456919_metawrap_bin.13	Lichenihabitans	Beijerinckiaceae	Rhizobiales	Proteobacteria	98.35	2.79	215	5700485	49198	37
public_SRR11456919_metawrap_bin.2	CAHJWO01	UBA10450	Chthoniobacterales	Verrucomicrobiota	98.51	2023-03-02	103	5002837	68471	22
public_SRR11456919_metawrap_bin.3	Lichenihabitans	Beijerinckiaceae	Rhizobiales	Proteobacteria	95.98	1	109	3879793	57245	23
public_SRR11456919_metawrap_bin.5	Nostoc	Nostocaceae	Cyanobacteriales	Cyanobacteria	99.04	1.41	288	7671735	44152	56
public_SRR14722049_metawrap_bin.2	Terriglobus	Acidobacteriaceae	Acidobacteriales	Acidobacteriota	98.58	0.91	222	3859923	28127	43
public_SRR14722081_metawrap_bin.1	Terriglobus	Acidobacteriaceae	Acidobacteriales	Acidobacteriota	95.76	3.14	841	4024518	7255	176
public_SRR14722095_metawrap_bin.2	Terriglobus	Acidobacteriaceae	Acidobacteriales	Acidobacteriota	98.3	0.86	61	3830822	92843	11
public_SRR14722123_metawrap_bin.1	LMUY01	Acetobacteraceae	Acetobacterales	Proteobacteria	95.02	1.74	264	3680006	21433	53
public_SRR1531545_metawrap_bin.1	Nostoc	Nostocaceae	Cyanobacteriales	Cyanobacteria	99.78	1.22	256	8789945	56854	47
public_SRR2387885_metawrap_bin.6	CAHJWL01	Acidobacteriaceae	Acidobacteriales	Acidobacteriota	97.44	0.26	227	3859558	30238	36
