# Supplementary material for: Microbial occurrence and symbiont detection in a global sample of lichen metagenomes
Source: PLoS Biol. 2024 Nov 7;22(11):e3002862. doi: 10.1371/journal.pbio.3002862 (PMC11542873; doi:10.1371/journal.pbio.3002862)
Supplement: S14 Table — (XLSX) [file pbio.3002862.s024.xlsx]

## Sheet: S14_blast
Table S14. Sequences used as a blast query for the screening genomes for the signs of nitrogen fixation, methanotrophy, and methylotrophy.
Gene	Description	Function	NCBI ID
NifH	nitrogenase	Nitrogen fixation	ABZ89802.1
PmoC	particulate methane monooxygenase	Methanotrophy	WP_016921575.1
MmoX	soluble methane monooxygenase	Methanotrophy	ABD13903.1
XxoF	methanol dehydrogenase	Methylotrophy	VVC56072.1
MxaF	methanol dehydrogenase	Methylotrophy	CAD91828.2
