# Supplementary material for: Microbial occurrence and symbiont detection in a global sample of lichen metagenomes
Source: PLoS Biol. 2024 Nov 7;22(11):e3002862. doi: 10.1371/journal.pbio.3002862 (PMC11542873; doi:10.1371/journal.pbio.3002862)
Supplement: S15 Table — (XLSX) [file pbio.3002862.s025.xlsx]

## Sheet: S15_iron_genes
Table S15. Number of iron-related genes annotated with FeGenie.
Genus	Family	Genome	iron_aquisition-iron_transport	iron_aquisition-heme_transport	iron_aquisition-heme_oxygenase	iron_aquisition-siderophore_synthesis	iron_aquisition-siderophore_transport	iron_aquisition-siderophore_transport_potential	iron_gene_regulation	iron_oxidation	possible_iron_oxidation_and_possible_iron_reduction	probable_iron_reduction	iron_reduction	iron_storage	magnetosome_formation
CAHJXG01	Acetobacteraceae	private_T1887_metawrap_bin.15.faa	10	0	1	0	2	3	14	0	0	0	0	3	0
Sphingomonas	Sphingomonadaceae	private_T1887_metawrap_bin.3.faa	2	1	0	0	24	7	6	0	0	0	0	4	0
CAHJWL01	Acidobacteriaceae	private_T1888_metawrap_bin.6.faa	0	0	0	0	9	8	18	0	0	0	0	11	0
CAIMSN01 (Lichenicola)	Acetobacteraceae	private_T1889_metawrap_bin.2.faa	3	0	0	3	3	5	16	0	0	0	0	5	0
VCDI01 (Lichenicoccus)	Acetobacteraceae	private_T1894_metawrap_bin.4.faa	4	0	0	0	4	6	9	1	0	0	0	3	0
RH-AL1	Beijerinckiaceae	private_T1894_metawrap_bin.9.faa	5	0	0	0	4	10	6	0	0	0	0	3	0
CAIMSN01 (Lichenicola)	Acetobacteraceae	private_T1904_metawrap_bin.1.faa	0	0	0	0	3	6	4	0	0	0	0	4	0
Lichenihabitans	Beijerinckiaceae	private_T1916_metawrap_bin.13.faa	2	0	0	0	4	5	19	0	0	0	0	4	0
CAHJWL01	Acidobacteriaceae	private_T1916_metawrap_bin.2.faa	0	0	0	0	15	8	17	0	0	0	0	8	0
Lichenihabitans	Beijerinckiaceae	private_T1916_metawrap_bin.6.faa	3	0	0	3	6	3	12	0	0	0	0	3	0
RH-AL1	Beijerinckiaceae	private_TS1974_metawrap_bin.3.faa	5	0	0	0	1	9	9	0	0	0	0	1	0
CAHJWL01	Acidobacteriaceae	private_TS1974_metawrap_bin.5.faa	0	0	0	0	4	7	18	0	0	0	0	8	0
LMUY01	Acetobacteraceae	private_TS1974_metawrap_bin.6.faa	3	0	0	0	3	5	5	0	0	0	0	6	0
LMUY01	Acetobacteraceae	private_VT1_metawrap_bin.1.faa	0	0	0	0	8	7	7	0	0	0	0	4	0
CAHJWO01	UBA10450	private_VT1_metawrap_bin.2.faa	5	0	0	0	4	20	15	1	0	0	0	4	0
Acetobacteraceae gen. sp.	Acetobacteraceae	private_VT1_metawrap_bin.3.faa	7	0	0	0	5	3	6	0	0	0	0	2	0
CAHJWL01	Acidobacteriaceae	private_VT16_metawrap_bin.4.faa	0	0	0	0	8	8	12	0	0	0	0	4	0
EB88	Acidobacteriaceae	private_VT22_metawrap_bin.8.faa	2	0	0	0	10	8	16	0	0	0	0	5	0
RH-AL1	Beijerinckiaceae	private_VT26_metawrap_bin.1.faa	2	0	0	0	9	7	11	0	0	0	0	3	0
CAHJXG01	Acetobacteraceae	private_VT34_metawrap_bin.3.faa	14	0	0	0	9	6	15	0	0	0	0	4	0
Sphingomonas	Sphingomonadaceae	private_VT34_metawrap_bin.4.faa	2	0	0	0	11	5	9	0	0	0	0	3	0
Acetobacteraceae gen. sp.	Acetobacteraceae	private_X1_metawrap_bin.1.faa	2	0	0	0	4	6	6	0	0	0	0	2	0
Acetobacteraceae gen. sp.	Acetobacteraceae	private_X11_metawrap_bin.3.faa	5	0	0	0	4	5	6	0	0	0	0	3	0
CAHJXG01	Acetobacteraceae	private_X15_metawrap_bin.2.faa	4	0	0	0	3	4	9	0	0	0	0	4	0
CAHJWL01	Acidobacteriaceae	private_X16_metawrap_bin.17.faa	0	0	0	4	3	8	10	0	0	0	0	4	0
EB88	Acidobacteriaceae	private_X3_metawrap_bin.2.faa	2	0	0	0	8	8	13	0	0	0	0	7	0
Sphingomonas	Sphingomonadaceae	private_X3_metawrap_bin.3.faa	2	1	0	0	5	6	7	0	0	0	0	5	0
Nostoc	Nostocaceae	private_X5_metawrap_bin.1.faa	10	0	0	5	11	5	13	0	0	0	0	5	0
CAIMSN01 (Lichenicola)	Acetobacteraceae	private_X9_metawrap_bin.1.faa	3	0	0	0	3	6	8	0	0	0	0	3	0
Sphingomonas	Sphingomonadaceae	public_ERR4179389_metawrap_bin.2.faa	2	1	0	0	12	6	7	0	0	0	0	2	0
CAHJWL01	Acidobacteriaceae	public_ERR4179390_metawrap_bin.2.faa	0	0	0	0	15	8	11	0	0	0	0	6	0
Nostoc	Nostocaceae	public_SRR11456913_metawrap_bin.11.faa	5	0	0	0	2	6	12	0	0	0	0	4	0
CAHJXG01	Acetobacteraceae	public_SRR11456914_metawrap_bin.12.faa	2	2	0	0	9	3	8	0	0	0	0	3	0
Nostoc	Nostocaceae	public_SRR11456915_metawrap_bin.3.faa	4	0	0	13	12	5	15	0	0	0	0	7	0
CAHJWO01	UBA10450	public_SRR11456915_metawrap_bin.9.faa	0	1	0	0	5	20	13	0	0	0	0	4	0
Nostoc	Nostocaceae	public_SRR11456918_metawrap_bin.3.faa	6	0	0	15	21	5	13	0	0	0	0	7	0
Sphingomonas	Sphingomonadaceae	public_SRR11456918_metawrap_bin.7.faa	2	0	0	0	17	7	11	0	0	0	0	4	0
Sphingomonas	Sphingomonadaceae	public_SRR11456919_metawrap_bin.1.faa	2	0	0	0	9	6	6	0	0	0	0	2	0
Lichenihabitans	Beijerinckiaceae	public_SRR11456919_metawrap_bin.13.faa	14	0	0	0	5	2	18	0	0	0	0	3	0
CAHJWO01	UBA10450	public_SRR11456919_metawrap_bin.2.faa	10	0	0	0	4	17	15	0	0	0	0	5	0
Lichenihabitans	Beijerinckiaceae	public_SRR11456919_metawrap_bin.3.faa	9	0	0	0	2	2	10	0	0	0	0	1	0
Nostoc	Nostocaceae	public_SRR11456919_metawrap_bin.5.faa	8	0	0	13	22	6	11	0	0	0	0	6	0
Nostoc	Nostocaceae	public_SRR11456921_metawrap_bin.3.faa	12	0	0	21	7	7	9	0	0	0	0	6	0
Nostoc	Nostocaceae	public_SRR11456923_metawrap_bin.7.faa	0	0	0	5	2	5	15	0	0	0	0	6	0
LMUY01	Acetobacteraceae	public_SRR13125477_metawrap_bin.5.faa	3	0	1	0	6	7	12	0	0	0	0	4	0
Nostoc	Nostocaceae	public_SRR14721954_metawrap_bin.4.faa	12	0	0	5	28	7	18	0	0	0	0	5	0
CAIMSN01 (Lichenicola)	Acetobacteraceae	public_SRR14721985_metawrap_bin.2.faa	3	0	0	3	3	6	6	0	0	0	0	4	0
Terriglobus	Acidobacteriaceae	public_SRR14722049_metawrap_bin.2.faa	4	0	0	0	4	4	15	0	0	0	0	5	0
CAHJWL01	Acidobacteriaceae	public_SRR14722050_metawrap_bin.2.faa	0	0	0	0	5	8	11	0	0	0	0	8	0
Acetobacteraceae gen. sp.	Acetobacteraceae	public_SRR14722071_metawrap_bin.1.faa	7	0	0	0	5	6	9	0	0	0	0	4	0
Terriglobus	Acidobacteriaceae	public_SRR14722081_metawrap_bin.1.faa	2	0	0	0	2	5	8	0	0	0	0	7	0
Terriglobus	Acidobacteriaceae	public_SRR14722088_metawrap_bin.5.faa	2	0	0	0	4	8	10	0	0	0	0	5	0
Terriglobus	Acidobacteriaceae	public_SRR14722095_metawrap_bin.2.faa	0	0	0	0	4	7	8	0	0	0	0	6	0
CAHJWO01	UBA10450	public_SRR14722117_metawrap_bin.2.faa	2	0	0	0	2	17	22	0	0	0	0	4	0
LMUY01	Acetobacteraceae	public_SRR14722123_metawrap_bin.1.faa	0	0	0	0	4	7	5	0	0	0	0	4	0
Nostoc	Nostocaceae	public_SRR14722145_metawrap_bin.2.faa	8	0	0	19	21	5	15	0	0	0	0	5	0
EB88	Acidobacteriaceae	public_SRR14722154_metawrap_bin.3.faa	2	0	0	0	5	8	19	0	0	0	0	8	0
EB88	Acidobacteriaceae	public_SRR14722157_metawrap_bin.1.faa	2	0	0	0	7	8	14	0	0	0	0	8	0
Nostoc	Nostocaceae	public_SRR14722161_metawrap_bin.1.faa	8	0	0	8	16	6	15	0	0	0	0	5	0
Terriglobus	Acidobacteriaceae	public_SRR14722229_metawrap_bin.6.faa	4	0	0	0	7	4	17	0	0	0	0	6	0
Nostoc	Nostocaceae	public_SRR1531545_metawrap_bin.1.faa	8	1	0	3	42	7	26	0	0	0	0	6	0
CAHJWL01	Acidobacteriaceae	public_SRR2387885_metawrap_bin.6.faa	0	0	0	0	4	7	9	0	0	0	0	5	0
CAIMSN01 (Lichenicola)	Acetobacteraceae	public_SRR7232211_metawrap_bin.1.faa	3	0	0	0	1	5	11	0	0	0	0	3	0
