# Supplementary material for: Microbial occurrence and symbiont detection in a global sample of lichen metagenomes
Source: PLoS Biol. 2024 Nov 7;22(11):e3002862. doi: 10.1371/journal.pbio.3002862 (PMC11542873; doi:10.1371/journal.pbio.3002862)
Supplement: S16 Table — (XLSX) [file pbio.3002862.s026.xlsx]

## Sheet: S16_cazymes_by_class
Table S16. Median number of CAZymes assigned to different classes per MAG for the most frequent bacterial genera
Bacterial Genus	Bacterial Family	Bacterial Order	Carbohydrate-Binding Modules (CB)	Carbohydrate Esterases (CE)	Glycoside Hydrolases (GH)	Glycosyl Transferases (GT)	Polysaccharide Lyases (PL)	Auxilarry Activities (AA)	Total
Acetobacteraceae gen. sp.	Acetobacteraceae	Acetobacterales	1	2024-05-01	16	2024-05-31	0	0	51.5
CAHJWL01	Acidobacteriaceae	Acidobacteriales	2024-05-03	4	72	41.5	1	0	120.5
CAHJWO01	UBA10450	Chthoniobacterales	2024-05-01	2024-05-02	2024-05-30	42.5	0	0	76.5
CAHJXG01	Acetobacteraceae	Acetobacterales	0	3	21	37	0	2	62.5
CAIMSN01 (Lichenicola)	Acetobacteraceae	Acetobacterales	1	2	27	39	0	1	70
EB88	Acidobacteriaceae	Acidobacteriales	4	4	59	2024-05-31	0	0	95
Lichenihabitans	Beijerinckiaceae	Rhizobiales	0	2024-05-02	2024-05-26	35.5	1	3	70.5
LMUY01	Acetobacteraceae	Acetobacterales	1	2	2024-05-16	34.5	1	2024-05-02	57
Nostoc	Nostocaceae	Cyanobacteriales	1	7	35	83	0	2	130
RH-AL1	Beijerinckiaceae	Rhizobiales	0	1	27	27	0	2024-05-01	57
Sphingomonas	Sphingomonadaceae	Sphingomonadales	1	2	20	2024-05-28	0	1	49.5
Terriglobus	Acidobacteriaceae	Acidobacteriales	2	4	75	36	1	1	121
VCDI01 (Lichenicoccus)	Acetobacteraceae	Acetobacterales	0	2	24	37	0	0	63
