# Supplementary material for: Microbial occurrence and symbiont detection in a global sample of lichen metagenomes
Source: PLoS Biol. 2024 Nov 7;22(11):e3002862. doi: 10.1371/journal.pbio.3002862 (PMC11542873; doi:10.1371/journal.pbio.3002862)
Supplement: S17 Table — (XLSX) [file pbio.3002862.s027.xlsx]

## Sheet: S17_cazymes_by_family
Table S17. Number of CAZymes assigned to different CAZy families in the 63 MAGs selected for in-depth annotation
Genome	bacterial genus	bacterial family	bacterial order	AA1	AA3_2	CBM13	CBM2	CBM20	CBM32	CBM38	CBM41	CBM47	CBM48	CBM57	CBM66	CBM67	CBM8	CE1	CE11	CE12	CE14	CE15	CE16	CE2	CE4	CE7	CE8	CE9	GH1	GH10	GH100	GH102	GH103	GH104	GH105	GH106	GH109	GH116	GH125	GH127	GH128	GH13	GH13_10	GH13_11	GH13_13	GH13_16	GH13_2	GH13_20	GH13_23
private_VT1_metawrap_bin.3	Acetobacteraceae gen. sp.	Acetobacteraceae	Acetobacterales	0	0	0	0	0	0	0	0	0	0	0	0	0	0	0	1	0	0	0	0	0	0	0	0	1	1	0	0	0	1	0	0	0	0	0	0	0	0	0	1	2	0	1	0	0	1
private_X1_metawrap_bin.1	Acetobacteraceae gen. sp.	Acetobacteraceae	Acetobacterales	0	0	0	0	0	0	0	0	0	1	0	0	0	0	0	0	0	0	0	0	0	0	0	0	1	1	0	0	0	1	0	0	0	0	0	0	0	0	0	1	2	0	1	0	0	1
private_X11_metawrap_bin.3	Acetobacteraceae gen. sp.	Acetobacteraceae	Acetobacterales	0	0	0	0	0	0	0	0	0	1	0	0	0	0	0	1	0	0	0	0	0	0	0	0	1	1	0	0	0	1	0	0	0	0	0	0	0	0	0	1	2	0	1	0	0	1
public_SRR14722071_metawrap_bin.1	Acetobacteraceae gen. sp.	Acetobacteraceae	Acetobacterales	0	0	0	0	0	0	0	0	0	0	0	0	0	0	0	0	0	0	0	0	0	0	0	0	1	0	0	0	0	1	0	0	0	0	0	0	0	0	1	1	2	0	1	0	0	0
private_T1887_metawrap_bin.15	CAHJXG01	Acetobacteraceae	Acetobacterales	0	4	0	0	0	0	0	0	0	0	0	0	0	0	1	1	0	0	0	0	0	0	0	0	1	3	0	0	0	1	0	0	0	0	0	0	0	0	0	1	2	0	1	0	0	0
private_VT34_metawrap_bin.3	CAHJXG01	Acetobacteraceae	Acetobacterales	0	2	0	0	0	0	0	0	0	0	0	0	0	0	0	1	0	0	0	0	0	0	0	0	1	2	0	0	0	1	0	0	0	0	0	0	0	0	0	1	2	0	1	0	0	0
private_X15_metawrap_bin.2	CAHJXG01	Acetobacteraceae	Acetobacterales	0	2	0	0	0	0	0	0	0	0	0	0	0	0	1	1	0	0	0	0	0	0	0	0	1	3	0	0	0	1	0	0	0	0	0	0	0	0	0	1	1	0	1	0	0	0
public_SRR11456914_metawrap_bin.12	CAHJXG01	Acetobacteraceae	Acetobacterales	0	1	0	0	0	0	0	0	0	0	0	0	0	0	1	1	0	0	0	0	0	0	0	0	1	2	0	0	0	1	0	0	0	0	0	0	0	0	0	2	1	0	0	0	0	0
private_T1889_metawrap_bin.2	CAIMSN01 (Lichenicola)	Acetobacteraceae	Acetobacterales	0	1	1	0	0	0	0	0	0	0	0	0	0	0	0	1	0	0	0	0	0	0	0	0	1	1	0	0	1	1	0	0	0	0	0	0	0	0	1	1	2	0	1	0	0	0
private_T1904_metawrap_bin.1	CAIMSN01 (Lichenicola)	Acetobacteraceae	Acetobacterales	0	0	0	0	0	1	0	0	1	1	0	0	0	0	0	1	0	0	0	0	0	0	0	0	1	0	0	0	1	1	0	0	0	0	0	0	0	0	1	1	2	0	1	0	0	0
private_X9_metawrap_bin.1	CAIMSN01 (Lichenicola)	Acetobacteraceae	Acetobacterales	0	0	0	0	0	0	0	0	0	1	0	0	0	0	0	1	0	0	0	0	0	0	0	0	1	1	0	0	1	0	0	0	0	0	0	0	0	1	1	1	2	0	1	0	0	0
public_SRR14721985_metawrap_bin.2	CAIMSN01 (Lichenicola)	Acetobacteraceae	Acetobacterales	0	1	0	0	0	0	0	0	0	0	0	0	0	0	0	1	0	0	0	0	0	0	0	0	1	0	0	0	1	1	0	0	0	0	0	0	0	0	1	1	2	0	1	0	0	0
public_SRR7232211_metawrap_bin.1	CAIMSN01 (Lichenicola)	Acetobacteraceae	Acetobacterales	0	0	0	0	0	0	0	0	0	1	0	0	0	0	0	1	0	0	0	0	0	0	0	0	1	0	0	0	1	1	0	0	0	0	0	0	0	1	1	1	2	0	1	0	0	0
private_TS1974_metawrap_bin.6	LMUY01	Acetobacteraceae	Acetobacterales	0	4	0	0	0	0	0	0	0	1	0	0	0	0	1	1	0	0	0	0	0	0	0	0	1	0	1	0	0	1	0	0	0	0	0	0	0	0	0	1	2	0	1	0	0	0
private_VT1_metawrap_bin.1	LMUY01	Acetobacteraceae	Acetobacterales	0	0	0	0	0	0	0	0	0	1	0	0	0	0	0	1	0	0	0	0	0	0	0	0	1	1	0	0	0	1	0	0	0	0	0	0	0	0	0	1	2	0	1	0	0	1
public_SRR13125477_metawrap_bin.5	LMUY01	Acetobacteraceae	Acetobacterales	0	1	0	0	0	0	0	0	0	1	0	0	0	0	0	1	0	0	0	0	0	0	0	0	1	0	0	0	0	1	0	0	0	0	0	0	0	0	0	1	2	0	0	0	0	0
public_SRR14722123_metawrap_bin.1	LMUY01	Acetobacteraceae	Acetobacterales	0	0	0	0	0	0	0	0	0	1	0	0	0	0	0	1	0	0	0	0	0	0	0	0	0	0	0	0	0	1	0	0	0	0	0	0	0	0	0	1	2	0	1	0	0	1
private_T1894_metawrap_bin.4	VCDI01 (Lichenicoccus)	Acetobacteraceae	Acetobacterales	0	0	0	0	0	0	0	0	0	0	0	0	0	0	0	1	0	0	0	0	0	0	0	0	1	0	0	0	1	1	0	0	0	0	0	0	0	0	1	1	2	0	1	0	0	0
private_T1888_metawrap_bin.6	CAHJWL01	Acidobacteriaceae	Acidobacteriales	0	0	0	1	0	0	0	1	0	0	0	2	2	0	0	1	0	1	0	0	0	1	0	0	1	5	1	0	0	0	0	0	1	0	0	1	0	0	0	1	1	1	1	0	0	2
private_T1916_metawrap_bin.2	CAHJWL01	Acidobacteriaceae	Acidobacteriales	0	0	0	0	0	0	0	0	0	0	0	2	2	0	0	1	0	1	0	0	0	1	0	0	1	4	1	0	0	0	0	0	1	0	0	1	1	0	0	1	1	0	1	0	0	3
private_TS1974_metawrap_bin.5	CAHJWL01	Acidobacteriaceae	Acidobacteriales	0	0	0	0	0	0	0	3	0	0	0	2	0	0	0	1	0	1	0	0	0	1	0	0	1	3	0	0	0	0	0	0	0	0	0	1	0	0	1	3	1	1	1	0	0	3
private_VT16_metawrap_bin.4	CAHJWL01	Acidobacteriaceae	Acidobacteriales	0	0	2	1	0	0	0	1	0	0	9	0	0	0	0	1	0	1	0	0	0	1	0	0	1	4	1	0	0	0	0	0	0	0	0	1	0	1	1	1	1	1	1	0	0	3
private_X16_metawrap_bin.17	CAHJWL01	Acidobacteriaceae	Acidobacteriales	0	0	0	1	0	0	0	0	0	0	0	0	0	0	0	1	0	0	0	0	0	1	0	0	1	1	0	0	0	0	0	0	0	0	0	1	0	0	0	2	1	0	1	0	0	2
public_ERR4179390_metawrap_bin.2	CAHJWL01	Acidobacteriaceae	Acidobacteriales	0	0	0	0	0	0	0	0	0	0	0	1	0	0	0	1	0	1	0	0	0	1	0	0	1	3	1	0	0	0	0	0	0	1	0	1	0	0	1	1	1	0	1	0	0	2
public_SRR14722050_metawrap_bin.2	CAHJWL01	Acidobacteriaceae	Acidobacteriales	0	0	0	0	0	0	0	1	0	0	0	1	1	0	0	1	0	1	0	0	0	1	0	0	1	4	1	0	0	0	0	0	2	1	0	1	1	0	0	1	1	1	1	0	0	1
public_SRR2387885_metawrap_bin.6	CAHJWL01	Acidobacteriaceae	Acidobacteriales	0	0	0	1	0	0	0	0	0	0	0	0	0	0	0	1	0	0	0	0	0	1	0	0	1	2	0	0	0	0	0	0	0	0	0	1	0	0	0	3	1	0	1	0	0	2
private_VT22_metawrap_bin.8	EB88	Acidobacteriaceae	Acidobacteriales	0	0	3	0	0	0	0	0	0	0	1	0	0	0	0	1	0	1	0	0	0	1	0	0	1	2	1	0	0	0	0	0	0	0	0	1	0	0	2	1	0	1	0	0	0	1
private_X3_metawrap_bin.2	EB88	Acidobacteriaceae	Acidobacteriales	0	0	3	0	0	0	0	1	0	0	0	0	0	0	0	1	0	1	0	0	0	0	0	0	1	2	1	0	0	0	0	0	0	0	0	1	0	0	1	1	1	1	1	0	0	1
public_SRR14722154_metawrap_bin.3	EB88	Acidobacteriaceae	Acidobacteriales	0	0	2	0	0	0	0	0	0	0	2	1	0	0	0	1	0	1	1	0	0	1	0	0	1	4	1	0	0	0	0	0	0	0	0	1	0	0	1	1	1	1	1	0	0	2
public_SRR14722157_metawrap_bin.1	EB88	Acidobacteriaceae	Acidobacteriales	0	0	0	0	0	0	0	0	0	0	0	0	0	0	0	1	0	1	0	0	0	1	0	0	1	3	1	0	0	0	0	0	0	0	0	1	0	0	3	1	2	1	1	0	0	1
public_SRR14722049_metawrap_bin.2	Terriglobus	Acidobacteriaceae	Acidobacteriales	0	0	0	0	0	0	0	2	0	0	0	0	0	0	0	1	0	0	0	0	0	1	0	0	1	2	0	0	0	0	0	0	0	0	0	1	0	1	1	3	2	1	1	0	0	2
public_SRR14722081_metawrap_bin.1	Terriglobus	Acidobacteriaceae	Acidobacteriales	0	1	0	0	0	0	0	0	0	0	0	0	0	0	0	1	1	0	0	0	0	1	0	1	1	2	1	0	0	0	0	4	1	0	0	1	0	0	0	2	1	0	1	0	0	1
public_SRR14722088_metawrap_bin.5	Terriglobus	Acidobacteriaceae	Acidobacteriales	0	0	0	0	0	0	0	0	0	0	0	0	0	0	0	1	0	0	0	0	0	2	0	0	1	2	0	0	0	0	0	0	0	0	0	1	0	0	0	2	2	0	1	0	0	1
public_SRR14722095_metawrap_bin.2	Terriglobus	Acidobacteriaceae	Acidobacteriales	0	0	0	1	0	0	0	0	0	0	0	0	0	0	0	1	0	0	0	0	0	2	0	0	1	1	0	0	0	0	0	0	0	0	0	1	0	0	0	2	2	0	1	0	0	0
public_SRR14722229_metawrap_bin.6	Terriglobus	Acidobacteriaceae	Acidobacteriales	0	0	0	1	0	4	0	1	0	0	0	0	0	0	0	1	0	0	0	0	0	1	0	0	1	5	1	0	0	0	0	0	0	0	0	1	1	0	2	3	2	1	1	0	0	1
private_T1916_metawrap_bin.13	Lichenihabitans	Beijerinckiaceae	Rhizobiales	0	3	0	0	0	0	0	0	0	0	0	0	0	0	0	1	0	0	0	0	0	0	0	0	1	0	1	0	1	4	0	0	0	0	0	0	1	0	0	2	2	0	2	0	0	1
private_T1916_metawrap_bin.6	Lichenihabitans	Beijerinckiaceae	Rhizobiales	0	2	0	0	0	0	0	0	0	0	0	0	0	0	0	1	0	0	0	0	0	1	0	0	1	0	0	0	0	3	0	0	0	0	0	0	0	0	0	1	2	0	1	0	0	0
public_SRR11456919_metawrap_bin.13	Lichenihabitans	Beijerinckiaceae	Rhizobiales	0	3	0	0	0	0	0	0	0	0	0	0	0	0	0	1	0	0	0	0	0	1	0	0	1	0	0	0	1	5	0	0	0	0	0	0	0	0	0	2	2	0	1	0	0	1
public_SRR11456919_metawrap_bin.3	Lichenihabitans	Beijerinckiaceae	Rhizobiales	0	4	0	0	0	0	0	0	0	0	0	0	0	0	0	1	0	0	0	0	0	0	0	0	1	2	0	0	0	4	0	0	0	0	0	0	0	0	0	0	1	0	0	0	0	0
private_T1894_metawrap_bin.9	RH-AL1	Beijerinckiaceae	Rhizobiales	0	1	0	0	0	0	0	0	0	0	0	0	0	0	1	0	0	0	0	0	0	0	0	0	0	0	0	0	1	2	0	0	0	0	0	0	0	0	0	1	3	0	1	0	0	0
private_TS1974_metawrap_bin.3	RH-AL1	Beijerinckiaceae	Rhizobiales	0	2	0	0	0	0	0	0	0	0	0	0	0	0	1	0	0	0	0	0	0	0	0	0	0	1	1	0	1	3	0	0	0	0	0	0	0	0	0	1	3	0	1	0	0	0
private_VT26_metawrap_bin.1	RH-AL1	Beijerinckiaceae	Rhizobiales	0	0	0	0	0	0	0	0	0	0	0	0	0	0	2	0	0	0	0	0	0	0	0	0	0	1	1	0	0	4	0	0	0	0	0	0	0	0	0	1	3	0	1	0	0	0
private_X5_metawrap_bin.1	Nostoc	Nostocaceae	Cyanobacteriales	0	1	0	0	0	0	0	0	0	0	0	0	0	0	0	1	0	0	0	1	0	4	0	0	1	1	1	1	2	0	1	0	0	0	1	0	0	0	2	1	1	0	1	1	1	0
public_SRR11456913_metawrap_bin.11	Nostoc	Nostocaceae	Cyanobacteriales	0	1	0	1	0	0	0	0	0	0	0	0	0	0	0	1	0	0	0	1	0	5	0	0	1	0	1	2	2	0	1	0	0	0	1	0	0	0	0	1	0	0	0	1	1	0
public_SRR11456915_metawrap_bin.3	Nostoc	Nostocaceae	Cyanobacteriales	0	3	0	0	0	0	0	0	0	0	0	0	0	0	0	1	0	0	0	0	0	5	0	0	1	1	1	2	2	0	2	0	0	0	1	0	0	0	1	1	1	0	1	1	1	0
public_SRR11456918_metawrap_bin.3	Nostoc	Nostocaceae	Cyanobacteriales	0	2	0	0	1	0	0	0	0	0	0	0	0	0	0	1	0	0	0	0	0	6	0	0	1	1	0	1	2	0	1	0	0	0	1	0	0	0	1	1	1	0	0	1	1	0
public_SRR11456919_metawrap_bin.5	Nostoc	Nostocaceae	Cyanobacteriales	0	3	0	1	0	0	0	0	0	0	0	0	0	0	0	1	0	0	0	0	0	5	0	0	1	1	2	2	2	0	2	0	0	0	1	0	0	0	1	1	2	0	0	1	1	0
public_SRR11456921_metawrap_bin.3	Nostoc	Nostocaceae	Cyanobacteriales	0	1	0	0	1	0	0	0	0	0	0	0	0	0	0	1	0	0	0	0	0	6	0	0	1	0	2	2	2	0	1	0	0	0	1	0	0	0	1	1	1	0	0	1	1	0
public_SRR11456923_metawrap_bin.7	Nostoc	Nostocaceae	Cyanobacteriales	2	1	0	0	1	0	0	0	0	0	0	0	0	0	0	1	0	0	0	0	0	4	0	0	1	0	1	2	2	0	1	0	0	0	1	0	0	0	1	1	0	0	0	1	1	0
public_SRR14721954_metawrap_bin.4	Nostoc	Nostocaceae	Cyanobacteriales	0	2	0	0	0	0	0	0	0	0	0	0	0	0	0	1	0	0	0	0	0	5	0	0	1	0	1	2	2	0	1	0	0	0	1	0	0	0	1	1	1	0	1	1	1	0
public_SRR14722145_metawrap_bin.2	Nostoc	Nostocaceae	Cyanobacteriales	0	2	0	1	0	0	0	0	0	1	0	0	0	0	0	1	0	0	0	1	0	4	0	0	1	1	0	2	2	0	1	0	0	0	1	0	0	0	1	1	1	0	1	1	1	0
public_SRR14722161_metawrap_bin.1	Nostoc	Nostocaceae	Cyanobacteriales	0	5	0	1	0	0	0	0	0	0	0	0	0	0	0	1	0	0	0	1	0	4	0	0	1	1	1	2	2	0	1	0	0	0	1	0	0	0	0	1	1	0	0	1	1	0
public_SRR1531545_metawrap_bin.1	Nostoc	Nostocaceae	Cyanobacteriales	0	2	0	0	0	0	0	0	0	0	0	0	0	0	0	1	0	0	0	0	0	6	0	0	1	0	1	2	3	0	1	0	0	0	1	0	0	0	1	1	1	0	2	1	1	0
private_T1887_metawrap_bin.3	Sphingomonas	Sphingomonadaceae	Sphingomonadales	0	1	0	0	0	0	0	0	0	1	0	0	0	0	1	0	0	0	1	0	1	2	0	0	0	3	1	0	1	1	0	0	0	0	0	0	0	0	1	1	2	0	0	0	0	2
private_VT34_metawrap_bin.4	Sphingomonas	Sphingomonadaceae	Sphingomonadales	0	0	0	0	0	0	0	0	0	0	0	0	0	0	0	0	0	0	0	0	0	0	0	0	0	4	0	0	1	1	0	0	0	0	0	0	0	0	2	0	0	0	0	0	0	2
private_X3_metawrap_bin.3	Sphingomonas	Sphingomonadaceae	Sphingomonadales	0	0	0	0	0	0	0	0	0	0	0	0	0	0	1	0	0	0	0	0	0	1	0	0	0	0	0	0	1	1	0	0	0	0	0	0	0	0	0	1	1	0	1	0	0	1
public_ERR4179389_metawrap_bin.2	Sphingomonas	Sphingomonadaceae	Sphingomonadales	0	0	0	0	0	0	0	0	0	1	0	0	0	0	1	0	0	0	0	0	0	1	0	0	0	2	0	0	1	1	0	0	0	0	0	0	0	0	0	0	1	0	0	0	0	2
public_SRR11456918_metawrap_bin.7	Sphingomonas	Sphingomonadaceae	Sphingomonadales	0	0	0	0	0	0	0	0	0	0	0	0	0	0	1	0	0	0	0	0	0	1	0	0	0	1	0	0	1	1	0	0	0	0	0	0	0	0	0	0	0	0	0	0	0	1
public_SRR11456919_metawrap_bin.1	Sphingomonas	Sphingomonadaceae	Sphingomonadales	0	0	0	0	0	0	0	0	0	0	0	0	0	0	0	0	0	0	0	0	0	1	0	0	1	2	0	0	1	1	0	0	0	0	0	0	0	0	0	0	1	0	0	0	0	2
private_VT1_metawrap_bin.2	CAHJWO01	UBA10450	Chthoniobacterales	0	0	0	0	0	2	2	0	0	0	0	0	1	0	0	1	0	0	0	0	0	1	0	0	0	2	0	0	0	0	0	0	0	0	0	1	0	0	1	0	1	0	1	0	0	0
public_SRR11456915_metawrap_bin.9	CAHJWO01	UBA10450	Chthoniobacterales	0	0	0	0	0	0	0	0	0	1	0	0	0	0	0	0	0	0	0	0	0	1	1	0	0	4	0	0	0	0	0	0	0	0	0	0	0	0	0	1	2	0	0	0	0	0
public_SRR11456919_metawrap_bin.2	CAHJWO01	UBA10450	Chthoniobacterales	0	0	0	0	0	0	0	0	0	1	0	0	0	0	0	1	0	0	0	0	0	1	1	0	0	5	0	0	0	0	0	0	0	0	0	0	0	0	0	1	2	0	1	0	0	0
public_SRR14722117_metawrap_bin.2	CAHJWO01	UBA10450	Chthoniobacterales	0	0	0	0	0	0	0	0	0	1	0	0	0	1	0	1	0	0	0	0	0	1	1	0	0	4	0	0	0	0	0	0	0	0	0	0	0	0	1	2	2	0	1	0	0	0
[truncated: 125 more columns]
