# Supplementary material for: Microbial occurrence and symbiont detection in a global sample of lichen metagenomes
Source: PLoS Biol. 2024 Nov 7;22(11):e3002862. doi: 10.1371/journal.pbio.3002862 (PMC11542873; doi:10.1371/journal.pbio.3002862)
Supplement: S18 Table — We used SanntiS to predict the BGCs and to annotate them by identifying the most similar BGC included in the MiBIG database. Only the hits with <0.7 Jaccard distance are listed in this table. BGCs that are similar to known clusters producing exopolysaccharides are indicated in bold. (XLSX) [file pbio.3002862.s028.xlsx]

## Sheet: S18_BGC
Table S18. Biosynthtic Gene Clusters (BGC) predicted for the selected 63 bacterial MAGs. We used SanntiS to predict the BGCs and to annotate them by identifying the most similar BGC included in the MiBIG database. Only the hits with <0.7 Jaccard distance are listed in this table. BGCs that are similar to known clusters producing exopolysaccharides are indicated in bold
Genome	Genus	Family	Order	Cluster ID	BGC class	Jaccard distance to nearest MiBIG	Nearest MiBIG
private_T1887_metawrap_bin.15	CAHJXG01	Acetobacteraceae	Acetobacterales	CDHNFEPB_16_emrld_1	Other	0.583	BGC0000902
private_T1887_metawrap_bin.15	CAHJXG01	Acetobacteraceae	Acetobacterales	CDHNFEPB_27_emrld_1	Terpene	0.597	BGC0000663
private_T1887_metawrap_bin.15	CAHJXG01	Acetobacteraceae	Acetobacterales	CDHNFEPB_49_emrld_1	Other	0.688	BGC0001223
private_T1887_metawrap_bin.3	Sphingomonas	Sphingomonadaceae	Sphingomonadales	NDKDIEMC_12_emrld_1	Saccharide	0.648	BGC0000768
private_T1887_metawrap_bin.3	Sphingomonas	Sphingomonadaceae	Sphingomonadales	NDKDIEMC_24_emrld_1	Polyketide	0.615	BGC0000282
private_T1887_metawrap_bin.3	Sphingomonas	Sphingomonadaceae	Sphingomonadales	NDKDIEMC_55_emrld_1	Terpene	0.3	BGC0000656
private_T1889_metawrap_bin.2	CAIMSN01 (Lichenicola)	Acetobacteraceae	Acetobacterales	BDPGLLEC_11_emrld_1	Saccharide	0.645	BGC0001589
private_T1889_metawrap_bin.2	CAIMSN01 (Lichenicola)	Acetobacteraceae	Acetobacterales	BDPGLLEC_26_emrld_1	Polyketide	0.476	BGC0000228
private_T1894_metawrap_bin.4	VCDI01 (Lichenicoccus)	Acetobacteraceae	Acetobacterales	BNBIICDD_16_emrld_1	Polyketide	0.56	BGC0000228
private_T1894_metawrap_bin.4	VCDI01 (Lichenicoccus)	Acetobacteraceae	Acetobacterales	BNBIICDD_17_emrld_1	RiPP	0.588	BGC0000575
private_T1894_metawrap_bin.4	VCDI01 (Lichenicoccus)	Acetobacteraceae	Acetobacterales	BNBIICDD_19_emrld_1	NRP	0.625	BGC0001993
private_T1894_metawrap_bin.4	VCDI01 (Lichenicoccus)	Acetobacteraceae	Acetobacterales	BNBIICDD_5_emrld_1	Saccharide	0.603	BGC0000728
private_T1894_metawrap_bin.4	VCDI01 (Lichenicoccus)	Acetobacteraceae	Acetobacterales	BNBIICDD_6_emrld_1	Other	0.651	BGC0001191
private_T1894_metawrap_bin.4	VCDI01 (Lichenicoccus)	Acetobacteraceae	Acetobacterales	BNBIICDD_8_emrld_1	Other	0.512	BGC0002008
private_T1894_metawrap_bin.4	VCDI01 (Lichenicoccus)	Acetobacteraceae	Acetobacterales	BNBIICDD_83_emrld_1	Other	0.3	BGC0001217
private_T1894_metawrap_bin.4	VCDI01 (Lichenicoccus)	Acetobacteraceae	Acetobacterales	BNBIICDD_88_emrld_1	Other	0.4	BGC0001217
private_T1894_metawrap_bin.9	RH-AL1	Beijerinckiaceae	Rhizobiales	DFDLPCHA_10_emrld_1	Polyketide	0.605	BGC0000041
private_T1894_metawrap_bin.9	RH-AL1	Beijerinckiaceae	Rhizobiales	DFDLPCHA_102_emrld_1	Terpene	0.538	BGC0000645
private_T1894_metawrap_bin.9	RH-AL1	Beijerinckiaceae	Rhizobiales	DFDLPCHA_11_emrld_1	Polyketide	0.64	BGC0000228
private_T1894_metawrap_bin.9	RH-AL1	Beijerinckiaceae	Rhizobiales	DFDLPCHA_11_emrld_2	NRP	0.571	BGC0001135
private_T1894_metawrap_bin.9	RH-AL1	Beijerinckiaceae	Rhizobiales	DFDLPCHA_31_emrld_1	Polyketide	0.615	BGC0000131
private_T1894_metawrap_bin.9	RH-AL1	Beijerinckiaceae	Rhizobiales	DFDLPCHA_37_emrld_1	Terpene	0.678	BGC0000663
private_T1894_metawrap_bin.9	RH-AL1	Beijerinckiaceae	Rhizobiales	DFDLPCHA_56_emrld_1	Polyketide	0.677	BGC0000051
private_T1894_metawrap_bin.9	RH-AL1	Beijerinckiaceae	Rhizobiales	DFDLPCHA_65_emrld_1	Terpene	0.647	BGC0000647
private_T1904_metawrap_bin.1	CAIMSN01 (Lichenicola)	Acetobacteraceae	Acetobacterales	BMGPLGCD_15_emrld_1	NRP	0.657	BGC0000426
private_T1904_metawrap_bin.1	CAIMSN01 (Lichenicola)	Acetobacteraceae	Acetobacterales	BMGPLGCD_2_emrld_1	Polyketide	0.611	BGC0000228
private_T1904_metawrap_bin.1	CAIMSN01 (Lichenicola)	Acetobacteraceae	Acetobacterales	BMGPLGCD_22_emrld_1	RiPP	0.692	BGC0001733
private_T1904_metawrap_bin.1	CAIMSN01 (Lichenicola)	Acetobacteraceae	Acetobacterales	BMGPLGCD_3_emrld_1	Other	0.538	BGC0000920
private_T1904_metawrap_bin.1	CAIMSN01 (Lichenicola)	Acetobacteraceae	Acetobacterales	BMGPLGCD_6_emrld_2	Saccharide	0.679	BGC0001589
private_T1904_metawrap_bin.1	CAIMSN01 (Lichenicola)	Acetobacteraceae	Acetobacterales	BMGPLGCD_7_emrld_1	Polyketide	0.691	BGC0001150
private_T1904_metawrap_bin.1	CAIMSN01 (Lichenicola)	Acetobacteraceae	Acetobacterales	BMGPLGCD_9_emrld_1	RiPP	0.625	BGC0000590
private_T1916_metawrap_bin.13	Lichenihabitans	Beijerinckiaceae	Rhizobiales	NGAKBJDI_108_emrld_1	Polyketide	0.615	BGC0000282
private_T1916_metawrap_bin.13	Lichenihabitans	Beijerinckiaceae	Rhizobiales	NGAKBJDI_16_emrld_1	NRP	0.54	BGC0001993
private_T1916_metawrap_bin.13	Lichenihabitans	Beijerinckiaceae	Rhizobiales	NGAKBJDI_182_emrld_1	Terpene	0.667	BGC0001201
private_T1916_metawrap_bin.13	Lichenihabitans	Beijerinckiaceae	Rhizobiales	NGAKBJDI_21_emrld_1	Polyketide	0.638	BGC0000018
private_T1916_metawrap_bin.13	Lichenihabitans	Beijerinckiaceae	Rhizobiales	NGAKBJDI_60_emrld_1	Polyketide	0.667	BGC0000228
private_T1916_metawrap_bin.13	Lichenihabitans	Beijerinckiaceae	Rhizobiales	NGAKBJDI_69_emrld_1	Saccharide	0.621	BGC0000800
private_T1916_metawrap_bin.13	Lichenihabitans	Beijerinckiaceae	Rhizobiales	NGAKBJDI_8_emrld_1	Polyketide	0.694	BGC0000835
private_T1916_metawrap_bin.2	CAHJWL01	Acidobacteriaceae	Acidobacteriales	KGFGAPHO_7_emrld_1	Saccharide	0.64	BGC0000755
private_T1916_metawrap_bin.6	Lichenihabitans	Beijerinckiaceae	Rhizobiales	OEFCJGPL_1_emrld_1	Saccharide	0.685	BGC0000733
private_T1916_metawrap_bin.6	Lichenihabitans	Beijerinckiaceae	Rhizobiales	OEFCJGPL_126_emrld_1	Terpene	0.625	BGC0000656
private_T1916_metawrap_bin.6	Lichenihabitans	Beijerinckiaceae	Rhizobiales	OEFCJGPL_136_emrld_1	NRP	0.6	BGC0001650
private_T1916_metawrap_bin.6	Lichenihabitans	Beijerinckiaceae	Rhizobiales	OEFCJGPL_2_emrld_1	NRP Polyketide	0.596	BGC0001329
private_T1916_metawrap_bin.6	Lichenihabitans	Beijerinckiaceae	Rhizobiales	OEFCJGPL_218_emrld_1	Terpene	0.625	BGC0000660
private_T1916_metawrap_bin.6	Lichenihabitans	Beijerinckiaceae	Rhizobiales	OEFCJGPL_36_emrld_1	Terpene	0.667	BGC0000660
private_T1916_metawrap_bin.6	Lichenihabitans	Beijerinckiaceae	Rhizobiales	OEFCJGPL_57_emrld_1	RiPP	0.619	BGC0000484
private_T1916_metawrap_bin.6	Lichenihabitans	Beijerinckiaceae	Rhizobiales	OEFCJGPL_68_emrld_1	Saccharide	0.633	BGC0000800
private_T1916_metawrap_bin.6	Lichenihabitans	Beijerinckiaceae	Rhizobiales	OEFCJGPL_88_emrld_1	Polyketide	0.588	BGC0000228
private_TS1974_metawrap_bin.3	RH-AL1	Beijerinckiaceae	Rhizobiales	MPCGHJON_11_emrld_1	Polyketide	0.628	BGC0000041
private_TS1974_metawrap_bin.3	RH-AL1	Beijerinckiaceae	Rhizobiales	MPCGHJON_13_emrld_1	NRP Saccharide	0.571	BGC0002020
private_TS1974_metawrap_bin.3	RH-AL1	Beijerinckiaceae	Rhizobiales	MPCGHJON_5_emrld_1	Terpene	0.667	BGC0000660
private_TS1974_metawrap_bin.3	RH-AL1	Beijerinckiaceae	Rhizobiales	MPCGHJON_7_emrld_2	Polyketide	0.619	BGC0000228
private_TS1974_metawrap_bin.3	RH-AL1	Beijerinckiaceae	Rhizobiales	MPCGHJON_9_emrld_1	NRP Polyketide	0.689	BGC0001152
private_TS1974_metawrap_bin.5	CAHJWL01	Acidobacteriaceae	Acidobacteriales	LPNEIAGN_26_emrld_1	Other	0.478	BGC0000868
private_TS1974_metawrap_bin.5	CAHJWL01	Acidobacteriaceae	Acidobacteriales	LPNEIAGN_4_emrld_1	Polyketide	0.571	BGC0001938
private_TS1974_metawrap_bin.5	CAHJWL01	Acidobacteriaceae	Acidobacteriales	LPNEIAGN_5_emrld_1	Saccharide	0.625	BGC0000755
private_TS1974_metawrap_bin.6	LMUY01	Acetobacteraceae	Acetobacterales	GFNGEBMB_12_emrld_1	Terpene	0.682	BGC0000663
private_TS1974_metawrap_bin.6	LMUY01	Acetobacteraceae	Acetobacterales	GFNGEBMB_23_emrld_1	RiPP	0.68	BGC0000590
private_TS1974_metawrap_bin.6	LMUY01	Acetobacteraceae	Acetobacterales	GFNGEBMB_5_emrld_1	Other	0.444	BGC0000866
private_TS1974_metawrap_bin.6	LMUY01	Acetobacteraceae	Acetobacterales	GFNGEBMB_66_emrld_1	Other	0.615	BGC0002008
private_TS1974_metawrap_bin.6	LMUY01	Acetobacteraceae	Acetobacterales	GFNGEBMB_8_emrld_1	Polyketide	0.556	BGC0000051
private_VT1_metawrap_bin.1	LMUY01	Acetobacteraceae	Acetobacterales	PIHMPLLH_2_emrld_1	Saccharide	0.679	BGC0001380
private_VT1_metawrap_bin.1	LMUY01	Acetobacteraceae	Acetobacterales	PIHMPLLH_8_emrld_1	Terpene	0.583	BGC0000645
private_VT1_metawrap_bin.1	LMUY01	Acetobacteraceae	Acetobacterales	PIHMPLLH_9_emrld_1	Other	0.52	BGC0000866
private_VT1_metawrap_bin.2	CAHJWO01	UBA10450	Chthoniobacterales	IMPJHPEA_24_emrld_1	NRP Polyketide	0.449	BGC0001363
private_VT1_metawrap_bin.2	CAHJWO01	UBA10450	Chthoniobacterales	IMPJHPEA_26_emrld_1	Terpene	0.471	BGC0000644
private_VT1_metawrap_bin.2	CAHJWO01	UBA10450	Chthoniobacterales	IMPJHPEA_9_emrld_1	Polyketide	0.667	BGC0001987
private_VT1_metawrap_bin.3	Acetobacteraceae gen. sp.	Acetobacteraceae	Acetobacterales	HFJBGDHP_15_emrld_1	Polyketide	0.65	BGC0000228
private_VT1_metawrap_bin.3	Acetobacteraceae gen. sp.	Acetobacteraceae	Acetobacterales	HFJBGDHP_56_emrld_1	Saccharide	0.6	BGC0000763
private_VT1_metawrap_bin.3	Acetobacteraceae gen. sp.	Acetobacteraceae	Acetobacterales	HFJBGDHP_9_emrld_1	Terpene	0.667	BGC0000647
private_VT16_metawrap_bin.4	CAHJWL01	Acidobacteriaceae	Acidobacteriales	DEMPBEHM_2_emrld_3	Saccharide	0.571	BGC0000755
private_VT16_metawrap_bin.4	CAHJWL01	Acidobacteriaceae	Acidobacteriales	DEMPBEHM_2_emrld_5	Polyketide	0.682	BGC0000228
private_VT22_metawrap_bin.8	EB88	Acidobacteriaceae	Acidobacteriales	ABALGLJP_1_emrld_1	Polyketide	0.615	BGC0000228
private_VT22_metawrap_bin.8	EB88	Acidobacteriaceae	Acidobacteriales	ABALGLJP_14_emrld_1	Other	0.679	BGC0000868
private_VT22_metawrap_bin.8	EB88	Acidobacteriaceae	Acidobacteriales	ABALGLJP_220_emrld_1	Terpene	0.562	BGC0000656
private_VT22_metawrap_bin.8	EB88	Acidobacteriaceae	Acidobacteriales	ABALGLJP_29_emrld_1	Saccharide	0.684	BGC0001894
private_VT22_metawrap_bin.8	EB88	Acidobacteriaceae	Acidobacteriales	ABALGLJP_3_emrld_1	Saccharide	0.654	BGC0000755
private_VT26_metawrap_bin.1	RH-AL1	Beijerinckiaceae	Rhizobiales	BDDPCGLF_131_emrld_1	Terpene	0.692	BGC0001201
private_VT26_metawrap_bin.1	RH-AL1	Beijerinckiaceae	Rhizobiales	BDDPCGLF_3_emrld_1	RiPP	0.636	BGC0000581
private_VT26_metawrap_bin.1	RH-AL1	Beijerinckiaceae	Rhizobiales	BDDPCGLF_62_emrld_1	Other	0.696	BGC0001463
private_VT26_metawrap_bin.1	RH-AL1	Beijerinckiaceae	Rhizobiales	BDDPCGLF_82_emrld_1	Polyketide	0.64	BGC0000228
private_VT34_metawrap_bin.3	CAHJXG01	Acetobacteraceae	Acetobacterales	OCHNOGKK_1_emrld_1	Saccharide	0.698	BGC0000773
private_VT34_metawrap_bin.3	CAHJXG01	Acetobacteraceae	Acetobacterales	OCHNOGKK_17_emrld_1	RiPP	0.55	BGC0002005
private_VT34_metawrap_bin.3	CAHJXG01	Acetobacteraceae	Acetobacterales	OCHNOGKK_2_emrld_2	Polyketide	0.645	BGC0001665
private_VT34_metawrap_bin.3	CAHJXG01	Acetobacteraceae	Acetobacterales	OCHNOGKK_39_emrld_1	Terpene	0.583	BGC0000645
private_VT34_metawrap_bin.3	CAHJXG01	Acetobacteraceae	Acetobacterales	OCHNOGKK_44_emrld_1	Terpene	0.597	BGC0000663
private_VT34_metawrap_bin.3	CAHJXG01	Acetobacteraceae	Acetobacterales	OCHNOGKK_49_emrld_1	Polyketide	0.594	BGC0000284
private_VT34_metawrap_bin.4	Sphingomonas	Sphingomonadaceae	Sphingomonadales	IALNNBDL_2_emrld_1	Saccharide	0.683	BGC0000731
private_VT34_metawrap_bin.4	Sphingomonas	Sphingomonadaceae	Sphingomonadales	IALNNBDL_55_emrld_1	Other	0.538	BGC0000892
private_X1_metawrap_bin.1	Acetobacteraceae gen. sp.	Acetobacteraceae	Acetobacterales	BJPMJNKD_27_emrld_1	Saccharide	0.694	BGC0000763
private_X1_metawrap_bin.1	Acetobacteraceae gen. sp.	Acetobacteraceae	Acetobacterales	BJPMJNKD_37_emrld_1	Polyketide	0.667	BGC0000025
private_X1_metawrap_bin.1	Acetobacteraceae gen. sp.	Acetobacteraceae	Acetobacterales	BJPMJNKD_7_emrld_1	Polyketide	0.56	BGC0000228
private_X1_metawrap_bin.1	Acetobacteraceae gen. sp.	Acetobacteraceae	Acetobacterales	BJPMJNKD_91_emrld_1	Terpene	0.615	BGC0000645
private_X11_metawrap_bin.3	Acetobacteraceae gen. sp.	Acetobacteraceae	Acetobacterales	ABGILFEE_111_emrld_1	Terpene	0.667	BGC0000675
private_X11_metawrap_bin.3	Acetobacteraceae gen. sp.	Acetobacteraceae	Acetobacterales	ABGILFEE_121_emrld_1	Polyketide	0.636	BGC0001831
private_X11_metawrap_bin.3	Acetobacteraceae gen. sp.	Acetobacteraceae	Acetobacterales	ABGILFEE_3_emrld_1	Terpene	0.647	BGC0000647
private_X11_metawrap_bin.3	Acetobacteraceae gen. sp.	Acetobacteraceae	Acetobacterales	ABGILFEE_35_emrld_1	Polyketide	0.476	BGC0000228
private_X11_metawrap_bin.3	Acetobacteraceae gen. sp.	Acetobacteraceae	Acetobacterales	ABGILFEE_7_emrld_1	Saccharide	0.696	BGC0000763
private_X11_metawrap_bin.3	Acetobacteraceae gen. sp.	Acetobacteraceae	Acetobacterales	ABGILFEE_95_emrld_1	Terpene	0.667	BGC0000645
private_X15_metawrap_bin.2	CAHJXG01	Acetobacteraceae	Acetobacterales	HOKLELOH_1_emrld_1	Saccharide	0.66	BGC0000732
private_X15_metawrap_bin.2	CAHJXG01	Acetobacteraceae	Acetobacterales	HOKLELOH_1_emrld_2	Terpene	0.6	BGC0000645
private_X15_metawrap_bin.2	CAHJXG01	Acetobacteraceae	Acetobacterales	HOKLELOH_42_emrld_1	Saccharide	0.698	BGC0001589
private_X16_metawrap_bin.17	CAHJWL01	Acidobacteriaceae	Acidobacteriales	CGBOMMCC_11_emrld_1	Saccharide	0.696	BGC0000803
private_X16_metawrap_bin.17	CAHJWL01	Acidobacteriaceae	Acidobacteriales	CGBOMMCC_36_emrld_1	NRP Polyketide	0.544	BGC0001329
private_X3_metawrap_bin.2	EB88	Acidobacteriaceae	Acidobacteriales	LHBEPMAN_3_emrld_1	RiPP	0.692	BGC0001733
private_X3_metawrap_bin.2	EB88	Acidobacteriaceae	Acidobacteriales	LHBEPMAN_6_emrld_2	Terpene	0.65	BGC0000656
private_X3_metawrap_bin.2	EB88	Acidobacteriaceae	Acidobacteriales	LHBEPMAN_8_emrld_1	Polyketide	0.632	BGC0000248
private_X3_metawrap_bin.3	Sphingomonas	Sphingomonadaceae	Sphingomonadales	ADDAJNOP_21_emrld_1	Terpene	0.526	BGC0000656
private_X3_metawrap_bin.3	Sphingomonas	Sphingomonadaceae	Sphingomonadales	ADDAJNOP_24_emrld_1	NRP	0.667	BGC0001844
private_X3_metawrap_bin.3	Sphingomonas	Sphingomonadaceae	Sphingomonadales	ADDAJNOP_36_emrld_1	Other	0.596	BGC0001463
private_X5_metawrap_bin.1	Nostoc	Nostocaceae	Cyanobacteriales	FBFEOIHC_14_emrld_1	Saccharide	0.689	BGC0000782
private_X5_metawrap_bin.1	Nostoc	Nostocaceae	Cyanobacteriales	FBFEOIHC_2_emrld_2	NRP Polyketide	0.55	BGC0001363
private_X5_metawrap_bin.1	Nostoc	Nostocaceae	Cyanobacteriales	FBFEOIHC_20_emrld_1	RiPP	0.667	BGC0000593
private_X5_metawrap_bin.1	Nostoc	Nostocaceae	Cyanobacteriales	FBFEOIHC_26_emrld_1	Other	0.671	BGC0000869
private_X5_metawrap_bin.1	Nostoc	Nostocaceae	Cyanobacteriales	FBFEOIHC_29_emrld_1	RiPP	0.607	BGC0002005
private_X5_metawrap_bin.1	Nostoc	Nostocaceae	Cyanobacteriales	FBFEOIHC_31_emrld_1	Other	0.684	BGC0001223
private_X5_metawrap_bin.1	Nostoc	Nostocaceae	Cyanobacteriales	FBFEOIHC_40_emrld_1	Terpene	0.667	BGC0000660
private_X5_metawrap_bin.1	Nostoc	Nostocaceae	Cyanobacteriales	FBFEOIHC_9_emrld_1	Terpene	0.643	BGC0000645
private_X9_metawrap_bin.1	CAIMSN01 (Lichenicola)	Acetobacteraceae	Acetobacterales	PFOHNDLL_1_emrld_1	Saccharide	0.684	BGC0000754
private_X9_metawrap_bin.1	CAIMSN01 (Lichenicola)	Acetobacteraceae	Acetobacterales	PFOHNDLL_1_emrld_2	Polyketide	0.5	BGC0000228
private_X9_metawrap_bin.1	CAIMSN01 (Lichenicola)	Acetobacteraceae	Acetobacterales	PFOHNDLL_1_emrld_3	Other	0.588	BGC0001217
private_X9_metawrap_bin.1	CAIMSN01 (Lichenicola)	Acetobacteraceae	Acetobacterales	PFOHNDLL_2_emrld_2	Polyketide	0.667	BGC0000282
public_ERR4179389_metawrap_bin.2	Sphingomonas	Sphingomonadaceae	Sphingomonadales	PJMFLHAB_2_emrld_2	Saccharide	0.696	BGC0000773
public_ERR4179389_metawrap_bin.2	Sphingomonas	Sphingomonadaceae	Sphingomonadales	PJMFLHAB_36_emrld_1	Terpene	0.526	BGC0000656
public_ERR4179390_metawrap_bin.2	CAHJWL01	Acidobacteriaceae	Acidobacteriales	MODPEBIF_1_emrld_1	Terpene	0.55	BGC0000646
public_ERR4179390_metawrap_bin.2	CAHJWL01	Acidobacteriaceae	Acidobacteriales	MODPEBIF_22_emrld_1	Polyketide	0.667	BGC0000282
public_ERR4179390_metawrap_bin.2	CAHJWL01	Acidobacteriaceae	Acidobacteriales	MODPEBIF_6_emrld_1	Saccharide	0.571	BGC0000755
public_SRR11456913_metawrap_bin.11	Nostoc	Nostocaceae	Cyanobacteriales	LJFHLNOH_17_emrld_1	Other	0.629	BGC0000869
public_SRR11456913_metawrap_bin.11	Nostoc	Nostocaceae	Cyanobacteriales	LJFHLNOH_18_emrld_1	Other	0.63	BGC0000868
public_SRR11456913_metawrap_bin.11	Nostoc	Nostocaceae	Cyanobacteriales	LJFHLNOH_3_emrld_1	Other	0.667	BGC0000851
public_SRR11456913_metawrap_bin.11	Nostoc	Nostocaceae	Cyanobacteriales	LJFHLNOH_4_emrld_1	Alkaloid	0.699	BGC0001595
public_SRR11456913_metawrap_bin.11	Nostoc	Nostocaceae	Cyanobacteriales	LJFHLNOH_5_emrld_1	NRP	0.688	BGC0000400
public_SRR11456913_metawrap_bin.11	Nostoc	Nostocaceae	Cyanobacteriales	LJFHLNOH_7_emrld_1	Saccharide	0.696	BGC0000782
public_SRR11456913_metawrap_bin.11	Nostoc	Nostocaceae	Cyanobacteriales	LJFHLNOH_82_emrld_1	RiPP	0.389	BGC0002005
public_SRR11456913_metawrap_bin.11	Nostoc	Nostocaceae	Cyanobacteriales	LJFHLNOH_9_emrld_1	RiPP	0.421	BGC0002005
public_SRR11456913_metawrap_bin.11	Nostoc	Nostocaceae	Cyanobacteriales	LJFHLNOH_9_emrld_2	RiPP	0.476	BGC0002005
public_SRR11456914_metawrap_bin.12	CAHJXG01	Acetobacteraceae	Acetobacterales	KGEKGLJE_18_emrld_1	Saccharide	0.667	BGC0000787
public_SRR11456914_metawrap_bin.12	CAHJXG01	Acetobacteraceae	Acetobacterales	KGEKGLJE_2_emrld_1	Other	0.488	BGC0002008
public_SRR11456914_metawrap_bin.12	CAHJXG01	Acetobacteraceae	Acetobacterales	KGEKGLJE_6_emrld_1	Polyketide	0.568	BGC0000051
public_SRR11456914_metawrap_bin.12	CAHJXG01	Acetobacteraceae	Acetobacterales	KGEKGLJE_8_emrld_1	Terpene	0.647	BGC0000645
public_SRR11456915_metawrap_bin.3	Nostoc	Nostocaceae	Cyanobacteriales	PIEGIFOD_11_emrld_1	NRP	0.66	BGC0000400
public_SRR11456915_metawrap_bin.3	Nostoc	Nostocaceae	Cyanobacteriales	PIEGIFOD_126_emrld_1	NRP	0.5	BGC0001993
public_SRR11456915_metawrap_bin.3	Nostoc	Nostocaceae	Cyanobacteriales	PIEGIFOD_13_emrld_1	NRP	0.692	BGC0000427
public_SRR11456915_metawrap_bin.3	Nostoc	Nostocaceae	Cyanobacteriales	PIEGIFOD_141_emrld_1	RiPP	0.556	BGC0000532
public_SRR11456915_metawrap_bin.3	Nostoc	Nostocaceae	Cyanobacteriales	PIEGIFOD_15_emrld_1	NRP Polyketide	0.669	BGC0002001
public_SRR11456915_metawrap_bin.3	Nostoc	Nostocaceae	Cyanobacteriales	PIEGIFOD_2_emrld_1	Saccharide	0.673	BGC0000782
public_SRR11456915_metawrap_bin.3	Nostoc	Nostocaceae	Cyanobacteriales	PIEGIFOD_2_emrld_2	Terpene	0.5	BGC0000660
public_SRR11456915_metawrap_bin.3	Nostoc	Nostocaceae	Cyanobacteriales	PIEGIFOD_24_emrld_1	NRP Polyketide	0.656	BGC0001031
public_SRR11456915_metawrap_bin.3	Nostoc	Nostocaceae	Cyanobacteriales	PIEGIFOD_3_emrld_2	NRP Polyketide	0.557	BGC0001363
public_SRR11456915_metawrap_bin.3	Nostoc	Nostocaceae	Cyanobacteriales	PIEGIFOD_3_emrld_3	RiPP	0.64	BGC0002005
public_SRR11456915_metawrap_bin.3	Nostoc	Nostocaceae	Cyanobacteriales	PIEGIFOD_32_emrld_1	NRP Polyketide	0.493	BGC0001028
public_SRR11456915_metawrap_bin.3	Nostoc	Nostocaceae	Cyanobacteriales	PIEGIFOD_48_emrld_1	Other	0.46	BGC0000869
public_SRR11456915_metawrap_bin.3	Nostoc	Nostocaceae	Cyanobacteriales	PIEGIFOD_5_emrld_1	RiPP	0.583	BGC0000623
public_SRR11456915_metawrap_bin.3	Nostoc	Nostocaceae	Cyanobacteriales	PIEGIFOD_54_emrld_1	Other	0.583	BGC0000868
public_SRR11456915_metawrap_bin.3	Nostoc	Nostocaceae	Cyanobacteriales	PIEGIFOD_6_emrld_1	RiPP	0.667	BGC0000581
public_SRR11456915_metawrap_bin.3	Nostoc	Nostocaceae	Cyanobacteriales	PIEGIFOD_83_emrld_1	RiPP	0.45	BGC0002005
public_SRR11456915_metawrap_bin.3	Nostoc	Nostocaceae	Cyanobacteriales	PIEGIFOD_84_emrld_1	Alkaloid Terpene	0.69	BGC0001126
public_SRR11456915_metawrap_bin.3	Nostoc	Nostocaceae	Cyanobacteriales	PIEGIFOD_86_emrld_1	NRP	0.612	BGC0000310
public_SRR11456915_metawrap_bin.3	Nostoc	Nostocaceae	Cyanobacteriales	PIEGIFOD_88_emrld_1	RiPP	0.667	BGC0002005
public_SRR11456915_metawrap_bin.3	Nostoc	Nostocaceae	Cyanobacteriales	PIEGIFOD_96_emrld_1	Other	0.667	BGC0000868
public_SRR11456915_metawrap_bin.9	CAHJWO01	UBA10450	Chthoniobacterales	DLEDLIPJ_10_emrld_1	Saccharide	0.609	BGC0000786
public_SRR11456915_metawrap_bin.9	CAHJWO01	UBA10450	Chthoniobacterales	DLEDLIPJ_27_emrld_1	NRP Polyketide	0.585	BGC0001363
public_SRR11456915_metawrap_bin.9	CAHJWO01	UBA10450	Chthoniobacterales	DLEDLIPJ_35_emrld_1	Terpene	0.529	BGC0000646
public_SRR11456915_metawrap_bin.9	CAHJWO01	UBA10450	Chthoniobacterales	DLEDLIPJ_38_emrld_1	Saccharide	0.667	BGC0000740
public_SRR11456918_metawrap_bin.3	Nostoc	Nostocaceae	Cyanobacteriales	IIKONLCF_104_emrld_1	NRP	0.286	BGC0001135
public_SRR11456918_metawrap_bin.3	Nostoc	Nostocaceae	Cyanobacteriales	IIKONLCF_11_emrld_1	Other	0.667	BGC0000851
public_SRR11456918_metawrap_bin.3	Nostoc	Nostocaceae	Cyanobacteriales	IIKONLCF_14_emrld_1	RiPP	0.583	BGC0000623
public_SRR11456918_metawrap_bin.3	Nostoc	Nostocaceae	Cyanobacteriales	IIKONLCF_3_emrld_1	NRP Polyketide	0.609	BGC0001363
public_SRR11456918_metawrap_bin.3	Nostoc	Nostocaceae	Cyanobacteriales	IIKONLCF_35_emrld_1	NRP	0.588	BGC0000389
public_SRR11456918_metawrap_bin.3	Nostoc	Nostocaceae	Cyanobacteriales	IIKONLCF_36_emrld_1	NRP Polyketide	0.443	BGC0001028
public_SRR11456918_metawrap_bin.3	Nostoc	Nostocaceae	Cyanobacteriales	IIKONLCF_40_emrld_1	Other	0.585	BGC0000869
public_SRR11456918_metawrap_bin.3	Nostoc	Nostocaceae	Cyanobacteriales	IIKONLCF_60_emrld_1	NRP	0.525	BGC0000335
public_SRR11456918_metawrap_bin.3	Nostoc	Nostocaceae	Cyanobacteriales	IIKONLCF_61_emrld_1	Terpene	0.692	BGC0000675
public_SRR11456918_metawrap_bin.3	Nostoc	Nostocaceae	Cyanobacteriales	IIKONLCF_7_emrld_1	NRP Polyketide	0.625	BGC0002001
public_SRR11456918_metawrap_bin.3	Nostoc	Nostocaceae	Cyanobacteriales	IIKONLCF_72_emrld_1	Other	0.564	BGC0000863
public_SRR11456918_metawrap_bin.3	Nostoc	Nostocaceae	Cyanobacteriales	IIKONLCF_9_emrld_1	RiPP	0.676	BGC0002005
public_SRR11456918_metawrap_bin.3	Nostoc	Nostocaceae	Cyanobacteriales	IIKONLCF_9_emrld_2	NRP	0.648	BGC0001469
public_SRR11456918_metawrap_bin.7	Sphingomonas	Sphingomonadaceae	Sphingomonadales	AKEDGBFA_3_emrld_2	Saccharide	0.689	BGC0001894
public_SRR11456919_metawrap_bin.1	Sphingomonas	Sphingomonadaceae	Sphingomonadales	MPCPDCJH_1_emrld_1	Other	0.692	BGC0000948
public_SRR11456919_metawrap_bin.1	Sphingomonas	Sphingomonadaceae	Sphingomonadales	MPCPDCJH_10_emrld_1	Polyketide	0.684	BGC0000282
public_SRR11456919_metawrap_bin.1	Sphingomonas	Sphingomonadaceae	Sphingomonadales	MPCPDCJH_128_emrld_1	Terpene	0.455	BGC0000647
public_SRR11456919_metawrap_bin.1	Sphingomonas	Sphingomonadaceae	Sphingomonadales	MPCPDCJH_48_emrld_1	Terpene	0.55	BGC0000656
public_SRR11456919_metawrap_bin.1	Sphingomonas	Sphingomonadaceae	Sphingomonadales	MPCPDCJH_90_emrld_1	Terpene	0.615	BGC0000663
public_SRR11456919_metawrap_bin.13	Lichenihabitans	Beijerinckiaceae	Rhizobiales	PNDHIFML_103_emrld_1	Polyketide	0.682	BGC0000228
public_SRR11456919_metawrap_bin.13	Lichenihabitans	Beijerinckiaceae	Rhizobiales	PNDHIFML_112_emrld_1	Other	0.571	BGC0000868
public_SRR11456919_metawrap_bin.13	Lichenihabitans	Beijerinckiaceae	Rhizobiales	PNDHIFML_12_emrld_2	Polyketide	0.574	BGC0000051
public_SRR11456919_metawrap_bin.13	Lichenihabitans	Beijerinckiaceae	Rhizobiales	PNDHIFML_26_emrld_1	RiPP	0.65	BGC0001733
public_SRR11456919_metawrap_bin.13	Lichenihabitans	Beijerinckiaceae	Rhizobiales	PNDHIFML_3_emrld_1	NRP	0.652	BGC0001168
public_SRR11456919_metawrap_bin.13	Lichenihabitans	Beijerinckiaceae	Rhizobiales	PNDHIFML_64_emrld_2	Terpene	0.625	BGC0000647
public_SRR11456919_metawrap_bin.13	Lichenihabitans	Beijerinckiaceae	Rhizobiales	PNDHIFML_8_emrld_1	Saccharide	0.645	BGC0000800
public_SRR11456919_metawrap_bin.2	CAHJWO01	UBA10450	Chthoniobacterales	DAFDFJJI_10_emrld_1	Other	0.645	BGC0000868
public_SRR11456919_metawrap_bin.2	CAHJWO01	UBA10450	Chthoniobacterales	DAFDFJJI_12_emrld_1	NRP	0.564	BGC0001993
public_SRR11456919_metawrap_bin.2	CAHJWO01	UBA10450	Chthoniobacterales	DAFDFJJI_12_emrld_2	Polyketide	0.619	BGC0000228
public_SRR11456919_metawrap_bin.2	CAHJWO01	UBA10450	Chthoniobacterales	DAFDFJJI_21_emrld_1	Terpene	0.682	BGC0000645
public_SRR11456919_metawrap_bin.2	CAHJWO01	UBA10450	Chthoniobacterales	DAFDFJJI_4_emrld_1	Saccharide	0.692	BGC0000731
public_SRR11456919_metawrap_bin.2	CAHJWO01	UBA10450	Chthoniobacterales	DAFDFJJI_88_emrld_1	Polyketide	0.5	BGC0000248
public_SRR11456919_metawrap_bin.3	Lichenihabitans	Beijerinckiaceae	Rhizobiales	LKCMJCCE_3_emrld_1	NRP	0.692	BGC0001168
public_SRR11456919_metawrap_bin.3	Lichenihabitans	Beijerinckiaceae	Rhizobiales	LKCMJCCE_34_emrld_1	Terpene	0.4	BGC0000656
public_SRR11456919_metawrap_bin.3	Lichenihabitans	Beijerinckiaceae	Rhizobiales	LKCMJCCE_95_emrld_1	Polyketide	0.571	BGC0000228
public_SRR11456919_metawrap_bin.5	Nostoc	Nostocaceae	Cyanobacteriales	MELAKNIM_1_emrld_1	Other	0.667	BGC0000868
public_SRR11456919_metawrap_bin.5	Nostoc	Nostocaceae	Cyanobacteriales	MELAKNIM_117_emrld_1	NRP Polyketide	0.661	BGC0000996
public_SRR11456919_metawrap_bin.5	Nostoc	Nostocaceae	Cyanobacteriales	MELAKNIM_171_emrld_1	RiPP	0.5	BGC0002005
public_SRR11456919_metawrap_bin.5	Nostoc	Nostocaceae	Cyanobacteriales	MELAKNIM_26_emrld_1	RiPP	0.621	BGC0002005
public_SRR11456919_metawrap_bin.5	Nostoc	Nostocaceae	Cyanobacteriales	MELAKNIM_27_emrld_1	NRP	0.471	BGC0001953
public_SRR11456919_metawrap_bin.5	Nostoc	Nostocaceae	Cyanobacteriales	MELAKNIM_4_emrld_1	RiPP	0.655	BGC0002005
public_SRR11456919_metawrap_bin.5	Nostoc	Nostocaceae	Cyanobacteriales	MELAKNIM_4_emrld_2	NRP Polyketide	0.571	BGC0002001
public_SRR11456919_metawrap_bin.5	Nostoc	Nostocaceae	Cyanobacteriales	MELAKNIM_49_emrld_1	Terpene	0.571	BGC0000660
public_SRR11456919_metawrap_bin.5	Nostoc	Nostocaceae	Cyanobacteriales	MELAKNIM_57_emrld_1	NRP	0.689	BGC0000426
public_SRR11456919_metawrap_bin.5	Nostoc	Nostocaceae	Cyanobacteriales	MELAKNIM_85_emrld_1	Other	0.46	BGC0000869
public_SRR11456919_metawrap_bin.5	Nostoc	Nostocaceae	Cyanobacteriales	MELAKNIM_86_emrld_1	Other	0.586	BGC0000868
public_SRR11456921_metawrap_bin.3	Nostoc	Nostocaceae	Cyanobacteriales	GDDBMOEM_1_emrld_1	NRP Polyketide	0.634	BGC0001028
public_SRR11456921_metawrap_bin.3	Nostoc	Nostocaceae	Cyanobacteriales	GDDBMOEM_10_emrld_1	NRP Polyketide	0.603	BGC0001363
public_SRR11456921_metawrap_bin.3	Nostoc	Nostocaceae	Cyanobacteriales	GDDBMOEM_11_emrld_1	Alkaloid	0.699	BGC0001595
public_SRR11456921_metawrap_bin.3	Nostoc	Nostocaceae	Cyanobacteriales	GDDBMOEM_127_emrld_1	NRP	0.316	BGC0000389
public_SRR11456921_metawrap_bin.3	Nostoc	Nostocaceae	Cyanobacteriales	GDDBMOEM_141_emrld_1	RiPP	0.444	BGC0002005
public_SRR11456921_metawrap_bin.3	Nostoc	Nostocaceae	Cyanobacteriales	GDDBMOEM_17_emrld_1	NRP Polyketide	0.5	BGC0001748
public_SRR11456921_metawrap_bin.3	Nostoc	Nostocaceae	Cyanobacteriales	GDDBMOEM_27_emrld_1	NRP	0.587	BGC0000302
public_SRR11456921_metawrap_bin.3	Nostoc	Nostocaceae	Cyanobacteriales	GDDBMOEM_31_emrld_1	NRP	0.667	BGC0000308
public_SRR11456921_metawrap_bin.3	Nostoc	Nostocaceae	Cyanobacteriales	GDDBMOEM_37_emrld_1	Terpene	0.625	BGC0000661
public_SRR11456921_metawrap_bin.3	Nostoc	Nostocaceae	Cyanobacteriales	GDDBMOEM_37_emrld_2	RiPP	0.571	BGC0000548
public_SRR11456921_metawrap_bin.3	Nostoc	Nostocaceae	Cyanobacteriales	GDDBMOEM_4_emrld_1	NRP Polyketide	0.383	BGC0001071
public_SRR11456921_metawrap_bin.3	Nostoc	Nostocaceae	Cyanobacteriales	GDDBMOEM_52_emrld_1	Other	0.667	BGC0000851
public_SRR11456921_metawrap_bin.3	Nostoc	Nostocaceae	Cyanobacteriales	GDDBMOEM_54_emrld_1	Other	0.691	BGC0000869
public_SRR11456921_metawrap_bin.3	Nostoc	Nostocaceae	Cyanobacteriales	GDDBMOEM_6_emrld_1	NRP Polyketide	0.636	BGC0002001
public_SRR11456921_metawrap_bin.3	Nostoc	Nostocaceae	Cyanobacteriales	GDDBMOEM_7_emrld_1	NRP	0.694	BGC0000400
public_SRR11456921_metawrap_bin.3	Nostoc	Nostocaceae	Cyanobacteriales	GDDBMOEM_72_emrld_1	Other	0.63	BGC0000868
public_SRR11456921_metawrap_bin.3	Nostoc	Nostocaceae	Cyanobacteriales	GDDBMOEM_74_emrld_1	Other	0.552	BGC0000869
public_SRR11456923_metawrap_bin.7	Nostoc	Nostocaceae	Cyanobacteriales	AFIABODP_11_emrld_1	Polyketide	0.596	BGC0000043
public_SRR11456923_metawrap_bin.7	Nostoc	Nostocaceae	Cyanobacteriales	AFIABODP_11_emrld_2	RiPP	0.474	BGC0002005
public_SRR11456923_metawrap_bin.7	Nostoc	Nostocaceae	Cyanobacteriales	AFIABODP_12_emrld_1	Other	0.672	BGC0000869
public_SRR11456923_metawrap_bin.7	Nostoc	Nostocaceae	Cyanobacteriales	AFIABODP_122_emrld_1	RiPP	0.667	BGC0002005
public_SRR11456923_metawrap_bin.7	Nostoc	Nostocaceae	Cyanobacteriales	AFIABODP_139_emrld_1	NRP	0.656	BGC0000389
public_SRR11456923_metawrap_bin.7	Nostoc	Nostocaceae	Cyanobacteriales	AFIABODP_19_emrld_1	Other	0.69	BGC0000868
public_SRR11456923_metawrap_bin.7	Nostoc	Nostocaceae	Cyanobacteriales	AFIABODP_45_emrld_1	NRP	0.619	BGC0001993
public_SRR11456923_metawrap_bin.7	Nostoc	Nostocaceae	Cyanobacteriales	AFIABODP_5_emrld_1	Other	0.509	BGC0000869
public_SRR11456923_metawrap_bin.7	Nostoc	Nostocaceae	Cyanobacteriales	AFIABODP_7_emrld_1	NRP Polyketide	0.551	BGC0001028
public_SRR11456923_metawrap_bin.7	Nostoc	Nostocaceae	Cyanobacteriales	AFIABODP_70_emrld_1	RiPP	0.583	BGC0000623
public_SRR11456923_metawrap_bin.7	Nostoc	Nostocaceae	Cyanobacteriales	AFIABODP_9_emrld_1	NRP Polyketide	0.571	BGC0001363
public_SRR13125477_metawrap_bin.5	LMUY01	Acetobacteraceae	Acetobacterales	LEELBPJF_1_emrld_1	Other	0.634	BGC0000869
public_SRR13125477_metawrap_bin.5	LMUY01	Acetobacteraceae	Acetobacterales	LEELBPJF_113_emrld_1	NRP	0.538	BGC0000426
public_SRR13125477_metawrap_bin.5	LMUY01	Acetobacteraceae	Acetobacterales	LEELBPJF_20_emrld_1	Terpene	0.6	BGC0001201
public_SRR13125477_metawrap_bin.5	LMUY01	Acetobacteraceae	Acetobacterales	LEELBPJF_35_emrld_1	Saccharide	0.659	BGC0000800
public_SRR13125477_metawrap_bin.5	LMUY01	Acetobacteraceae	Acetobacterales	LEELBPJF_5_emrld_1	NRP	0.533	BGC0000335
public_SRR13125477_metawrap_bin.5	LMUY01	Acetobacteraceae	Acetobacterales	LEELBPJF_90_emrld_1	Other	0.525	BGC0002008
public_SRR14721954_metawrap_bin.4	Nostoc	Nostocaceae	Cyanobacteriales	EPMPBBLN_1_emrld_1	NRP	0.68	BGC0000400
public_SRR14721954_metawrap_bin.4	Nostoc	Nostocaceae	Cyanobacteriales	EPMPBBLN_107_emrld_1	RiPP	0.438	BGC0002005
public_SRR14721954_metawrap_bin.4	Nostoc	Nostocaceae	Cyanobacteriales	EPMPBBLN_194_emrld_1	NRP	0.59	BGC0001993
public_SRR14721954_metawrap_bin.4	Nostoc	Nostocaceae	Cyanobacteriales	EPMPBBLN_2_emrld_1	RiPP	0.5	BGC0002005
public_SRR14721954_metawrap_bin.4	Nostoc	Nostocaceae	Cyanobacteriales	EPMPBBLN_2_emrld_2	Other	0.603	BGC0000869
public_SRR14721954_metawrap_bin.4	Nostoc	Nostocaceae	Cyanobacteriales	EPMPBBLN_21_emrld_1	Terpene	0.6	BGC0000661
public_SRR14721954_metawrap_bin.4	Nostoc	Nostocaceae	Cyanobacteriales	EPMPBBLN_26_emrld_1	RiPP	0.444	BGC0000623
public_SRR14721954_metawrap_bin.4	Nostoc	Nostocaceae	Cyanobacteriales	EPMPBBLN_31_emrld_1	NRP Polyketide	0.648	BGC0001331
public_SRR14721954_metawrap_bin.4	Nostoc	Nostocaceae	Cyanobacteriales	EPMPBBLN_48_emrld_1	NRP Polyketide	0.395	BGC0001467
public_SRR14721954_metawrap_bin.4	Nostoc	Nostocaceae	Cyanobacteriales	EPMPBBLN_55_emrld_1	NRP Polyketide	0.6	BGC0001028
public_SRR14721954_metawrap_bin.4	Nostoc	Nostocaceae	Cyanobacteriales	EPMPBBLN_63_emrld_1	NRP	0.656	BGC0000403
public_SRR14721954_metawrap_bin.4	Nostoc	Nostocaceae	Cyanobacteriales	EPMPBBLN_7_emrld_1	Terpene	0.615	BGC0000660
public_SRR14721954_metawrap_bin.4	Nostoc	Nostocaceae	Cyanobacteriales	EPMPBBLN_71_emrld_1	RiPP	0.6	BGC0001887
public_SRR14721954_metawrap_bin.4	Nostoc	Nostocaceae	Cyanobacteriales	EPMPBBLN_92_emrld_1	NRP Polyketide	0.393	BGC0001054
public_SRR14721985_metawrap_bin.2	CAIMSN01 (Lichenicola)	Acetobacteraceae	Acetobacterales	GEAHBLBF_21_emrld_1	Polyketide	0.5	BGC0000228
public_SRR14721985_metawrap_bin.2	CAIMSN01 (Lichenicola)	Acetobacteraceae	Acetobacterales	GEAHBLBF_51_emrld_1	Other	0.538	BGC0000920
public_SRR14722049_metawrap_bin.2	Terriglobus	Acidobacteriaceae	Acidobacteriales	KDHHJPOP_15_emrld_1	Saccharide	0.667	BGC0000755
public_SRR14722049_metawrap_bin.2	Terriglobus	Acidobacteriaceae	Acidobacteriales	KDHHJPOP_2_emrld_1	Terpene	0.692	BGC0000675
public_SRR14722049_metawrap_bin.2	Terriglobus	Acidobacteriaceae	Acidobacteriales	KDHHJPOP_9_emrld_1	Terpene	0.471	BGC0000646
public_SRR14722050_metawrap_bin.2	CAHJWL01	Acidobacteriaceae	Acidobacteriales	JICGGPKM_100_emrld_1	Polyketide	0.429	BGC0001938
public_SRR14722050_metawrap_bin.2	CAHJWL01	Acidobacteriaceae	Acidobacteriales	JICGGPKM_2_emrld_1	Terpene	0.667	BGC0000647
public_SRR14722050_metawrap_bin.2	CAHJWL01	Acidobacteriaceae	Acidobacteriales	JICGGPKM_3_emrld_1	Saccharide	0.64	BGC0000755
public_SRR14722071_metawrap_bin.1	Acetobacteraceae gen. sp.	Acetobacteraceae	Acetobacterales	KDAMANKM_5_emrld_1	Other	0.429	BGC0001217
public_SRR14722071_metawrap_bin.1	Acetobacteraceae gen. sp.	Acetobacteraceae	Acetobacterales	KDAMANKM_60_emrld_1	Other	0.667	BGC0000849
public_SRR14722081_metawrap_bin.1	Terriglobus	Acidobacteriaceae	Acidobacteriales	OGBAOIOE_102_emrld_1	Terpene	0.444	BGC0000675
public_SRR14722081_metawrap_bin.1	Terriglobus	Acidobacteriaceae	Acidobacteriales	OGBAOIOE_16_emrld_1	NRP	0.574	BGC0001993
public_SRR14722081_metawrap_bin.1	Terriglobus	Acidobacteriaceae	Acidobacteriales	OGBAOIOE_166_emrld_1	Saccharide	0.688	BGC0000763
public_SRR14722081_metawrap_bin.1	Terriglobus	Acidobacteriaceae	Acidobacteriales	OGBAOIOE_179_emrld_1	Polyketide	0.667	BGC0000248
public_SRR14722081_metawrap_bin.1	Terriglobus	Acidobacteriaceae	Acidobacteriales	OGBAOIOE_265_emrld_1	Polyketide	0.667	BGC0000248
public_SRR14722088_metawrap_bin.5	Terriglobus	Acidobacteriaceae	Acidobacteriales	MJOFJCIA_14_emrld_1	Saccharide	0.656	BGC0000755
public_SRR14722088_metawrap_bin.5	Terriglobus	Acidobacteriaceae	Acidobacteriales	MJOFJCIA_18_emrld_1	Saccharide	0.667	BGC0000752
public_SRR14722088_metawrap_bin.5	Terriglobus	Acidobacteriaceae	Acidobacteriales	MJOFJCIA_24_emrld_1	Polyketide	0.667	BGC0000282
public_SRR14722088_metawrap_bin.5	Terriglobus	Acidobacteriaceae	Acidobacteriales	MJOFJCIA_3_emrld_1	Polyketide	0.462	BGC0000248
public_SRR14722095_metawrap_bin.2	Terriglobus	Acidobacteriaceae	Acidobacteriales	DDEIDMMH_2_emrld_3	Saccharide	0.62	BGC0000733
public_SRR14722095_metawrap_bin.2	Terriglobus	Acidobacteriaceae	Acidobacteriales	DDEIDMMH_21_emrld_1	Polyketide	0.333	BGC0001938
public_SRR14722095_metawrap_bin.2	Terriglobus	Acidobacteriaceae	Acidobacteriales	DDEIDMMH_23_emrld_1	Saccharide	0.633	BGC0000755
public_SRR14722117_metawrap_bin.2	CAHJWO01	UBA10450	Chthoniobacterales	BDMPAKJF_162_emrld_1	Polyketide	0.688	BGC0001987
public_SRR14722117_metawrap_bin.2	CAHJWO01	UBA10450	Chthoniobacterales	BDMPAKJF_19_emrld_1	Saccharide	0.571	BGC0000731
public_SRR14722117_metawrap_bin.2	CAHJWO01	UBA10450	Chthoniobacterales	BDMPAKJF_32_emrld_1	Terpene	0.69	BGC0000630
public_SRR14722117_metawrap_bin.2	CAHJWO01	UBA10450	Chthoniobacterales	BDMPAKJF_337_emrld_1	RiPP	0.438	BGC0002005
public_SRR14722117_metawrap_bin.2	CAHJWO01	UBA10450	Chthoniobacterales	BDMPAKJF_43_emrld_1	NRP	0.615	BGC0001135
public_SRR14722117_metawrap_bin.2	CAHJWO01	UBA10450	Chthoniobacterales	BDMPAKJF_48_emrld_1	NRP Polyketide	0.5	BGC0001363
public_SRR14722123_metawrap_bin.1	LMUY01	Acetobacteraceae	Acetobacterales	DKHOJBAA_10_emrld_1	Saccharide	0.667	BGC0000763
public_SRR14722123_metawrap_bin.1	LMUY01	Acetobacteraceae	Acetobacterales	DKHOJBAA_11_emrld_1	RiPP	0.652	BGC0002005
public_SRR14722123_metawrap_bin.1	LMUY01	Acetobacteraceae	Acetobacterales	DKHOJBAA_25_emrld_1	Terpene	0.571	BGC0000645
public_SRR14722123_metawrap_bin.1	LMUY01	Acetobacteraceae	Acetobacterales	DKHOJBAA_35_emrld_1	Terpene	0.625	BGC0000646
public_SRR14722123_metawrap_bin.1	LMUY01	Acetobacteraceae	Acetobacterales	DKHOJBAA_4_emrld_1	Other	0.615	BGC0000868
public_SRR14722123_metawrap_bin.1	LMUY01	Acetobacteraceae	Acetobacterales	DKHOJBAA_47_emrld_1	RiPP	0.636	BGC0000581
public_SRR14722145_metawrap_bin.2	Nostoc	Nostocaceae	Cyanobacteriales	HOIPJCCP_1_emrld_1	NRP Polyketide	0.598	BGC0001054
public_SRR14722145_metawrap_bin.2	Nostoc	Nostocaceae	Cyanobacteriales	HOIPJCCP_103_emrld_1	Polyketide	0.579	BGC0001163
public_SRR14722145_metawrap_bin.2	Nostoc	Nostocaceae	Cyanobacteriales	HOIPJCCP_109_emrld_1	RiPP	0.686	BGC0002005
public_SRR14722145_metawrap_bin.2	Nostoc	Nostocaceae	Cyanobacteriales	HOIPJCCP_110_emrld_1	RiPP	0.667	BGC0001356
public_SRR14722145_metawrap_bin.2	Nostoc	Nostocaceae	Cyanobacteriales	HOIPJCCP_151_emrld_1	Terpene	0.636	BGC0000675
public_SRR14722145_metawrap_bin.2	Nostoc	Nostocaceae	Cyanobacteriales	HOIPJCCP_163_emrld_1	NRP	0.346	BGC0000400
public_SRR14722145_metawrap_bin.2	Nostoc	Nostocaceae	Cyanobacteriales	HOIPJCCP_164_emrld_1	NRP	0.583	BGC0000467
public_SRR14722145_metawrap_bin.2	Nostoc	Nostocaceae	Cyanobacteriales	HOIPJCCP_224_emrld_1	RiPP	0.5	BGC0002005
public_SRR14722145_metawrap_bin.2	Nostoc	Nostocaceae	Cyanobacteriales	HOIPJCCP_226_emrld_1	RiPP	0.476	BGC0002005
public_SRR14722145_metawrap_bin.2	Nostoc	Nostocaceae	Cyanobacteriales	HOIPJCCP_257_emrld_1	Saccharide	0.676	BGC0000773
public_SRR14722145_metawrap_bin.2	Nostoc	Nostocaceae	Cyanobacteriales	HOIPJCCP_266_emrld_1	NRP	0.429	BGC0001844
public_SRR14722145_metawrap_bin.2	Nostoc	Nostocaceae	Cyanobacteriales	HOIPJCCP_4_emrld_1	RiPP	0.6	BGC0000593
public_SRR14722145_metawrap_bin.2	Nostoc	Nostocaceae	Cyanobacteriales	HOIPJCCP_50_emrld_1	NRP	0.568	BGC0000426
public_SRR14722145_metawrap_bin.2	Nostoc	Nostocaceae	Cyanobacteriales	HOIPJCCP_52_emrld_1	NRP	0.438	BGC0001953
public_SRR14722145_metawrap_bin.2	Nostoc	Nostocaceae	Cyanobacteriales	HOIPJCCP_53_emrld_1	RiPP	0.45	BGC0002005
public_SRR14722145_metawrap_bin.2	Nostoc	Nostocaceae	Cyanobacteriales	HOIPJCCP_54_emrld_1	RiPP	0.593	BGC0002005
public_SRR14722145_metawrap_bin.2	Nostoc	Nostocaceae	Cyanobacteriales	HOIPJCCP_59_emrld_1	NRP	0.465	BGC0001993
public_SRR14722145_metawrap_bin.2	Nostoc	Nostocaceae	Cyanobacteriales	HOIPJCCP_85_emrld_1	Other	0.667	BGC0001223
public_SRR14722145_metawrap_bin.2	Nostoc	Nostocaceae	Cyanobacteriales	HOIPJCCP_9_emrld_1	NRP Polyketide	0.468	BGC0000984
public_SRR14722145_metawrap_bin.2	Nostoc	Nostocaceae	Cyanobacteriales	HOIPJCCP_96_emrld_1	Other	0.41	BGC0000869
public_SRR14722145_metawrap_bin.2	Nostoc	Nostocaceae	Cyanobacteriales	HOIPJCCP_98_emrld_1	NRP	0.5	BGC0000308
public_SRR14722154_metawrap_bin.3	EB88	Acidobacteriaceae	Acidobacteriales	KHFFGBAH_22_emrld_1	NRP Polyketide	0.58	BGC0001033
public_SRR14722154_metawrap_bin.3	EB88	Acidobacteriaceae	Acidobacteriales	KHFFGBAH_3_emrld_1	Saccharide	0.66	BGC0000733
public_SRR14722154_metawrap_bin.3	EB88	Acidobacteriaceae	Acidobacteriales	KHFFGBAH_3_emrld_2	Other	0.5	BGC0001454
public_SRR14722154_metawrap_bin.3	EB88	Acidobacteriaceae	Acidobacteriales	KHFFGBAH_8_emrld_1	Terpene	0.571	BGC0000646
public_SRR14722157_metawrap_bin.1	EB88	Acidobacteriaceae	Acidobacteriales	BMHHEDNL_182_emrld_1	Polyketide	0.667	BGC0000228
public_SRR14722157_metawrap_bin.1	EB88	Acidobacteriaceae	Acidobacteriales	BMHHEDNL_3_emrld_1	NRP Saccharide	0.5	BGC0002020
public_SRR14722157_metawrap_bin.1	EB88	Acidobacteriaceae	Acidobacteriales	BMHHEDNL_55_emrld_1	Terpene	0.64	BGC0000646
public_SRR14722161_metawrap_bin.1	Nostoc	Nostocaceae	Cyanobacteriales	KDGLCCPI_103_emrld_1	RiPP	0.476	BGC0002005
public_SRR14722161_metawrap_bin.1	Nostoc	Nostocaceae	Cyanobacteriales	KDGLCCPI_110_emrld_1	Other	0.583	BGC0000868
public_SRR14722161_metawrap_bin.1	Nostoc	Nostocaceae	Cyanobacteriales	KDGLCCPI_128_emrld_1	RiPP	0.643	BGC0000623
public_SRR14722161_metawrap_bin.1	Nostoc	Nostocaceae	Cyanobacteriales	KDGLCCPI_144_emrld_1	NRP	0.611	BGC0000426
public_SRR14722161_metawrap_bin.1	Nostoc	Nostocaceae	Cyanobacteriales	KDGLCCPI_17_emrld_1	NRP Polyketide	0.561	BGC0001098
public_SRR14722161_metawrap_bin.1	Nostoc	Nostocaceae	Cyanobacteriales	KDGLCCPI_264_emrld_1	NRP	0.333	BGC0001650
public_SRR14722161_metawrap_bin.1	Nostoc	Nostocaceae	Cyanobacteriales	KDGLCCPI_266_emrld_1	Polyketide	0.273	BGC0001163
public_SRR14722161_metawrap_bin.1	Nostoc	Nostocaceae	Cyanobacteriales	KDGLCCPI_28_emrld_1	Terpene	0.5	BGC0000645
public_SRR14722161_metawrap_bin.1	Nostoc	Nostocaceae	Cyanobacteriales	KDGLCCPI_4_emrld_1	Other	0.56	BGC0000869
public_SRR14722161_metawrap_bin.1	Nostoc	Nostocaceae	Cyanobacteriales	KDGLCCPI_428_emrld_1	RiPP	0.545	BGC0000623
public_SRR14722161_metawrap_bin.1	Nostoc	Nostocaceae	Cyanobacteriales	KDGLCCPI_54_emrld_1	RiPP	0.621	BGC0002005
public_SRR14722161_metawrap_bin.1	Nostoc	Nostocaceae	Cyanobacteriales	KDGLCCPI_58_emrld_1	NRP	0.629	BGC0000389
public_SRR14722161_metawrap_bin.1	Nostoc	Nostocaceae	Cyanobacteriales	KDGLCCPI_6_emrld_1	NRP	0.577	BGC0000335
public_SRR14722161_metawrap_bin.1	Nostoc	Nostocaceae	Cyanobacteriales	KDGLCCPI_60_emrld_1	NRP Polyketide	0.477	BGC0001034
public_SRR14722161_metawrap_bin.1	Nostoc	Nostocaceae	Cyanobacteriales	KDGLCCPI_62_emrld_1	NRP Polyketide	0.393	BGC0001054
public_SRR14722161_metawrap_bin.1	Nostoc	Nostocaceae	Cyanobacteriales	KDGLCCPI_69_emrld_1	NRP	0.478	BGC0001993
public_SRR14722161_metawrap_bin.1	Nostoc	Nostocaceae	Cyanobacteriales	KDGLCCPI_77_emrld_1	NRP Polyketide	0.518	BGC0001022
public_SRR14722161_metawrap_bin.1	Nostoc	Nostocaceae	Cyanobacteriales	KDGLCCPI_78_emrld_1	Saccharide	0.636	BGC0000790
public_SRR14722161_metawrap_bin.1	Nostoc	Nostocaceae	Cyanobacteriales	KDGLCCPI_8_emrld_1	Other	0.667	BGC0001223
public_SRR14722161_metawrap_bin.1	Nostoc	Nostocaceae	Cyanobacteriales	KDGLCCPI_97_emrld_1	NRP Polyketide	0.574	BGC0001018
public_SRR14722229_metawrap_bin.6	Terriglobus	Acidobacteriaceae	Acidobacteriales	JAHBFLEM_1_emrld_1	Other	0.658	BGC0000868
public_SRR14722229_metawrap_bin.6	Terriglobus	Acidobacteriaceae	Acidobacteriales	JAHBFLEM_1_emrld_4	Saccharide	0.353	BGC0000755
public_SRR14722229_metawrap_bin.6	Terriglobus	Acidobacteriaceae	Acidobacteriales	JAHBFLEM_10_emrld_1	Terpene	0.667	BGC0000660
public_SRR14722229_metawrap_bin.6	Terriglobus	Acidobacteriaceae	Acidobacteriales	JAHBFLEM_32_emrld_1	Other	0.643	BGC0000868
public_SRR14722229_metawrap_bin.6	Terriglobus	Acidobacteriaceae	Acidobacteriales	JAHBFLEM_40_emrld_1	Terpene	0.667	BGC0000645
public_SRR14722229_metawrap_bin.6	Terriglobus	Acidobacteriaceae	Acidobacteriales	JAHBFLEM_6_emrld_1	Terpene	0.625	BGC0000646
public_SRR1531545_metawrap_bin.1	Nostoc	Nostocaceae	Cyanobacteriales	POGNHAHM_10_emrld_1	Other	0.571	BGC0000869
public_SRR1531545_metawrap_bin.1	Nostoc	Nostocaceae	Cyanobacteriales	POGNHAHM_13_emrld_1	NRP	0.68	BGC0000400
public_SRR1531545_metawrap_bin.1	Nostoc	Nostocaceae	Cyanobacteriales	POGNHAHM_154_emrld_1	RiPP	0.4	BGC0000480
public_SRR1531545_metawrap_bin.1	Nostoc	Nostocaceae	Cyanobacteriales	POGNHAHM_2_emrld_1	RiPP	0.542	BGC0002005
public_SRR1531545_metawrap_bin.1	Nostoc	Nostocaceae	Cyanobacteriales	POGNHAHM_23_emrld_1	NRP	0.593	BGC0000335
public_SRR1531545_metawrap_bin.1	Nostoc	Nostocaceae	Cyanobacteriales	POGNHAHM_25_emrld_1	NRP	0.639	BGC0001999
public_SRR1531545_metawrap_bin.1	Nostoc	Nostocaceae	Cyanobacteriales	POGNHAHM_27_emrld_1	RiPP	0.667	BGC0002005
public_SRR1531545_metawrap_bin.1	Nostoc	Nostocaceae	Cyanobacteriales	POGNHAHM_47_emrld_1	RiPP	0.542	BGC0002005
public_SRR1531545_metawrap_bin.1	Nostoc	Nostocaceae	Cyanobacteriales	POGNHAHM_54_emrld_1	NRP Polyketide	0.554	BGC0001125
public_SRR1531545_metawrap_bin.1	Nostoc	Nostocaceae	Cyanobacteriales	POGNHAHM_57_emrld_1	NRP Polyketide	0.621	BGC0001028
public_SRR1531545_metawrap_bin.1	Nostoc	Nostocaceae	Cyanobacteriales	POGNHAHM_6_emrld_2	RiPP	0.607	BGC0002005
public_SRR1531545_metawrap_bin.1	Nostoc	Nostocaceae	Cyanobacteriales	POGNHAHM_98_emrld_1	NRP	0.657	BGC0000389
public_SRR1531545_metawrap_bin.1	Nostoc	Nostocaceae	Cyanobacteriales	POGNHAHM_99_emrld_1	RiPP	0.353	BGC0002005
public_SRR2387885_metawrap_bin.6	CAHJWL01	Acidobacteriaceae	Acidobacteriales	NBHOMDEG_17_emrld_1	Saccharide	0.674	BGC0000731
public_SRR2387885_metawrap_bin.6	CAHJWL01	Acidobacteriaceae	Acidobacteriales	NBHOMDEG_32_emrld_1	Saccharide	0.591	BGC0000755
public_SRR7232211_metawrap_bin.1	CAIMSN01 (Lichenicola)	Acetobacteraceae	Acetobacterales	KANKHKFA_113_emrld_1	Other	0.571	BGC0001217
public_SRR7232211_metawrap_bin.1	CAIMSN01 (Lichenicola)	Acetobacteraceae	Acetobacterales	KANKHKFA_123_emrld_1	Polyketide	0.625	BGC0001938
public_SRR7232211_metawrap_bin.1	CAIMSN01 (Lichenicola)	Acetobacteraceae	Acetobacterales	KANKHKFA_73_emrld_1	Polyketide	0.542	BGC0000228
public_SRR7232211_metawrap_bin.1	CAIMSN01 (Lichenicola)	Acetobacteraceae	Acetobacterales	KANKHKFA_74_emrld_1	NRP Saccharide	0.571	BGC0002020
