# Supplementary material for: Microbial occurrence and symbiont detection in a global sample of lichen metagenomes
Source: PLoS Biol. 2024 Nov 7;22(11):e3002862. doi: 10.1371/journal.pbio.3002862 (PMC11542873; doi:10.1371/journal.pbio.3002862)
Supplement: S19 Table — (XLSX) [file pbio.3002862.s029.xlsx]

## Sheet: S19_algal_met_synthase
Table S19. Presence/absence of cobalamin-dependent MetH and cobalamin-independent MetE in the high-quality algal genomes (completenes > 90%, contamination < 10%, according to EukCC)
MAG	MetE	MetH
private_T1889_concoct_bin.16	present	absent
private_T1894_concoct_bin.66	present	absent
private_T1904_concoct_bin.38	present	present
private_X10_concoct_bin.7	present	present
public_ERR4179390_concoct_bin.45	present	present
public_ERR4179390_concoct_bin.75	present	present
public_SRR11456919_concoct_bin.22	present	absent
public_SRR13685159_concoct_merged.0	present	absent
public_SRR14722188_concoct_bin.30	present	absent
