# Supplementary material for: Microbial occurrence and symbiont detection in a global sample of lichen metagenomes
Source: PLoS Biol. 2024 Nov 7;22(11):e3002862. doi: 10.1371/journal.pbio.3002862 (PMC11542873; doi:10.1371/journal.pbio.3002862)
Supplement: S20 Table — Taxon sampling followed Volpiano and colleagues [138]. Taxonomic classification was done using GTDB-Tk. (XLSX) [file pbio.3002862.s030.xlsx]

## Sheet: S20_rhizobiales_phylogenomics
Table S20. Reference genomes from NCBI used for the Rhizobiales phylogenomic tree. Taxon sampling followed Volpiano et al. 2021. Taxonomic classification was done using GTDB-Tk
NCBI ID	Species	Classification
GCF_000007125.1	Brucella melitensis bv. 1 str. 16M	d__Bacteria;p__Proteobacteria;c__Alphaproteobacteria;o__Rhizobiales_A;f__Rhizobiaceae_A;g__Brucella;s__Brucella melitensis
GCF_000007505.1	Brucella suis 1330	d__Bacteria;p__Proteobacteria;c__Alphaproteobacteria;o__Rhizobiales_A;f__Rhizobiaceae_A;g__Brucella;s__Brucella melitensis
GCF_000009625.1	Mesorhizobium japonicum MAFF 303099	d__Bacteria;p__Proteobacteria;c__Alphaproteobacteria;o__Rhizobiales;f__Rhizobiaceae;g__Mesorhizobium;s__Mesorhizobium japonicum
GCF_000010525.1	Azorhizobium caulinodans ORS 571	d__Bacteria;p__Proteobacteria;c__Alphaproteobacteria;o__Rhizobiales;f__Xanthobacteraceae;g__Azorhizobium;s__Azorhizobium caulinodans
GCF_000011365.1	Bradyrhizobium diazoefficiens USDA 110	d__Bacteria;p__Proteobacteria;c__Alphaproteobacteria;o__Rhizobiales;f__Xanthobacteraceae;g__Bradyrhizobium;s__Bradyrhizobium diazoefficiens
GCF_000012725.1	Nitrobacter winogradskyi Nb-255	d__Bacteria;p__Proteobacteria;c__Alphaproteobacteria;o__Rhizobiales;f__Xanthobacteraceae;g__Nitrobacter;s__Nitrobacter winogradskyi
GCF_000013885.1	Nitrobacter hamburgensis X14	d__Bacteria;p__Proteobacteria;c__Alphaproteobacteria;o__Rhizobiales;f__Xanthobacteraceae;g__Nitrobacter;s__Nitrobacter hamburgensis
GCF_000015445.1	Bartonella bacilliformis KC583	d__Bacteria;p__Proteobacteria;c__Alphaproteobacteria;o__Rhizobiales_A;f__Rhizobiaceae_A;g__Bartonella;s__Bartonella bacilliformis
GCF_000016845.1	Brucella ovis ATCC 25840	d__Bacteria;p__Proteobacteria;c__Alphaproteobacteria;o__Rhizobiales_A;f__Rhizobiaceae_A;g__Brucella;s__Brucella melitensis
GCF_000017405.1	Ochrobactrum anthropi ATCC 49188	d__Bacteria;p__Proteobacteria;c__Alphaproteobacteria;o__Rhizobiales_A;f__Rhizobiaceae_A;g__Ochrobactrum;s__Ochrobactrum anthropi
GCF_000017565.1	Parvibaculum lavamentivorans DS-1	d__Bacteria;p__Proteobacteria;c__Alphaproteobacteria;o__Parvibaculales;f__Parvibaculaceae;g__Parvibaculum;s__Parvibaculum lavamentivorans
GCF_000017645.1	Xanthobacter autotrophicus Py2	d__Bacteria;p__Proteobacteria;c__Alphaproteobacteria;o__Rhizobiales;f__Xanthobacteraceae;g__Xanthobacter;s__Xanthobacter autotrophicus
GCF_000018525.1	Brucella canis ATCC 23365	d__Bacteria;p__Proteobacteria;c__Alphaproteobacteria;o__Rhizobiales_A;f__Rhizobiaceae_A;g__Brucella;s__Brucella melitensis
GCF_000019725.1	Methylobacterium radiotolerans JCM 2831	d__Bacteria;p__Proteobacteria;c__Alphaproteobacteria;o__Rhizobiales;f__Beijerinckiaceae;g__Methylobacterium;s__Methylobacterium organophilum
GCF_000019845.1	Beijerinckia indica subsp. indica ATCC 9039	d__Bacteria;p__Proteobacteria;c__Alphaproteobacteria;o__Rhizobiales;f__Beijerinckiaceae;g__Beijerinckia;s__Beijerinckia indica
GCF_000019945.1	Methylorubrum populi BJ001	d__Bacteria;p__Proteobacteria;c__Alphaproteobacteria;o__Rhizobiales;f__Beijerinckiaceae;g__Methylobacterium;s__Methylobacterium thiocyanatum
GCF_000021365.1	Oligotropha carboxidovorans OM5	d__Bacteria;p__Proteobacteria;c__Alphaproteobacteria;o__Rhizobiales;f__Xanthobacteraceae;g__Afipia;s__Afipia carboxidovorans
GCF_000021745.1	Methylocella silvestris BL2	d__Bacteria;p__Proteobacteria;c__Alphaproteobacteria;o__Rhizobiales;f__Beijerinckiaceae;g__Methylocella;s__Methylocella silvestris
GCF_000021845.1	Methylorubrum extorquens CM4	d__Bacteria;p__Proteobacteria;c__Alphaproteobacteria;o__Rhizobiales;f__Beijerinckiaceae;g__Methylobacterium;s__Methylobacterium extorquens
GCF_000022085.1	Methylobacterium nodulans ORS 2060	d__Bacteria;p__Proteobacteria;c__Alphaproteobacteria;o__Rhizobiales;f__Beijerinckiaceae;g__Methylobacterium;s__Methylobacterium nodulans
GCF_000022745.1	Brucella microti CCM 4915	d__Bacteria;p__Proteobacteria;c__Alphaproteobacteria;o__Rhizobiales_A;f__Rhizobiaceae_A;g__Brucella;s__Brucella melitensis
GCF_000046705.1	Bartonella henselae str. Houston-1	d__Bacteria;p__Proteobacteria;c__Alphaproteobacteria;o__Rhizobiales_A;f__Rhizobiaceae_A;g__Bartonella;s__Bartonella henselae
GCF_000083545.1	Methylorubrum extorquens AM1	d__Bacteria;p__Proteobacteria;c__Alphaproteobacteria;o__Rhizobiales;f__Beijerinckiaceae;g__Methylobacterium;s__Methylobacterium extorquens
GCF_000092025.1	Agrobacterium fabrum str. C58	d__Bacteria;p__Proteobacteria;c__Alphaproteobacteria;o__Rhizobiales;f__Rhizobiaceae;g__Agrobacterium;s__Agrobacterium fabrum
GCF_000092045.1	Rhizobium etli CFN 42	d__Bacteria;p__Proteobacteria;c__Alphaproteobacteria;o__Rhizobiales;f__Rhizobiaceae;g__Rhizobium;s__Rhizobium etli
GCF_000092925.1	Starkeya novella DSM 506	d__Bacteria;p__Proteobacteria;c__Alphaproteobacteria;o__Rhizobiales;f__Xanthobacteraceae;g__Starkeya;s__Starkeya novella
GCF_000143145.1	Hyphomicrobium denitrificans ATCC 51888	d__Bacteria;p__Proteobacteria;c__Alphaproteobacteria;o__Rhizobiales;f__Hyphomicrobiaceae;g__Hyphomicrobium;s__Hyphomicrobium denitrificans
GCF_000153465.1	Aurantimonas manganoxydans SI85-9A1	d__Bacteria;p__Proteobacteria;c__Alphaproteobacteria;o__Rhizobiales;f__Rhizobiaceae;g__Aurantimonas;s__Aurantimonas manganoxydans
GCF_000153705.1	Fulvimarina pelagi HTCC2506	d__Bacteria;p__Proteobacteria;c__Alphaproteobacteria;o__Rhizobiales;f__Rhizobiaceae;g__Fulvimarina;s__Fulvimarina pelagi
GCF_000154705.2	Hoeflea phototrophica DFL-43	d__Bacteria;p__Proteobacteria;c__Alphaproteobacteria;o__Rhizobiales;f__Rhizobiaceae;g__Hoeflea;s__Hoeflea phototrophica
GCF_000158715.1	Brucella neotomae 5K33	d__Bacteria;p__Proteobacteria;c__Alphaproteobacteria;o__Rhizobiales_A;f__Rhizobiaceae_A;g__Brucella;s__Brucella melitensis
GCF_000160295.1	Brucella melitensis bv. 1 str. 16M	d__Bacteria;p__Proteobacteria;c__Alphaproteobacteria;o__Rhizobiales_A;f__Rhizobiaceae_A;g__Brucella;s__Brucella melitensis
GCF_000166055.1	Rhodomicrobium vannielii ATCC 17100	d__Bacteria;p__Proteobacteria;c__Alphaproteobacteria;o__Rhizobiales;f__Rhodomicrobiaceae;g__Rhodomicrobium;s__Rhodomicrobium vannielii
GCF_000176035.2	Mesorhizobium opportunistum WSM2075	d__Bacteria;p__Proteobacteria;c__Alphaproteobacteria;o__Rhizobiales;f__Rhizobiaceae;g__Mesorhizobium;s__Mesorhizobium opportunistum
GCF_000178815.2	Methylosinus trichosporium OB3b	d__Bacteria;p__Proteobacteria;c__Alphaproteobacteria;o__Rhizobiales;f__Beijerinckiaceae;g__Methylosinus;s__Methylosinus trichosporium
GCF_000182645.1	Ochrobactrum intermedium LMG 3301	d__Bacteria;p__Proteobacteria;c__Alphaproteobacteria;o__Rhizobiales_A;f__Rhizobiaceae_A;g__Ochrobactrum;s__Ochrobactrum intermedium
GCF_000182725.1	Brucella inopinata BO1	d__Bacteria;p__Proteobacteria;c__Alphaproteobacteria;o__Rhizobiales_A;f__Rhizobiaceae_A;g__Brucella;s__Brucella melitensis
GCF_000196435.1	Bartonella tribocorum CIP 105476	d__Bacteria;p__Proteobacteria;c__Alphaproteobacteria;o__Rhizobiales_A;f__Rhizobiaceae_A;g__Bartonella;s__Bartonella tribocorum
GCF_000218565.1	Oligotropha carboxidovorans OM5	d__Bacteria;p__Proteobacteria;c__Alphaproteobacteria;o__Rhizobiales;f__Xanthobacteraceae;g__Afipia;s__Afipia carboxidovorans
GCF_000223195.1	Brucella suis 1330	d__Bacteria;p__Proteobacteria;c__Alphaproteobacteria;o__Rhizobiales_A;f__Rhizobiaceae_A;g__Brucella;s__Brucella melitensis
GCF_000230555.1	Pelagibacterium halotolerans B2	d__Bacteria;p__Proteobacteria;c__Alphaproteobacteria;o__Rhizobiales;f__Devosiaceae;g__Pelagibacterium;s__Pelagibacterium halotolerans
GCF_000230995.2	Mesorhizobium australicum WSM2073	d__Bacteria;p__Proteobacteria;c__Alphaproteobacteria;o__Rhizobiales;f__Rhizobiaceae;g__Mesorhizobium;s__Mesorhizobium australicum
GCF_000236565.1	Mesorhizobium alhagi CCNWXJ12-2	d__Bacteria;p__Proteobacteria;c__Alphaproteobacteria;o__Rhizobiales;f__Rhizobiaceae;g__Pseudaminobacter;s__Pseudaminobacter alhagi
GCF_000250795.1	Brucella melitensis bv. 1 str. 16M	d__Bacteria;p__Proteobacteria;c__Alphaproteobacteria;o__Rhizobiales_A;f__Rhizobiaceae_A;g__Brucella;s__Brucella melitensis
GCF_000261485.1	Ensifer sojae CCBAU 05684	d__Bacteria;p__Proteobacteria;c__Alphaproteobacteria;o__Rhizobiales;f__Rhizobiaceae;g__Sinorhizobium;s__Sinorhizobium sojae
GCF_000262405.1	Microvirga lotononidis	d__Bacteria;p__Proteobacteria;c__Alphaproteobacteria;o__Rhizobiales;f__Beijerinckiaceae;g__Microvirga;s__Microvirga lotononidis
GCF_000273375.1	Bartonella birtlesii IBS 325	d__Bacteria;p__Proteobacteria;c__Alphaproteobacteria;o__Rhizobiales_A;f__Rhizobiaceae_A;g__Bartonella;s__Bartonella birtlesii
GCF_000278155.1	Bartonella doshiae NCTC 12862 = ATCC 700133	d__Bacteria;p__Proteobacteria;c__Alphaproteobacteria;o__Rhizobiales_A;f__Rhizobiaceae_A;g__Bartonella;s__Bartonella doshiae
GCF_000278215.1	Bartonella rattimassiliensis 15908	d__Bacteria;p__Proteobacteria;c__Alphaproteobacteria;o__Rhizobiales_A;f__Rhizobiaceae_A;g__Bartonella;s__Bartonella rattimassiliensis
GCF_000278235.1	Bartonella vinsonii subsp. arupensis OK-94-513	d__Bacteria;p__Proteobacteria;c__Alphaproteobacteria;o__Rhizobiales_A;f__Rhizobiaceae_A;g__Bartonella;s__Bartonella arupensis
GCF_000278315.1	Bartonella elizabethae F9251 = ATCC 49927	d__Bacteria;p__Proteobacteria;c__Alphaproteobacteria;o__Rhizobiales_A;f__Rhizobiaceae_A;g__Bartonella;s__Bartonella elizabethae
GCF_000280015.1	Bartonella alsatica IBS 382	d__Bacteria;p__Proteobacteria;c__Alphaproteobacteria;o__Rhizobiales_A;f__Rhizobiaceae_A;g__Bartonella;s__Bartonella alsatica
GCF_000283235.1	Methylocystis parvus OBBP	d__Bacteria;p__Proteobacteria;c__Alphaproteobacteria;o__Rhizobiales;f__Beijerinckiaceae;g__Methylocystis;s__Methylocystis parvus
GCF_000284375.1	Bradyrhizobium japonicum USDA 6	d__Bacteria;p__Proteobacteria;c__Alphaproteobacteria;o__Rhizobiales;f__Xanthobacteraceae;g__Bradyrhizobium;s__Bradyrhizobium japonicum
GCF_000298315.2	Rhizobium grahamii CCGE 502	d__Bacteria;p__Proteobacteria;c__Alphaproteobacteria;o__Rhizobiales;f__Rhizobiaceae;g__Rhizobium;s__Rhizobium grahamii
GCF_000300335.1	Nitratireductor pacificus pht-3B	d__Bacteria;p__Proteobacteria;c__Alphaproteobacteria;o__Rhizobiales;f__Rhizobiaceae;g__Nitratireductor;s__Nitratireductor pacificus
GCF_000300515.1	Nitratireductor indicus C115	d__Bacteria;p__Proteobacteria;c__Alphaproteobacteria;o__Rhizobiales;f__Rhizobiaceae;g__Nitratireductor;s__Nitratireductor indicus
GCF_000308295.2	Afipia birgiae 34632	d__Bacteria;p__Proteobacteria;c__Alphaproteobacteria;o__Rhizobiales;f__Xanthobacteraceae;g__Afipia;s__Afipia birgiae
GCF_000312525.1	Bartonella florencae	d__Bacteria;p__Proteobacteria;c__Alphaproteobacteria;o__Rhizobiales_A;f__Rhizobiaceae_A;g__Bartonella;s__Bartonella florencae
GCF_000312545.1	Bartonella senegalensis OS02	d__Bacteria;p__Proteobacteria;c__Alphaproteobacteria;o__Rhizobiales_A;f__Rhizobiaceae_A;g__Bartonella;s__Bartonella senegalensis
GCF_000312565.1	Bartonella rattaustraliani AUST/NH4	d__Bacteria;p__Proteobacteria;c__Alphaproteobacteria;o__Rhizobiales_A;f__Rhizobiaceae_A;g__Bartonella;s__Bartonella rattaustraliani
GCF_000312605.1	Bartonella rattimassiliensis 15908	d__Bacteria;p__Proteobacteria;c__Alphaproteobacteria;o__Rhizobiales_A;f__Rhizobiaceae_A;g__Bartonella;s__Bartonella rattimassiliensis
GCF_000314675.2	Afipia broomeae ATCC 49717	d__Bacteria;p__Proteobacteria;c__Alphaproteobacteria;o__Rhizobiales;f__Xanthobacteraceae;g__Afipia;s__Afipia broomeae
GCF_000314735.2	Afipia felis ATCC 53690	d__Bacteria;p__Proteobacteria;c__Alphaproteobacteria;o__Rhizobiales;f__Xanthobacteraceae;g__Afipia;s__Afipia felis
GCF_000325745.1	Liberibacter crescens BT-1	d__Bacteria;p__Proteobacteria;c__Alphaproteobacteria;o__Rhizobiales_A;f__Rhizobiaceae_A;g__Liberibacter;s__Liberibacter crescens
GCF_000330885.1	Rhizobium tropici CIAT 899	d__Bacteria;p__Proteobacteria;c__Alphaproteobacteria;o__Rhizobiales;f__Rhizobiaceae;g__Rhizobium;s__Rhizobium tropici
GCF_000336555.1	Afipia clevelandensis ATCC 49720	d__Bacteria;p__Proteobacteria;c__Alphaproteobacteria;o__Rhizobiales;f__Xanthobacteraceae;g__Afipia;s__Afipia clevelandensis
GCF_000341355.1	Bartonella australis Aust/NH1	d__Bacteria;p__Proteobacteria;c__Alphaproteobacteria;o__Rhizobiales_A;f__Rhizobiaceae_A;g__Bartonella;s__Bartonella australis
GCF_000344805.1	Bradyrhizobium oligotrophicum S58	d__Bacteria;p__Proteobacteria;c__Alphaproteobacteria;o__Rhizobiales;f__Xanthobacteraceae;g__Bradyrhizobium;s__Bradyrhizobium oligotrophicum
GCF_000350085.1	Mesorhizobium metallidurans STM 2683	d__Bacteria;p__Proteobacteria;c__Alphaproteobacteria;o__Rhizobiales;f__Rhizobiaceae;g__Mesorhizobium;s__Mesorhizobium metallidurans
GCF_000359745.1	Rhizobium freirei PRF 81	d__Bacteria;p__Proteobacteria;c__Alphaproteobacteria;o__Rhizobiales;f__Rhizobiaceae;g__Rhizobium;s__Rhizobium freirei
GCF_000369945.1	Brucella abortus 544	d__Bacteria;p__Proteobacteria;c__Alphaproteobacteria;o__Rhizobiales_A;f__Rhizobiaceae_A;g__Brucella;s__Brucella melitensis
GCF_000372845.1	Methylocystis rosea SV97	d__Bacteria;p__Proteobacteria;c__Alphaproteobacteria;o__Rhizobiales;f__Beijerinckiaceae;g__Methylocystis;s__Methylocystis rosea
GCF_000373025.1	Rhizobium gallicum bv. gallicum R602sp	d__Bacteria;p__Proteobacteria;c__Alphaproteobacteria;o__Rhizobiales;f__Rhizobiaceae;g__Rhizobium;s__Rhizobium leguminosarum
GCF_000374145.1	Neomegalonema perideroedes DSM 15528	d__Bacteria;p__Proteobacteria;c__Alphaproteobacteria;o__Rhodobacterales;f__Rhodobacteraceae;g__Neomegalonema;s__Neomegalonema perideroedes
GCF_000374525.1	Amorphus coralli DSM 19760	d__Bacteria;p__Proteobacteria;c__Alphaproteobacteria;o__Rhizobiales;f__Amorphaceae;g__Amorphus;s__Amorphus coralli
GCF_000376125.1	Martelella mediterranea DSM 17316	d__Bacteria;p__Proteobacteria;c__Alphaproteobacteria;o__Rhizobiales;f__Rhizobiaceae;g__Martelella;s__Martelella mediterranea
GCF_000379145.1	Bradyrhizobium elkanii USDA 76	d__Bacteria;p__Proteobacteria;c__Alphaproteobacteria;o__Rhizobiales;f__Xanthobacteraceae;g__Bradyrhizobium;s__Bradyrhizobium elkanii
GCF_000379605.1	Rhizobium giardinii bv. giardinii H152	d__Bacteria;p__Proteobacteria;c__Alphaproteobacteria;o__Rhizobiales;f__Rhizobiaceae;g__Pararhizobium;s__Pararhizobium giardinii
GCF_000380505.1	Kaistia granuli DSM 23481	d__Bacteria;p__Proteobacteria;c__Alphaproteobacteria;o__Rhizobiales;f__Kaistiaceae;g__Kaistia;s__Kaistia granuli
GCF_000382705.1	Aureimonas ureilytica DSM 18598 = NBRC 106430	d__Bacteria;p__Proteobacteria;c__Alphaproteobacteria;o__Rhizobiales;f__Rhizobiaceae;g__Aureimonas;s__Aureimonas ureilytica
GCF_000383415.1	Hyphomicrobium zavarzinii ATCC 27496	d__Bacteria;p__Proteobacteria;c__Alphaproteobacteria;o__Rhizobiales;f__Hyphomicrobiaceae;g__Hyphomicrobium;s__Hyphomicrobium zavarzinii
GCF_000384965.1	Bartonella bovis 91-4	d__Bacteria;p__Proteobacteria;c__Alphaproteobacteria;o__Rhizobiales_A;f__Rhizobiaceae_A;g__Bartonella;s__Bartonella bovis
GCF_000385335.1	Methyloferula stellata AR4	d__Bacteria;p__Proteobacteria;c__Alphaproteobacteria;o__Rhizobiales;f__Beijerinckiaceae;g__Methyloferula;s__Methyloferula stellata
GCF_000419765.1	Rhizobium mongolense USDA 1844	d__Bacteria;p__Proteobacteria;c__Alphaproteobacteria;o__Rhizobiales;f__Rhizobiaceae;g__Rhizobium;s__Rhizobium mongolense
GCF_000421645.1	Aurantimonas coralicida DSM 14790	d__Bacteria;p__Proteobacteria;c__Alphaproteobacteria;o__Rhizobiales;f__Rhizobiaceae;g__Aurantimonas;s__Aurantimonas coralicida
GCF_000421945.1	Agrobacterium radiobacter DSM 30147	d__Bacteria;p__Proteobacteria;c__Alphaproteobacteria;o__Rhizobiales;f__Rhizobiaceae;g__Agrobacterium;s__
GCF_000422965.1	Pleomorphomonas oryzae DSM 16300	d__Bacteria;p__Proteobacteria;c__Alphaproteobacteria;o__Rhizobiales;f__Pleomorphomonadaceae;g__Pleomorphomonas;s__Pleomorphomonas oryzae
GCF_000423225.1	Kaistia adipata DSM 17808	d__Bacteria;p__Proteobacteria;c__Alphaproteobacteria;o__Rhizobiales;f__Kaistiaceae;g__Kaistia;s__Kaistia adipata
GCF_000423365.1	Maritalea myrionectae DSM 19524	d__Bacteria;p__Proteobacteria;c__Alphaproteobacteria;o__Rhizobiales;f__Devosiaceae;g__Maritalea;s__Maritalea myrionectae
GCF_000425185.1	Pleomorphomonas koreensis DSM 23070	d__Bacteria;p__Proteobacteria;c__Alphaproteobacteria;o__Rhizobiales;f__Pleomorphomonadaceae;g__Pleomorphomonas;s__Pleomorphomonas koreensis
GCF_000426285.1	Rhizobium leucaenae USDA 9039	d__Bacteria;p__Proteobacteria;c__Alphaproteobacteria;o__Rhizobiales;f__Rhizobiaceae;g__Rhizobium;s__Rhizobium leucaenae
GCF_000427445.1	Methylocapsa acidiphila B2	d__Bacteria;p__Proteobacteria;c__Alphaproteobacteria;o__Rhizobiales;f__Beijerinckiaceae;g__Methylocella;s__Methylocella acidiphila
GCF_000427465.1	Sinorhizobium arboris LMG 14919	d__Bacteria;p__Proteobacteria;c__Alphaproteobacteria;o__Rhizobiales;f__Rhizobiaceae;g__Sinorhizobium;s__Sinorhizobium arboris
GCF_000429045.1	Salinarimonas rosea DSM 21201	d__Bacteria;p__Proteobacteria;c__Alphaproteobacteria;o__Rhizobiales;f__Beijerinckiaceae;g__Salinarimonas;s__Salinarimonas rosea
GCF_000429865.1	Cucumibacter marinus DSM 18995	d__Bacteria;p__Proteobacteria;c__Alphaproteobacteria;o__Rhizobiales;f__Devosiaceae;g__Cucumibacter;s__Cucumibacter marinus
GCF_000472705.1	Mesorhizobium erdmanii USDA 3471	d__Bacteria;p__Proteobacteria;c__Alphaproteobacteria;o__Rhizobiales;f__Rhizobiaceae;g__Mesorhizobium;s__Mesorhizobium erdmanii
GCF_000472985.1	Bradyrhizobium japonicum USDA 6	d__Bacteria;p__Proteobacteria;c__Alphaproteobacteria;o__Rhizobiales;f__Xanthobacteraceae;g__Bradyrhizobium;s__Bradyrhizobium japonicum
GCF_000473085.1	Azorhizobium doebereinerae UFLA1-100	d__Bacteria;p__Proteobacteria;c__Alphaproteobacteria;o__Rhizobiales;f__Xanthobacteraceae;g__Azorhizobium;s__Azorhizobium doebereinerae
GCF_000496075.1	Lutibaculum baratangense AMV1	d__Bacteria;p__Proteobacteria;c__Alphaproteobacteria;o__Rhizobiales;f__Tepidamorphaceae;g__Lutibaculum;s__Lutibaculum baratangense
GCF_000503895.1	Hyphomicrobium nitrativorans NL23	d__Bacteria;p__Proteobacteria;c__Alphaproteobacteria;o__Rhizobiales;f__Hyphomicrobiaceae;g__Hyphomicrobium;s__Hyphomicrobium nitrativorans
GCF_000518085.1	Bartonella grahamii ATCC 700132	d__Bacteria;p__Proteobacteria;c__Alphaproteobacteria;o__Rhizobiales_A;f__Rhizobiaceae_A;g__Bartonella;s__Bartonella grahamii
GCF_000518105.1	Bartonella vinsonii subsp. berkhoffii ATCC 51672	d__Bacteria;p__Proteobacteria;c__Alphaproteobacteria;o__Rhizobiales_A;f__Rhizobiaceae_A;g__Bartonella;s__Bartonella berkhoffii
GCF_000518165.1	Bartonella elizabethae F9251 = ATCC 49927	d__Bacteria;p__Proteobacteria;c__Alphaproteobacteria;o__Rhizobiales_A;f__Rhizobiaceae_A;g__Bartonella;s__Bartonella elizabethae
GCF_000518185.1	Bartonella clarridgeiae ATCC 51734	d__Bacteria;p__Proteobacteria;c__Alphaproteobacteria;o__Rhizobiales_A;f__Rhizobiaceae_A;g__Bartonella;s__Bartonella clarridgeiae
GCF_000518585.1	Agrobacterium larrymoorei AF3.10 = ATCC 51759	d__Bacteria;p__Proteobacteria;c__Alphaproteobacteria;o__Rhizobiales;f__Rhizobiaceae;g__Agrobacterium;s__Agrobacterium larrymoorei
GCF_000518665.1	Microvirga flocculans ATCC BAA-817	d__Bacteria;p__Proteobacteria;c__Alphaproteobacteria;o__Rhizobiales;f__Beijerinckiaceae;g__Microvirga;s__Microvirga flocculans
GCF_000518785.1	Rhizobium selenitireducens ATCC BAA-1503	d__Bacteria;p__Proteobacteria;c__Alphaproteobacteria;o__Rhizobiales;f__Rhizobiaceae;g__Allorhizobium;s__Allorhizobium selenitireducens
GCF_000526895.1	Bartonella doshiae NCTC 12862 = ATCC 700133	d__Bacteria;p__Proteobacteria;c__Alphaproteobacteria;o__Rhizobiales_A;f__Rhizobiaceae_A;g__Bartonella;s__Bartonella doshiae
GCF_000577275.2	Rhizobium favelukesii	d__Bacteria;p__Proteobacteria;c__Alphaproteobacteria;o__Rhizobiales;f__Rhizobiaceae;g__Rhizobium;s__Rhizobium favelukesii
GCF_000615975.1	Nitratireductor aquibiodomus NL21 = JCM 21793	d__Bacteria;p__Proteobacteria;c__Alphaproteobacteria;o__Rhizobiales;f__Rhizobiaceae;g__Nitratireductor;s__Nitratireductor aquibiodomus
GCF_000621665.1	Rhizobium undicola ORS 992 = ATCC 700741	d__Bacteria;p__Proteobacteria;c__Alphaproteobacteria;o__Rhizobiales;f__Rhizobiaceae;g__Allorhizobium;s__Allorhizobium undicola
GCF_000636015.1	Rhodomicrobium udaipurense JA643	d__Bacteria;p__Proteobacteria;c__Alphaproteobacteria;o__Rhizobiales;f__Rhodomicrobiaceae;g__Rhodomicrobium;s__Rhodomicrobium udaipurense
GCF_000662035.2	Brucella ceti B1/94	d__Bacteria;p__Proteobacteria;c__Alphaproteobacteria;o__Rhizobiales_A;f__Rhizobiaceae_A;g__Brucella;s__Brucella melitensis
GCF_000688235.1	Terasakiella pusilla DSM 6293	d__Bacteria;p__Proteobacteria;c__Alphaproteobacteria;o__Rhodospirillales;f__Terasakiellaceae;g__Terasakiella;s__Terasakiella pusilla
GCF_000688515.1	Afifella pfennigii DSM 17143	d__Bacteria;p__Proteobacteria;c__Alphaproteobacteria;o__Rhizobiales;f__Afifellaceae;g__Afifella;s__Afifella pfennigii
GCF_000696095.1	Agrobacterium rhizogenes NBRC 13257	d__Bacteria;p__Proteobacteria;c__Alphaproteobacteria;o__Rhizobiales;f__Rhizobiaceae;g__Rhizobium;s__Rhizobium rhizogenes
GCF_000697965.2	Ensifer adhaerens	d__Bacteria;p__Proteobacteria;c__Alphaproteobacteria;o__Rhizobiales;f__Rhizobiaceae;g__Ensifer;s__Ensifer adhaerens
GCF_000705355.1	Rhizobium marinum	d__Bacteria;p__Proteobacteria;c__Alphaproteobacteria;o__Rhizobiales;f__Rhizobiaceae;g__Pseudorhizobium;s__Pseudorhizobium pelagicum
GCF_000706625.1	Bartonella koehlerae C-29	d__Bacteria;p__Proteobacteria;c__Alphaproteobacteria;o__Rhizobiales_A;f__Rhizobiaceae_A;g__Bartonella;s__Bartonella koehlerae
GCF_000706645.1	Bartonella rochalimae ATCC BAA-1498	d__Bacteria;p__Proteobacteria;c__Alphaproteobacteria;o__Rhizobiales_A;f__Rhizobiaceae_A;g__Bartonella;s__Bartonella rochalimae
GCF_000712255.1	Brucella neotomae 5K33	d__Bacteria;p__Proteobacteria;c__Alphaproteobacteria;o__Rhizobiales_A;f__Rhizobiaceae_A;g__Brucella;s__Brucella melitensis
GCF_000722615.1	Pseudorhizobium pelagicum	d__Bacteria;p__Proteobacteria;c__Alphaproteobacteria;o__Rhizobiales;f__Rhizobiaceae;g__Pseudorhizobium;s__Pseudorhizobium pelagicum
GCF_000731315.1	Neorhizobium galegae bv. orientalis str. HAMBI 540	d__Bacteria;p__Proteobacteria;c__Alphaproteobacteria;o__Rhizobiales;f__Rhizobiaceae;g__Neorhizobium;s__Neorhizobium galegae
GCF_000732195.1	Rhizobium vignae	d__Bacteria;p__Proteobacteria;c__Alphaproteobacteria;o__Rhizobiales;f__Rhizobiaceae;g__Neorhizobium;s__Neorhizobium vignae
GCF_000739695.1	Tepidicaulis marinus	d__Bacteria;p__Proteobacteria;c__Alphaproteobacteria;o__Parvibaculales;f__Parvibaculaceae;g__Tepidicaulis;s__Tepidicaulis marinus
GCF_000739935.1	Agrobacterium rubi TR3 = NBRC 13261	d__Bacteria;p__Proteobacteria;c__Alphaproteobacteria;o__Rhizobiales;f__Rhizobiaceae;g__Agrobacterium;s__Agrobacterium rubi
GCF_000740335.1	Brucella canis	d__Bacteria;p__Proteobacteria;c__Alphaproteobacteria;o__Rhizobiales_A;f__Rhizobiaceae_A;g__Brucella;s__Brucella melitensis
GCF_000740415.1	Brucella melitensis bv. 1 str. 16M	d__Bacteria;p__Proteobacteria;c__Alphaproteobacteria;o__Rhizobiales_A;f__Rhizobiaceae_A;g__Brucella;s__Brucella melitensis
GCF_000742005.1	Brucella suis 1330	d__Bacteria;p__Proteobacteria;c__Alphaproteobacteria;o__Rhizobiales_A;f__Rhizobiaceae_A;g__Brucella;s__Brucella melitensis
GCF_000742255.1	Brucella neotomae 5K33	d__Bacteria;p__Proteobacteria;c__Alphaproteobacteria;o__Rhizobiales_A;f__Rhizobiaceae_A;g__Brucella;s__Brucella melitensis
GCF_000743575.1	Devosia riboflavina	d__Bacteria;p__Proteobacteria;c__Alphaproteobacteria;o__Rhizobiales;f__Devosiaceae;g__Devosia;s__Devosia riboflavina
GCF_000745425.1	Beijerinckia mobilis	d__Bacteria;p__Proteobacteria;c__Alphaproteobacteria;o__Rhizobiales;f__Beijerinckiaceae;g__Beijerinckia;s__Beijerinckia mobilis
GCF_000746085.1	Methylocapsa aurea	d__Bacteria;p__Proteobacteria;c__Alphaproteobacteria;o__Rhizobiales;f__Beijerinckiaceae;g__Methylocella;s__Methylocella aurea
GCF_000757795.1	Methylobacterium oryzae CBMB20	d__Bacteria;p__Proteobacteria;c__Alphaproteobacteria;o__Rhizobiales;f__Beijerinckiaceae;g__Methylobacterium;s__Methylobacterium fujisawaense
GCF_000828475.1	Methyloceanibacter caenitepidi	d__Bacteria;p__Proteobacteria;c__Alphaproteobacteria;o__Rhizobiales;f__Methyloligellaceae;g__Methyloceanibacter;s__Methyloceanibacter caenitepidi
GCF_000949865.1	Rhizobium nepotum 39/7	d__Bacteria;p__Proteobacteria;c__Alphaproteobacteria;o__Rhizobiales;f__Rhizobiaceae;g__Agrobacterium;s__Agrobacterium nepotum
GCF_000960975.1	Martelella endophytica	d__Bacteria;p__Proteobacteria;c__Alphaproteobacteria;o__Rhizobiales;f__Rhizobiaceae;g__Martelella;s__Martelella endophytica
GCF_000969415.1	Devosia geojensis	d__Bacteria;p__Proteobacteria;c__Alphaproteobacteria;o__Rhizobiales;f__Devosiaceae;g__Devosia;s__Devosia geojensis
GCF_000969445.1	Devosia chinhatensis	d__Bacteria;p__Proteobacteria;c__Alphaproteobacteria;o__Rhizobiales;f__Devosiaceae;g__Devosia;s__Devosia chinhatensis
GCF_000970435.1	Devosia limi DSM 17137	d__Bacteria;p__Proteobacteria;c__Alphaproteobacteria;o__Rhizobiales;f__Devosiaceae;g__Devosia;s__Devosia limi
GCF_000970455.1	Devosia soli	d__Bacteria;p__Proteobacteria;c__Alphaproteobacteria;o__Rhizobiales;f__Devosiaceae;g__Devosia;s__Devosia soli
GCF_000970465.2	Devosia insulae DS-56	d__Bacteria;p__Proteobacteria;c__Alphaproteobacteria;o__Rhizobiales;f__Devosiaceae;g__Devosia_A;s__Devosia_A insulae
GCF_000971275.1	Devosia psychrophila	d__Bacteria;p__Proteobacteria;c__Alphaproteobacteria;o__Rhizobiales;f__Devosiaceae;g__Devosia;s__Devosia psychrophila
GCF_000971295.1	Devosia epidermidihirudinis	d__Bacteria;p__Proteobacteria;c__Alphaproteobacteria;o__Rhizobiales;f__Devosiaceae;g__Devosia;s__Devosia epidermidihirudinis
GCF_001006805.1	Microvirga massiliensis	d__Bacteria;p__Proteobacteria;c__Alphaproteobacteria;o__Rhizobiales;f__Beijerinckiaceae;g__Microvirga;s__Microvirga massiliensis
GCF_001017175.1	Microvirga vignae	d__Bacteria;p__Proteobacteria;c__Alphaproteobacteria;o__Rhizobiales;f__Beijerinckiaceae;g__Microvirga;s__Microvirga vignae
GCF_001043885.1	Methylobacterium platani JCM 14648	d__Bacteria;p__Proteobacteria;c__Alphaproteobacteria;o__Rhizobiales;f__Beijerinckiaceae;g__Methylobacterium;s__Methylobacterium platani
GCF_001043895.1	Methylobacterium indicum	d__Bacteria;p__Proteobacteria;c__Alphaproteobacteria;o__Rhizobiales;f__Beijerinckiaceae;g__Methylobacterium;s__Methylobacterium indicum
GCF_001043915.1	Methylobacterium aquaticum	d__Bacteria;p__Proteobacteria;c__Alphaproteobacteria;o__Rhizobiales;f__Beijerinckiaceae;g__Methylobacterium;s__Methylobacterium aquaticum
GCF_001043955.1	Methylobacterium tarhaniae	d__Bacteria;p__Proteobacteria;c__Alphaproteobacteria;o__Rhizobiales;f__Beijerinckiaceae;g__Methylobacterium;s__Methylobacterium tarhaniae
GCF_001043975.1	Methylobacterium variabile	d__Bacteria;p__Proteobacteria;c__Alphaproteobacteria;o__Rhizobiales;f__Beijerinckiaceae;g__Methylobacterium;s__Methylobacterium variabile
GCF_001050155.1	Nitratireductor soli	d__Bacteria;p__Proteobacteria;c__Alphaproteobacteria;o__Rhizobiales;f__Rhizobiaceae;g__Nitratireductor;s__Nitratireductor soli
GCF_001050495.1	Microvirga massiliensis	d__Bacteria;p__Proteobacteria;c__Alphaproteobacteria;o__Rhizobiales;f__Beijerinckiaceae;g__Microvirga;s__Microvirga massiliensis
GCF_001187535.1	Rhizobium ecuadorense	d__Bacteria;p__Proteobacteria;c__Alphaproteobacteria;o__Rhizobiales;f__Rhizobiaceae;g__Rhizobium;s__Rhizobium ecuadorense
GCF_001189235.2	Bradyrhizobium embrapense	d__Bacteria;p__Proteobacteria;c__Alphaproteobacteria;o__Rhizobiales;f__Xanthobacteraceae;g__Bradyrhizobium;s__Bradyrhizobium embrapense
GCF_001189245.1	Bradyrhizobium pachyrhizi	d__Bacteria;p__Proteobacteria;c__Alphaproteobacteria;o__Rhizobiales;f__Xanthobacteraceae;g__Bradyrhizobium;s__Bradyrhizobium pachyrhizi
GCF_001189845.1	Bradyrhizobium tropiciagri	d__Bacteria;p__Proteobacteria;c__Alphaproteobacteria;o__Rhizobiales;f__Xanthobacteraceae;g__Bradyrhizobium;s__Bradyrhizobium tropiciagri
GCF_001238275.1	Bradyrhizobium viridifuturi	d__Bacteria;p__Proteobacteria;c__Alphaproteobacteria;o__Rhizobiales;f__Xanthobacteraceae;g__Bradyrhizobium;s__Bradyrhizobium viridifuturi
GCF_001281405.1	Bartonella ancashensis	d__Bacteria;p__Proteobacteria;c__Alphaproteobacteria;o__Rhizobiales_A;f__Rhizobiaceae_A;g__Bartonella;s__Bartonella ancashensis
GCF_001305515.1	Prosthecomicrobium hirschii	d__Bacteria;p__Proteobacteria;c__Alphaproteobacteria;o__Rhizobiales;f__Ancalomicrobiaceae;g__Prosthecomicrobium_A;s__Prosthecomicrobium_A hirschii
GCF_001402875.1	Blastochloris viridis	d__Bacteria;p__Proteobacteria;c__Alphaproteobacteria;o__Rhizobiales;f__Xanthobacteraceae;g__Blastochloris;s__Blastochloris viridis
GCF_001418005.1	Chelatococcus sambhunathii	d__Bacteria;p__Proteobacteria;c__Alphaproteobacteria;o__Rhizobiales;f__Beijerinckiaceae;g__Chelatococcus_A;s__Chelatococcus_A sambhunathii
GCF_001440035.1	Bradyrhizobium manausense	d__Bacteria;p__Proteobacteria;c__Alphaproteobacteria;o__Rhizobiales;f__Xanthobacteraceae;g__Bradyrhizobium;s__Bradyrhizobium manausense
GCF_001440395.1	Bradyrhizobium jicamae	d__Bacteria;p__Proteobacteria;c__Alphaproteobacteria;o__Rhizobiales;f__Xanthobacteraceae;g__Bradyrhizobium;s__Bradyrhizobium jicamae
GCF_001440405.1	Bradyrhizobium valentinum	d__Bacteria;p__Proteobacteria;c__Alphaproteobacteria;o__Rhizobiales;f__Xanthobacteraceae;g__Bradyrhizobium;s__Bradyrhizobium valentinum
GCF_001440415.1	Bradyrhizobium retamae	d__Bacteria;p__Proteobacteria;c__Alphaproteobacteria;o__Rhizobiales;f__Xanthobacteraceae;g__Bradyrhizobium;s__Bradyrhizobium retamae
GCF_001440475.1	Bradyrhizobium lablabi	d__Bacteria;p__Proteobacteria;c__Alphaproteobacteria;o__Rhizobiales;f__Xanthobacteraceae;g__Bradyrhizobium;s__Bradyrhizobium lablabi
GCF_001461695.1	Sinorhizobium fredii USDA 205	d__Bacteria;p__Proteobacteria;c__Alphaproteobacteria;o__Rhizobiales;f__Rhizobiaceae;g__Sinorhizobium;s__Sinorhizobium fredii
GCF_001463825.1	Aurantimonas coralicida	d__Bacteria;p__Proteobacteria;c__Alphaproteobacteria;o__Rhizobiales;f__Rhizobiaceae;g__Aurantimonas;s__Aurantimonas coralicida
GCF_001463845.1	Fulvimarina pelagi	d__Bacteria;p__Proteobacteria;c__Alphaproteobacteria;o__Rhizobiales;f__Rhizobiaceae;g__Fulvimarina;s__Fulvimarina pelagi
GCF_001463865.1	Aurantimonas manganoxydans SI85-9A1	d__Bacteria;p__Proteobacteria;c__Alphaproteobacteria;o__Rhizobiales;f__Rhizobiaceae;g__Aurantimonas;s__Aurantimonas manganoxydans
GCF_001463885.1	Aureimonas altamirensis	d__Bacteria;p__Proteobacteria;c__Alphaproteobacteria;o__Rhizobiales;f__Rhizobiaceae;g__Aureimonas;s__Aureimonas altamirensis
GCF_001463905.1	Aureimonas frigidaquae	d__Bacteria;p__Proteobacteria;c__Alphaproteobacteria;o__Rhizobiales;f__Rhizobiaceae;g__Aureimonas;s__Aureimonas frigidaquae
GCF_001463945.1	Aureimonas ureilytica DSM 18598 = NBRC 106430	d__Bacteria;p__Proteobacteria;c__Alphaproteobacteria;o__Rhizobiales;f__Rhizobiaceae;g__Aureimonas;s__Aureimonas ureilytica
GCF_001517345.1	Chelatococcus sambhunathii	d__Bacteria;p__Proteobacteria;c__Alphaproteobacteria;o__Rhizobiales;f__Beijerinckiaceae;g__Chelatococcus_A;s__Chelatococcus_A sambhunathii
GCF_001525625.2	Bartonella henselae str. Houston-1	d__Bacteria;p__Proteobacteria;c__Alphaproteobacteria;o__Rhizobiales_A;f__Rhizobiaceae_A;g__Bartonella;s__Bartonella henselae
GCF_001541305.1	Agrobacterium tumefaciens	d__Bacteria;p__Proteobacteria;c__Alphaproteobacteria;o__Rhizobiales;f__Rhizobiaceae;g__Agrobacterium;s__Agrobacterium tumefaciens
GCF_001541315.1	Agrobacterium tumefaciens str. B6	d__Bacteria;p__Proteobacteria;c__Alphaproteobacteria;o__Rhizobiales;f__Rhizobiaceae;g__Agrobacterium;s__Agrobacterium tumefaciens
GCF_001541345.2	Agrobacterium vitis	d__Bacteria;p__Proteobacteria;c__Alphaproteobacteria;o__Rhizobiales;f__Rhizobiaceae;g__Allorhizobium;s__Allorhizobium vitis
GCF_001542405.1	Rhizobium altiplani	d__Bacteria;p__Proteobacteria;c__Alphaproteobacteria;o__Rhizobiales;f__Rhizobiaceae;g__Rhizobium;s__Rhizobium altiplani
GCF_001542415.1	Bradyrhizobium macuxiense	d__Bacteria;p__Proteobacteria;c__Alphaproteobacteria;o__Rhizobiales;f__Xanthobacteraceae;g__Bradyrhizobium;s__Bradyrhizobium macuxiense
GCF_001548155.2	Blastochloris viridis	d__Bacteria;p__Proteobacteria;c__Alphaproteobacteria;o__Rhizobiales;f__Xanthobacteraceae;g__Blastochloris;s__Blastochloris viridis
GCF_001558695.1	Paramesorhizobium deserti	d__Bacteria;p__Proteobacteria;c__Alphaproteobacteria;o__Rhizobiales_A;f__Rhizobiaceae_A;g__Paramesorhizobium;s__Paramesorhizobium deserti
GCF_001559035.2	Bartonella bacilliformis	d__Bacteria;p__Proteobacteria;c__Alphaproteobacteria;o__Rhizobiales_A;f__Rhizobiaceae_A;g__Bartonella;s__Bartonella bacilliformis
GCF_001605015.1	Aminobacter aminovorans	d__Bacteria;p__Proteobacteria;c__Alphaproteobacteria;o__Rhizobiales;f__Rhizobiaceae;g__Aminobacter;s__Aminobacter ciceronei
GCF_001641335.1	Bradyrhizobium stylosanthis	d__Bacteria;p__Proteobacteria;c__Alphaproteobacteria;o__Rhizobiales;f__Xanthobacteraceae;g__Bradyrhizobium;s__Bradyrhizobium stylosanthis
GCF_001641635.1	Bradyrhizobium centrolobii	d__Bacteria;p__Proteobacteria;c__Alphaproteobacteria;o__Rhizobiales;f__Xanthobacteraceae;g__Bradyrhizobium;s__Bradyrhizobium centrolobii
GCF_001641695.1	Bradyrhizobium neotropicale	d__Bacteria;p__Proteobacteria;c__Alphaproteobacteria;o__Rhizobiales;f__Xanthobacteraceae;g__Bradyrhizobium;s__Bradyrhizobium neotropicale
GCF_001642675.1	Bradyrhizobium diazoefficiens USDA 110	d__Bacteria;p__Proteobacteria;c__Alphaproteobacteria;o__Rhizobiales;f__Xanthobacteraceae;g__Bradyrhizobium;s__Bradyrhizobium diazoefficiens
GCF_001650025.1	Devosia elaeis	d__Bacteria;p__Proteobacteria;c__Alphaproteobacteria;o__Rhizobiales;f__Devosiaceae;g__Devosia;s__Devosia elaeis
GCF_001651855.1	Sinorhizobium americanum	d__Bacteria;p__Proteobacteria;c__Alphaproteobacteria;o__Rhizobiales;f__Rhizobiaceae;g__Sinorhizobium;s__Sinorhizobium americanum
GCF_001651865.1	Ensifer glycinis	d__Bacteria;p__Proteobacteria;c__Alphaproteobacteria;o__Rhizobiales;f__Rhizobiaceae;g__Sinorhizobium;s__Sinorhizobium glycinis
GCF_001651875.1	Sinorhizobium saheli	d__Bacteria;p__Proteobacteria;c__Alphaproteobacteria;o__Rhizobiales;f__Rhizobiaceae;g__Sinorhizobium;s__Sinorhizobium saheli
GCF_001653715.1	Methylobacterium platani	d__Bacteria;p__Proteobacteria;c__Alphaproteobacteria;o__Rhizobiales;f__Beijerinckiaceae;g__Methylobacterium;s__Methylobacterium platani
GCF_001687365.1	Pararhizobium polonicum	d__Bacteria;p__Proteobacteria;c__Alphaproteobacteria;o__Rhizobiales;f__Rhizobiaceae;g__Pararhizobium;s__Pararhizobium polonicum
GCF_001693385.1	Bradyrhizobium icense	d__Bacteria;p__Proteobacteria;c__Alphaproteobacteria;o__Rhizobiales;f__Xanthobacteraceae;g__Bradyrhizobium;s__Bradyrhizobium icense
GCF_001693515.2	Bradyrhizobium paxllaeri	d__Bacteria;p__Proteobacteria;c__Alphaproteobacteria;o__Rhizobiales;f__Xanthobacteraceae;g__Bradyrhizobium;s__Bradyrhizobium paxllaeri
GCF_001703635.1	Hoeflea olei	d__Bacteria;p__Proteobacteria;c__Alphaproteobacteria;o__Rhizobiales;f__Rhizobiaceae;g__Hoeflea;s__Hoeflea olei
GCF_001708935.1	Methyloligella halotolerans	d__Bacteria;p__Proteobacteria;c__Alphaproteobacteria;o__Rhizobiales;f__Methyloligellaceae;g__Methyloligella;s__Methyloligella halotolerans
GCF_001720135.1	Methylobrevis pamukkalensis	d__Bacteria;p__Proteobacteria;c__Alphaproteobacteria;o__Rhizobiales;f__Pleomorphomonadaceae;g__Methylobrevis;s__Methylobrevis pamukkalensis
GCF_001723275.1	Ensifer alkalisoli	d__Bacteria;p__Proteobacteria;c__Alphaproteobacteria;o__Rhizobiales;f__Rhizobiaceae;g__Sinorhizobium;s__Sinorhizobium alkalisoli
GCF_001723285.1	Methyloceanibacter methanicus	d__Bacteria;p__Proteobacteria;c__Alphaproteobacteria;o__Rhizobiales;f__Methyloligellaceae;g__Methyloceanibacter;s__Methyloceanibacter methanicus
GCF_001723295.1	Methyloceanibacter marginalis	d__Bacteria;p__Proteobacteria;c__Alphaproteobacteria;o__Rhizobiales;f__Methyloligellaceae;g__Methyloceanibacter;s__Methyloceanibacter marginalis
GCF_001723305.1	Methyloceanibacter superfactus	d__Bacteria;p__Proteobacteria;c__Alphaproteobacteria;o__Rhizobiales;f__Methyloligellaceae;g__Methyloceanibacter;s__Methyloceanibacter superfactus
GCF_001723355.1	Methyloceanibacter stevinii	d__Bacteria;p__Proteobacteria;c__Alphaproteobacteria;o__Rhizobiales;f__Methyloligellaceae;g__Methyloceanibacter;s__Methyloceanibacter stevinii
GCF_001741865.1	Bosea vaviloviae	d__Bacteria;p__Proteobacteria;c__Alphaproteobacteria;o__Rhizobiales;f__Beijerinckiaceae;g__Bosea;s__Bosea vaviloviae
GCF_001885585.1	Pararhizobium antarcticum	d__Bacteria;p__Proteobacteria;c__Alphaproteobacteria;o__Rhizobiales;f__Rhizobiaceae;g__Pararhizobium;s__Pararhizobium antarcticum
GCF_001889605.1	Mesorhizobium oceanicum	d__Bacteria;p__Proteobacteria;c__Alphaproteobacteria;o__Rhizobiales;f__Rhizobiaceae;g__Mesorhizobium_E;s__Mesorhizobium_E oceanicum
GCF_001927285.1	Mongoliimonas terrestris	d__Bacteria;p__Proteobacteria;c__Alphaproteobacteria;o__Rhizobiales;f__Pleomorphomonadaceae;g__Mongoliimonas;s__Mongoliimonas terrestris
GCF_001931685.1	Rhizobium arenae	d__Bacteria;p__Proteobacteria;c__Alphaproteobacteria;o__Rhizobiales;f__Rhizobiaceae;g__Pararhizobium;s__Pararhizobium arenae
GCF_001936175.1	Methylobacterium phyllosphaerae	d__Bacteria;p__Proteobacteria;c__Alphaproteobacteria;o__Rhizobiales;f__Beijerinckiaceae;g__Methylobacterium;s__Methylobacterium fujisawaense
GCF_001938945.1	Rhizobium rhizosphaerae	d__Bacteria;p__Proteobacteria;c__Alphaproteobacteria;o__Rhizobiales;f__Rhizobiaceae;g__Pararhizobium;s__Pararhizobium rhizosphaerae
GCF_001938985.1	Rhizobium taibaishanense	d__Bacteria;p__Proteobacteria;c__Alphaproteobacteria;o__Rhizobiales;f__Rhizobiaceae;g__Allorhizobium;s__Allorhizobium taibaishanense
GCF_001939045.1	Rhizobium oryziradicis	d__Bacteria;p__Proteobacteria;c__Alphaproteobacteria;o__Rhizobiales;f__Rhizobiaceae;g__Allorhizobium;s__Allorhizobium oryziradicis
GCF_001952075.1	Bartonella apis	d__Bacteria;p__Proteobacteria;c__Alphaproteobacteria;o__Rhizobiales_A;f__Rhizobiaceae_A;g__Bartonella;s__Bartonella apis
GCF_001953055.1	Salaquimonas pukyongi	d__Bacteria;p__Proteobacteria;c__Alphaproteobacteria;o__Rhizobiales;f__Rhizobiaceae;g__Salaquimonas;s__Salaquimonas pukyongi
GCF_001982635.1	Bradyrhizobium mercantei	d__Bacteria;p__Proteobacteria;c__Alphaproteobacteria;o__Rhizobiales;f__Xanthobacteraceae;g__Bradyrhizobium;s__Bradyrhizobium mercantei
GCF_002000045.1	Rhizobium flavum	d__Bacteria;p__Proteobacteria;c__Alphaproteobacteria;o__Rhizobiales;f__Rhizobiaceae;g__Pseudorhizobium;s__Pseudorhizobium flavum
GCF_002008165.1	Rhizobium laguerreae	d__Bacteria;p__Proteobacteria;c__Alphaproteobacteria;o__Rhizobiales;f__Rhizobiaceae;g__Rhizobium;s__Rhizobium laguerreae
GCF_002008215.1	Agrobacterium tumefaciens	d__Bacteria;p__Proteobacteria;c__Alphaproteobacteria;o__Rhizobiales;f__Rhizobiaceae;g__Agrobacterium;s__Agrobacterium tumefaciens
GCF_002008225.1	Agrobacterium salinitolerans	d__Bacteria;p__Proteobacteria;c__Alphaproteobacteria;o__Rhizobiales;f__Rhizobiaceae;g__Agrobacterium;s__Agrobacterium salinitolerans
GCF_002008275.1	Rhizobium pusense	d__Bacteria;p__Proteobacteria;c__Alphaproteobacteria;o__Rhizobiales;f__Rhizobiaceae;g__Agrobacterium;s__Agrobacterium pusense
GCF_002008365.1	Rhizobium leguminosarum bv. viciae USDA 2370	d__Bacteria;p__Proteobacteria;c__Alphaproteobacteria;o__Rhizobiales;f__Rhizobiaceae;g__Rhizobium;s__Rhizobium leguminosarum
GCF_002022685.1	Bartonella schoenbuchensis R1	d__Bacteria;p__Proteobacteria;c__Alphaproteobacteria;o__Rhizobiales_A;f__Rhizobiaceae_A;g__Bartonella;s__Bartonella schoenbuchensis
GCF_002043005.1	Martelella mediterranea DSM 17316	d__Bacteria;p__Proteobacteria;c__Alphaproteobacteria;o__Rhizobiales;f__Rhizobiaceae;g__Martelella;s__Martelella mediterranea
GCF_002068095.1	Bradyrhizobium sacchari	d__Bacteria;p__Proteobacteria;c__Alphaproteobacteria;o__Rhizobiales;f__Xanthobacteraceae;g__Bradyrhizobium;s__Bradyrhizobium sacchari
GCF_002075885.1	Pseudaminobacter manganicus	d__Bacteria;p__Proteobacteria;c__Alphaproteobacteria;o__Rhizobiales;f__Rhizobiaceae;g__Mesorhizobium;s__Mesorhizobium manganicum
GCF_002119765.1	Pseudorhodoplanes sinuspersici	d__Bacteria;p__Proteobacteria;c__Alphaproteobacteria;o__Rhizobiales;f__Xanthobacteraceae;g__Pseudorhodoplanes;s__Pseudorhodoplanes sinuspersici
GCF_002204185.1	Rhizobium esperanzae	d__Bacteria;p__Proteobacteria;c__Alphaproteobacteria;o__Rhizobiales;f__Rhizobiaceae;g__Rhizobium;s__Rhizobium esperanzae
GCF_002238045.1	Notoacmeibacter marinus	d__Bacteria;p__Proteobacteria;c__Alphaproteobacteria;o__Rhizobiales;f__Rhizobiaceae;g__Notoacmeibacter;s__Notoacmeibacter marinus
GCF_002252445.1	Ochrobactrum thiophenivorans	d__Bacteria;p__Proteobacteria;c__Alphaproteobacteria;o__Rhizobiales_A;f__Rhizobiaceae_A;g__Ochrobactrum_A;s__Ochrobactrum_A thiophenivorans
GCF_002252475.1	Ochrobactrum rhizosphaerae	d__Bacteria;p__Proteobacteria;c__Alphaproteobacteria;o__Rhizobiales_A;f__Rhizobiaceae_A;g__Ochrobactrum_A;s__Ochrobactrum_A rhizosphaerae
GCF_002252505.1	Ochrobactrum grignonense	d__Bacteria;p__Proteobacteria;c__Alphaproteobacteria;o__Rhizobiales_A;f__Rhizobiaceae_A;g__Ochrobactrum_A;s__Ochrobactrum_A grignonense
GCF_002252525.1	Ochrobactrum pseudogrignonense	d__Bacteria;p__Proteobacteria;c__Alphaproteobacteria;o__Rhizobiales_A;f__Rhizobiaceae_A;g__Ochrobactrum_A;s__Ochrobactrum_A pseudogrignonense
GCF_002252535.1	Ochrobactrum lupini	d__Bacteria;p__Proteobacteria;c__Alphaproteobacteria;o__Rhizobiales_A;f__Rhizobiaceae_A;g__Ochrobactrum;s__Ochrobactrum anthropi
GCF_002266435.2	Bradyrhizobium amphicarpaeae	d__Bacteria;p__Proteobacteria;c__Alphaproteobacteria;o__Rhizobiales;f__Xanthobacteraceae;g__Bradyrhizobium;s__Bradyrhizobium amphicarpaeae
GCF_002266465.2	Bradyrhizobium symbiodeficiens	d__Bacteria;p__Proteobacteria;c__Alphaproteobacteria;o__Rhizobiales;f__Xanthobacteraceae;g__Bradyrhizobium;s__Bradyrhizobium symbiodeficiens
GCF_002270415.1	Mesorhizobium sophorae	d__Bacteria;p__Proteobacteria;c__Alphaproteobacteria;o__Rhizobiales;f__Rhizobiaceae;g__Mesorhizobium;s__Mesorhizobium sophorae
GCF_002278035.1	Ochrobactrum quorumnocens	d__Bacteria;p__Proteobacteria;c__Alphaproteobacteria;o__Rhizobiales_A;f__Rhizobiaceae_A;g__Ochrobactrum_A;s__Ochrobactrum_A quorumnocens
GCF_002278135.2	Bradyrhizobium ottawaense	d__Bacteria;p__Proteobacteria;c__Alphaproteobacteria;o__Rhizobiales;f__Xanthobacteraceae;g__Bradyrhizobium;s__Bradyrhizobium ottawaense
GCF_002284535.1	Mesorhizobium wenxiniae	d__Bacteria;p__Proteobacteria;c__Alphaproteobacteria;o__Rhizobiales;f__Rhizobiaceae;g__Mesorhizobium;s__Mesorhizobium wenxiniae
GCF_002284575.1	Mesorhizobium temperatum	d__Bacteria;p__Proteobacteria;c__Alphaproteobacteria;o__Rhizobiales;f__Rhizobiaceae;g__Mesorhizobium;s__Mesorhizobium temperatum
GCF_002288525.1	Ensifer sojae CCBAU 05684	d__Bacteria;p__Proteobacteria;c__Alphaproteobacteria;o__Rhizobiales;f__Rhizobiaceae;g__Sinorhizobium;s__Sinorhizobium sojae
GCF_002355335.1	Variibacter gotjawalensis	d__Bacteria;p__Proteobacteria;c__Alphaproteobacteria;o__Rhizobiales;f__Xanthobacteraceae;g__Variibacter;s__Variibacter gotjawalensis
GCF_002529485.1	Mesorhizobium sanjuanii	d__Bacteria;p__Proteobacteria;c__Alphaproteobacteria;o__Rhizobiales;f__Rhizobiaceae;g__Mesorhizobium;s__Mesorhizobium helmanticense
GCF_002531855.1	Rhizobium hidalgonense	d__Bacteria;p__Proteobacteria;c__Alphaproteobacteria;o__Rhizobiales;f__Rhizobiaceae;g__Rhizobium;s__Rhizobium hidalgonense
GCF_002727065.1	Zhengella mangrovi	d__Bacteria;p__Proteobacteria;c__Alphaproteobacteria;o__Rhizobiales;f__Rhizobiaceae;g__Zhengella;s__Zhengella mangrovi
GCF_002741015.1	Microvirga ossetica	d__Bacteria;p__Proteobacteria;c__Alphaproteobacteria;o__Rhizobiales;f__Beijerinckiaceae;g__Microvirga;s__Microvirga ossetica
GCF_002750855.1	Pararhizobium haloflavum	d__Bacteria;p__Proteobacteria;c__Alphaproteobacteria;o__Rhizobiales;f__Rhizobiaceae;g__Georhizobium;s__Georhizobium haloflavum
GCF_002752655.1	Methylosinus trichosporium OB3b	d__Bacteria;p__Proteobacteria;c__Alphaproteobacteria;o__Rhizobiales;f__Beijerinckiaceae;g__Methylosinus;s__Methylosinus trichosporium
GCF_002759055.1	Methylobacterium frigidaeris	d__Bacteria;p__Proteobacteria;c__Alphaproteobacteria;o__Rhizobiales;f__Beijerinckiaceae;g__Methylobacterium;s__Methylobacterium frigidaeris
GCF_002764115.1	Phyllobacterium zundukense	d__Bacteria;p__Proteobacteria;c__Alphaproteobacteria;o__Rhizobiales_A;f__Rhizobiaceae_A;g__Phyllobacterium;s__Phyllobacterium zundukense
GCF_002770725.1	Pleomorphomonas carboxyditropha	d__Bacteria;p__Proteobacteria;c__Alphaproteobacteria;o__Rhizobiales;f__Pleomorphomonadaceae;g__Pleomorphomonas;s__Pleomorphomonas carboxyditropha
GCF_002795245.1	Bradyrhizobium forestalis	d__Bacteria;p__Proteobacteria;c__Alphaproteobacteria;o__Rhizobiales;f__Xanthobacteraceae;g__Bradyrhizobium;s__Bradyrhizobium forestalis
GCF_002844595.1	Pleomorphomonas diazotrophica	d__Bacteria;p__Proteobacteria;c__Alphaproteobacteria;o__Rhizobiales;f__Pleomorphomonadaceae;g__Pleomorphomonas;s__Pleomorphomonas diazotrophica
GCF_002866925.1	Cohaesibacter celericrescens	d__Bacteria;p__Proteobacteria;c__Alphaproteobacteria;o__Rhizobiales;f__Cohaesibacteraceae;g__Cohaesibacter;s__Cohaesibacter celericrescens
GCF_002879535.1	Mesorhizobium intechi	d__Bacteria;p__Proteobacteria;c__Alphaproteobacteria;o__Rhizobiales;f__Rhizobiaceae;g__Mesorhizobium;s__Mesorhizobium intechi
GCF_002893625.1	Mangrovicella endophytica	d__Bacteria;p__Proteobacteria;c__Alphaproteobacteria;o__Rhizobiales;f__Rhizobiaceae;g__Mangrovicella;s__Mangrovicella endophytica
GCF_002896715.1	Agrobacterium bohemicum	d__Bacteria;p__Proteobacteria;c__Alphaproteobacteria;o__Rhizobiales;f__Rhizobiaceae;g__Agrobacterium;s__Agrobacterium bohemicum
GCF_002914525.1	Rhizobium hidalgonense	d__Bacteria;p__Proteobacteria;c__Alphaproteobacteria;o__Rhizobiales;f__Rhizobiaceae;g__Rhizobium;s__Rhizobium hidalgonense
GCF_002915175.1	Agrobacterium rosae	d__Bacteria;p__Proteobacteria;c__Alphaproteobacteria;o__Rhizobiales;f__Rhizobiaceae;g__Agrobacterium;s__Agrobacterium rosae
GCF_002930635.1	Kaistia algarum	d__Bacteria;p__Proteobacteria;c__Alphaproteobacteria;o__Rhizobiales;f__Kaistiaceae;g__Kaistia;s__
GCF_002937075.1	Rhodoblastus sphagnicola	d__Bacteria;p__Proteobacteria;c__Alphaproteobacteria;o__Rhizobiales;f__Beijerinckiaceae;g__Rhodoblastus;s__Rhodoblastus sphagnicola
GCF_002937135.1	Rhodoblastus acidophilus	d__Bacteria;p__Proteobacteria;c__Alphaproteobacteria;o__Rhizobiales;f__Beijerinckiaceae;g__Rhodoblastus;s__Rhodoblastus acidophilus
GCF_002968575.1	Neorhizobium huautlense	d__Bacteria;p__Proteobacteria;c__Alphaproteobacteria;o__Rhizobiales;f__Rhizobiaceae;g__Neorhizobium;s__Neorhizobium huautlense
GCF_002968635.1	Neorhizobium alkalisoli	d__Bacteria;p__Proteobacteria;c__Alphaproteobacteria;o__Rhizobiales;f__Rhizobiaceae;g__Neorhizobium;s__Neorhizobium alkalisoli
GCF_002980495.1	Phyllobacterium phragmitis	d__Bacteria;p__Proteobacteria;c__Alphaproteobacteria;o__Rhizobiales_A;f__Rhizobiaceae_A;g__Paramesorhizobium;s__Paramesorhizobium phragmitis
GCF_002980555.1	Phyllobacterium myrsinacearum	d__Bacteria;p__Proteobacteria;c__Alphaproteobacteria;o__Rhizobiales_A;f__Rhizobiaceae_A;g__Phyllobacterium;s__Phyllobacterium myrsinacearum
GCF_003010935.1	Phyllobacterium endophyticum	d__Bacteria;p__Proteobacteria;c__Alphaproteobacteria;o__Rhizobiales_A;f__Rhizobiaceae_A;g__Phyllobacterium;s__Phyllobacterium endophyticum
GCF_003010955.1	Phyllobacterium brassicacearum	d__Bacteria;p__Proteobacteria;c__Alphaproteobacteria;o__Rhizobiales_A;f__Rhizobiaceae_A;g__Phyllobacterium;s__Phyllobacterium brassicacearum
GCF_003010965.1	Phyllobacterium sophorae	d__Bacteria;p__Proteobacteria;c__Alphaproteobacteria;o__Rhizobiales_A;f__Rhizobiaceae_A;g__Phyllobacterium;s__Phyllobacterium sophorae
GCF_003012705.1	Mesorhizobium soli	d__Bacteria;p__Proteobacteria;c__Alphaproteobacteria;o__Rhizobiales;f__Rhizobiaceae;g__Pseudaminobacter;s__Pseudaminobacter soli
GCF_003012745.1	Mesorhizobium ephedrae	d__Bacteria;p__Proteobacteria;c__Alphaproteobacteria;o__Rhizobiales;f__Rhizobiaceae;g__Mesorhizobium_D;s__Mesorhizobium_D ephedrae
GCF_003024595.1	Mesorhizobium plurifarium	d__Bacteria;p__Proteobacteria;c__Alphaproteobacteria;o__Rhizobiales;f__Rhizobiaceae;g__Sinorhizobium;s__Sinorhizobium arboris
GCF_003024615.1	Mesorhizobium loti	d__Bacteria;p__Proteobacteria;c__Alphaproteobacteria;o__Rhizobiales;f__Rhizobiaceae;g__Sinorhizobium;s__Sinorhizobium meliloti
GCF_003034915.1	Mesorhizobium helmanticense	d__Bacteria;p__Proteobacteria;c__Alphaproteobacteria;o__Rhizobiales;f__Rhizobiaceae;g__Mesorhizobium;s__Mesorhizobium helmanticense
GCF_003046475.1	Mycoplana dimorpha	d__Bacteria;p__Proteobacteria;c__Alphaproteobacteria;o__Rhizobiales;f__Rhizobiaceae;g__Mycoplana;s__Mycoplana dimorpha
GCF_003049685.1	Ochrobactrum pituitosum	d__Bacteria;p__Proteobacteria;c__Alphaproteobacteria;o__Rhizobiales_A;f__Rhizobiaceae_A;g__Ochrobactrum_A;s__Ochrobactrum_A pituitosum
GCF_003053845.1	Breoghania corrubedonensis	d__Bacteria;p__Proteobacteria;c__Alphaproteobacteria;o__Rhizobiales;f__Stappiaceae;g__Breoghania;s__Breoghania corrubedonensis
GCF_003056345.1	Devosia submarina	d__Bacteria;p__Proteobacteria;c__Alphaproteobacteria;o__Rhizobiales;f__Devosiaceae;g__Devosia;s__Devosia submarina
GCF_003056405.1	Devosia indica	d__Bacteria;p__Proteobacteria;c__Alphaproteobacteria;o__Rhizobiales;f__Devosiaceae;g__Devosia;s__Devosia indica
GCF_003058325.1	Methylobacterium currus	d__Bacteria;p__Proteobacteria;c__Alphaproteobacteria;o__Rhizobiales;f__Beijerinckiaceae;g__Methylobacterium;s__Methylobacterium currus
GCF_003058385.1	Rhizobium leguminosarum bv. viciae USDA 2370	d__Bacteria;p__Proteobacteria;c__Alphaproteobacteria;o__Rhizobiales;f__Rhizobiaceae;g__Rhizobium;s__Rhizobium leguminosarum
GCF_003096615.1	Methylobacterium organophilum	d__Bacteria;p__Proteobacteria;c__Alphaproteobacteria;o__Rhizobiales;f__Beijerinckiaceae;g__Methylobacterium;s__Methylobacterium organophilum
GCF_003113265.1	Methylosinus sporium	d__Bacteria;p__Proteobacteria;c__Alphaproteobacteria;o__Rhizobiales;f__Beijerinckiaceae;g__Methylosinus;s__Methylosinus sporium
GCF_003122325.1	Rhizobium album	d__Bacteria;p__Proteobacteria;c__Alphaproteobacteria;o__Rhizobiales;f__Rhizobiaceae;g__Rhizobium;s__Rhizobium album
GCF_003148475.1	Pseudaminobacter salicylatoxidans	d__Bacteria;p__Proteobacteria;c__Alphaproteobacteria;o__Rhizobiales;f__Rhizobiaceae;g__Pseudaminobacter;s__Pseudaminobacter salicylatoxidans
GCF_003148495.1	Mesorhizobium loti	d__Bacteria;p__Proteobacteria;c__Alphaproteobacteria;o__Rhizobiales;f__Rhizobiaceae;g__Mesorhizobium;s__Mesorhizobium loti
GCF_003149475.2	Oceaniradius stylonematis	d__Bacteria;p__Proteobacteria;c__Alphaproteobacteria;o__Rhizobiales;f__Rhizobiaceae;g__Roseitalea;s__Roseitalea stylonematis
GCF_003173715.1	Methylobacterium durans	d__Bacteria;p__Proteobacteria;c__Alphaproteobacteria;o__Rhizobiales;f__Beijerinckiaceae;g__Methylobacterium;s__Methylobacterium durans
GCF_003173755.1	Methylobacterium terrae	d__Bacteria;p__Proteobacteria;c__Alphaproteobacteria;o__Rhizobiales;f__Beijerinckiaceae;g__Methylobacterium;s__Methylobacterium terrae
GCF_003182235.1	Phyllobacterium myrsinacearum	d__Bacteria;p__Proteobacteria;c__Alphaproteobacteria;o__Rhizobiales_A;f__Rhizobiaceae_A;g__Phyllobacterium;s__Phyllobacterium myrsinacearum
GCF_003182275.1	Hoeflea marina	d__Bacteria;p__Proteobacteria;c__Alphaproteobacteria;o__Rhizobiales;f__Rhizobiaceae;g__Hoeflea;s__Hoeflea marina
GCF_003201475.1	Chelatococcus asaccharovorans	d__Bacteria;p__Proteobacteria;c__Alphaproteobacteria;o__Rhizobiales;f__Beijerinckiaceae;g__Chelatococcus;s__Chelatococcus asaccharovorans
GCF_003205195.1	Rhizobium wuzhouense	d__Bacteria;p__Proteobacteria;c__Alphaproteobacteria;o__Rhizobiales;f__Rhizobiaceae;g__Allorhizobium;s__Allorhizobium wuzhouense
GCF_003217235.1	Phyllobacterium leguminum	d__Bacteria;p__Proteobacteria;c__Alphaproteobacteria;o__Rhizobiales_A;f__Rhizobiaceae_A;g__Paramesorhizobium;s__Paramesorhizobium leguminum
GCF_003217325.1	Rhodopseudomonas faecalis	d__Bacteria;p__Proteobacteria;c__Alphaproteobacteria;o__Rhizobiales;f__Xanthobacteraceae;g__Rhodopseudomonas;s__Rhodopseudomonas faecalis
GCF_003234965.1	Aestuariivirga litoralis	d__Bacteria;p__Proteobacteria;c__Alphaproteobacteria;o__Rhizobiales;f__Aestuariivirgaceae;g__Aestuariivirga;s__Aestuariivirga litoralis
GCF_003240565.1	Rhizobium tumorigenes	d__Bacteria;p__Proteobacteria;c__Alphaproteobacteria;o__Rhizobiales;f__Rhizobiaceae;g__Rhizobium;s__Rhizobium tumorigenes
GCF_003240585.1	Rhizobium tubonense	d__Bacteria;p__Proteobacteria;c__Alphaproteobacteria;o__Rhizobiales;f__Rhizobiaceae;g__Rhizobium;s__Rhizobium tubonense
GCF_003258765.1	Rhodoblastus acidophilus	d__Bacteria;p__Proteobacteria;c__Alphaproteobacteria;o__Rhizobiales;f__Beijerinckiaceae;g__Rhodoblastus;s__Rhodoblastus acidophilus
GCF_003258805.1	Rhodoplanes elegans	d__Bacteria;p__Proteobacteria;c__Alphaproteobacteria;o__Rhizobiales;f__Xanthobacteraceae;g__Rhodoplanes;s__Rhodoplanes elegans
GCF_003258835.1	Rhodobium orientis	d__Bacteria;p__Proteobacteria;c__Alphaproteobacteria;o__Rhizobiales;f__Rhodobiaceae;g__Rhodobium;s__Rhodobium orientis
GCF_003258855.1	Rhodoplanes piscinae	d__Bacteria;p__Proteobacteria;c__Alphaproteobacteria;o__Rhizobiales;f__Xanthobacteraceae;g__Rhodoplanes;s__Rhodoplanes serenus
GCF_003258865.1	Rhodoplanes roseus	d__Bacteria;p__Proteobacteria;c__Alphaproteobacteria;o__Rhizobiales;f__Xanthobacteraceae;g__Rhodoplanes;s__Rhodoplanes roseus
GCF_003258905.1	Afifella marina DSM 2698	d__Bacteria;p__Proteobacteria;c__Alphaproteobacteria;o__Rhizobiales;f__Afifellaceae;g__Afifella;s__Afifella marina
GCF_003259955.1	Falsochrobactrum ovis	d__Bacteria;p__Proteobacteria;c__Alphaproteobacteria;o__Rhizobiales_A;f__Rhizobiaceae_A;g__Falsochrobactrum;s__Falsochrobactrum ovis
GCF_003289945.1	Mesorhizobium hawassense	d__Bacteria;p__Proteobacteria;c__Alphaproteobacteria;o__Rhizobiales;f__Rhizobiaceae;g__Mesorhizobium;s__Mesorhizobium hawassense
GCF_003314995.1	Pseudochrobactrum asaccharolyticum	d__Bacteria;p__Proteobacteria;c__Alphaproteobacteria;o__Rhizobiales_A;f__Rhizobiaceae_A;g__Pseudochrobactrum;s__Pseudochrobactrum asaccharolyticum
GCF_003315135.1	Roseiarcus fermentans	d__Bacteria;p__Proteobacteria;c__Alphaproteobacteria;o__Rhizobiales;f__Beijerinckiaceae;g__Roseiarcus;s__Roseiarcus fermentans
GCF_003324485.1	Cohaesibacter intestini	d__Bacteria;p__Proteobacteria;c__Alphaproteobacteria;o__Rhizobiales;f__Cohaesibacteraceae;g__Cohaesibacter;s__Cohaesibacter intestini
GCF_003332305.1	Microvirga aerophila	d__Bacteria;p__Proteobacteria;c__Alphaproteobacteria;o__Rhizobiales;f__Beijerinckiaceae;g__Microvirga;s__Microvirga aerophila
GCF_003335045.1	Phyllobacterium salinisoli	d__Bacteria;p__Proteobacteria;c__Alphaproteobacteria;o__Rhizobiales_A;f__Rhizobiaceae_A;g__Paramesorhizobium;s__Paramesorhizobium salinisoli
GCF_003337575.1	Phyllobacterium bourgognense	d__Bacteria;p__Proteobacteria;c__Alphaproteobacteria;o__Rhizobiales_A;f__Rhizobiaceae_A;g__Phyllobacterium;s__Phyllobacterium bourgognense
GCF_003337715.1	Ciceribacter lividus	d__Bacteria;p__Proteobacteria;c__Alphaproteobacteria;o__Rhizobiales;f__Rhizobiaceae;g__Allorhizobium;s__Allorhizobium lividum
GCF_003347665.1	Microvirga calopogonii	d__Bacteria;p__Proteobacteria;c__Alphaproteobacteria;o__Rhizobiales;f__Beijerinckiaceae;g__Microvirga;s__Microvirga calopogonii
GCF_003350535.1	Microvirga subterranea	d__Bacteria;p__Proteobacteria;c__Alphaproteobacteria;o__Rhizobiales;f__Beijerinckiaceae;g__Microvirga;s__Microvirga subterranea
GCF_003367395.1	Pseudolabrys taiwanensis	d__Bacteria;p__Proteobacteria;c__Alphaproteobacteria;o__Rhizobiales;f__Xanthobacteraceae;g__Pseudolabrys;s__Pseudolabrys taiwanensis
GCF_003385925.1	Rhodopseudomonas pentothenatexigens	d__Bacteria;p__Proteobacteria;c__Alphaproteobacteria;o__Rhizobiales;f__Xanthobacteraceae;g__Rhodopseudomonas;s__Rhodopseudomonas pentothenatexigens
GCF_003387225.1	Methylovirgula ligni	d__Bacteria;p__Proteobacteria;c__Alphaproteobacteria;o__Rhizobiales;f__Beijerinckiaceae;g__Methylovirgula;s__Methylovirgula ligni
GCF_003403015.1	Fulvimarina endophytica	d__Bacteria;p__Proteobacteria;c__Alphaproteobacteria;o__Rhizobiales;f__Rhizobiaceae;g__Fulvimarina;s__Fulvimarina endophytica
GCF_003403035.1	Mesorhizobium denitrificans	d__Bacteria;p__Proteobacteria;c__Alphaproteobacteria;o__Rhizobiales;f__Rhizobiaceae;g__Mesorhizobium_G;s__Mesorhizobium_G denitrificans
GCF_003547145.1	Rhodopseudomonas palustris	d__Bacteria;p__Proteobacteria;c__Alphaproteobacteria;o__Rhizobiales;f__Xanthobacteraceae;g__Rhodopseudomonas;s__Rhodopseudomonas palustris_F
GCF_003550175.1	Dichotomicrobium thermohalophilum	d__Bacteria;p__Proteobacteria;c__Alphaproteobacteria;o__Rhizobiales;f__Rhodomicrobiaceae;g__Dichotomicrobium;s__Dichotomicrobium thermohalophilum
GCF_003574465.1	Methylobacterium crusticola	d__Bacteria;p__Proteobacteria;c__Alphaproteobacteria;o__Rhizobiales;f__Beijerinckiaceae;g__Methylobacterium;s__Methylobacterium crusticola
GCF_003574655.1	Cohaesibacter haloalkalitolerans	d__Bacteria;p__Proteobacteria;c__Alphaproteobacteria;o__Rhizobiales;f__Cohaesibacteraceae;g__Cohaesibacter;s__Cohaesibacter haloalkalitolerans
GCF_003583935.1	Aureimonas flava	d__Bacteria;p__Proteobacteria;c__Alphaproteobacteria;o__Rhizobiales;f__Rhizobiaceae;g__Aureimonas;s__Aureimonas flava
GCF_003601975.1	Mesorhizobium waimense	d__Bacteria;p__Proteobacteria;c__Alphaproteobacteria;o__Rhizobiales;f__Rhizobiaceae;g__Mesorhizobium;s__Mesorhizobium waimense
GCF_003601985.1	Mesorhizobium jarvisii	d__Bacteria;p__Proteobacteria;c__Alphaproteobacteria;o__Rhizobiales;f__Rhizobiaceae;g__Mesorhizobium;s__Mesorhizobium jarvisii
GCF_003610435.1	Pseudorhodoplanes sinuspersici	d__Bacteria;p__Proteobacteria;c__Alphaproteobacteria;o__Rhizobiales;f__Xanthobacteraceae;g__Pseudorhodoplanes;s__Pseudorhodoplanes sinuspersici
GCF_003627755.1	Rhizobium jaguaris	d__Bacteria;p__Proteobacteria;c__Alphaproteobacteria;o__Rhizobiales;f__Rhizobiaceae;g__Rhizobium;s__Rhizobium jaguaris
GCF_003664555.1	Ochrobactrum soli	d__Bacteria;p__Proteobacteria;c__Alphaproteobacteria;o__Rhizobiales_A;f__Rhizobiaceae_A;g__Ochrobactrum_B;s__Ochrobactrum_B soli
GCF_003667445.1	Xanthobacter tagetidis	d__Bacteria;p__Proteobacteria;c__Alphaproteobacteria;o__Rhizobiales;f__Xanthobacteraceae;g__Xanthobacter;s__Xanthobacter tagetidis
GCF_003668555.1	Notoacmeibacter ruber	d__Bacteria;p__Proteobacteria;c__Alphaproteobacteria;o__Rhizobiales;f__Rhizobiaceae;g__Notoacmeibacter;s__Notoacmeibacter ruber
GCF_003722355.1	Methylocystis hirsuta	d__Bacteria;p__Proteobacteria;c__Alphaproteobacteria;o__Rhizobiales;f__Beijerinckiaceae;g__Methylocystis;s__Methylocystis hirsuta
GCF_003863365.1	Mesorhizobium tamadayense	d__Bacteria;p__Proteobacteria;c__Alphaproteobacteria;o__Rhizobiales;f__Rhizobiaceae;g__Mesorhizobium;s__Mesorhizobium tamadayense
GCF_003934165.1	Pseudaminobacter arsenicus	d__Bacteria;p__Proteobacteria;c__Alphaproteobacteria;o__Rhizobiales;f__Rhizobiaceae;g__Pseudaminobacter;s__Pseudaminobacter arsenicus
GCF_003938655.1	Rhizobium pisi	d__Bacteria;p__Proteobacteria;c__Alphaproteobacteria;o__Rhizobiales;f__Rhizobiaceae;g__Rhizobium;s__Rhizobium pisi
GCF_003939025.1	Rhizobium sophoriradicis	d__Bacteria;p__Proteobacteria;c__Alphaproteobacteria;o__Rhizobiales;f__Rhizobiaceae;g__Rhizobium;s__Rhizobium sophoriradicis
GCF_003952725.1	Georhizobium profundi	d__Bacteria;p__Proteobacteria;c__Alphaproteobacteria;o__Rhizobiales;f__Rhizobiaceae;g__Georhizobium;s__Georhizobium profundi
GCF_003966715.1	Blastochloris tepida	d__Bacteria;p__Proteobacteria;c__Alphaproteobacteria;o__Rhizobiales;f__Xanthobacteraceae;g__Blastochloris;s__Blastochloris tepida
GCF_003970795.1	Mesorhizobium carbonis	d__Bacteria;p__Proteobacteria;c__Alphaproteobacteria;o__Rhizobiales;f__Rhizobiaceae;g__Mesorhizobium_E;s__Mesorhizobium_E carbonis
GCF_003985125.1	Rhizobium phaseoli	d__Bacteria;p__Proteobacteria;c__Alphaproteobacteria;o__Rhizobiales;f__Rhizobiaceae;g__Rhizobium;s__Rhizobium phaseoli
GCF_003985135.1	Rhizobium fabae	d__Bacteria;p__Proteobacteria;c__Alphaproteobacteria;o__Rhizobiales;f__Rhizobiaceae;g__Rhizobium;s__Rhizobium pisi
GCF_003985145.1	Rhizobium anhuiense	d__Bacteria;p__Proteobacteria;c__Alphaproteobacteria;o__Rhizobiales;f__Rhizobiaceae;g__Rhizobium;s__Rhizobium anhuiense
GCF_003985155.1	Rhizobium vallis	d__Bacteria;p__Proteobacteria;c__Alphaproteobacteria;o__Rhizobiales;f__Rhizobiaceae;g__Rhizobium;s__Rhizobium vallis
GCF_003992625.1	Pelagibacterium lentulum	d__Bacteria;p__Proteobacteria;c__Alphaproteobacteria;o__Rhizobiales;f__Devosiaceae;g__Pelagibacterium;s__Pelagibacterium lentulum
GCF_003992665.1	Pelagibacterium montanilacus	d__Bacteria;p__Proteobacteria;c__Alphaproteobacteria;o__Rhizobiales;f__Devosiaceae;g__Pelagibacterium;s__Pelagibacterium montanilacus
GCF_003993795.1	Aquabacter cavernae	d__Bacteria;p__Proteobacteria;c__Alphaproteobacteria;o__Rhizobiales;f__Xanthobacteraceae;g__Aquabacter;s__Aquabacter cavernae
GCF_003994485.1	Arsenicitalea aurantiaca	d__Bacteria;p__Proteobacteria;c__Alphaproteobacteria;o__Rhizobiales;f__Devosiaceae;g__Arsenicitalea;s__Arsenicitalea aurantiaca
GCF_004023665.1	Afifella aestuarii	d__Bacteria;p__Proteobacteria;c__Alphaproteobacteria;o__Rhizobiales;f__Afifellaceae;g__Afifella;s__Afifella aestuarii
GCF_004103825.1	Hansschlegelia zhihuaiae	d__Bacteria;p__Proteobacteria;c__Alphaproteobacteria;o__Rhizobiales;f__Methylopilaceae;g__Hansschlegelia;s__Hansschlegelia zhihuaiae
GCF_004114425.1	Bradyrhizobium vignae	d__Bacteria;p__Proteobacteria;c__Alphaproteobacteria;o__Rhizobiales;f__Xanthobacteraceae;g__Bradyrhizobium;s__Bradyrhizobium vignae
GCF_004114535.1	Bradyrhizobium nanningense	d__Bacteria;p__Proteobacteria;c__Alphaproteobacteria;o__Rhizobiales;f__Xanthobacteraceae;g__Bradyrhizobium;s__Bradyrhizobium nanningense
GCF_004114915.1	Bradyrhizobium guangxiense	d__Bacteria;p__Proteobacteria;c__Alphaproteobacteria;o__Rhizobiales;f__Xanthobacteraceae;g__Bradyrhizobium;s__Bradyrhizobium guangxiense
GCF_004114935.1	Bradyrhizobium zhanjiangense	d__Bacteria;p__Proteobacteria;c__Alphaproteobacteria;o__Rhizobiales;f__Xanthobacteraceae;g__Bradyrhizobium;s__Bradyrhizobium zhanjiangense
GCF_004114955.1	Bradyrhizobium guangzhouense	d__Bacteria;p__Proteobacteria;c__Alphaproteobacteria;o__Rhizobiales;f__Xanthobacteraceae;g__Bradyrhizobium;s__Bradyrhizobium guangzhouense
GCF_004114975.1	Bradyrhizobium guangdongense	d__Bacteria;p__Proteobacteria;c__Alphaproteobacteria;o__Rhizobiales;f__Xanthobacteraceae;g__Bradyrhizobium;s__Bradyrhizobium guangdongense
GCF_004135935.1	Methylovirgula ligni	d__Bacteria;p__Proteobacteria;c__Alphaproteobacteria;o__Rhizobiales;f__Beijerinckiaceae;g__Methylovirgula;s__Methylovirgula ligni
GCF_004137085.1	Lichenibacterium ramalinae	d__Bacteria;p__Proteobacteria;c__Alphaproteobacteria;o__Rhizobiales;f__Beijerinckiaceae;g__Lichenihabitans;s__Lichenihabitans ramalinae
GCF_004137685.1	Lichenibacterium minor	d__Bacteria;p__Proteobacteria;c__Alphaproteobacteria;o__Rhizobiales;f__Beijerinckiaceae;g__Lichenihabitans;s__Lichenihabitans minor
GCF_004216635.1	Variibacter gotjawalensis	d__Bacteria;p__Proteobacteria;c__Alphaproteobacteria;o__Rhizobiales;f__Xanthobacteraceae;g__Variibacter;s__Variibacter gotjawalensis
GCF_004216655.1	Phyllobacterium myrsinacearum	d__Bacteria;p__Proteobacteria;c__Alphaproteobacteria;o__Rhizobiales_A;f__Rhizobiaceae_A;g__Phyllobacterium;s__Phyllobacterium myrsinacearum
GCF_004217385.1	Phyllobacterium myrsinacearum	d__Bacteria;p__Proteobacteria;c__Alphaproteobacteria;o__Rhizobiales_A;f__Rhizobiaceae_A;g__Phyllobacterium;s__Phyllobacterium myrsinacearum
GCF_004323635.1	Lichenihabitans psoromatis	d__Bacteria;p__Proteobacteria;c__Alphaproteobacteria;o__Rhizobiales;f__Beijerinckiaceae;g__Lichenihabitans;s__Lichenihabitans psoromatis
GCF_004328075.1	Siculibacillus lacustris	d__Bacteria;p__Proteobacteria;c__Alphaproteobacteria;o__Rhizobiales;f__Ancalomicrobiaceae;g__Siculibacillus;s__Siculibacillus lacustris
GCF_004331955.1	Roseitalea porphyridii	d__Bacteria;p__Proteobacteria;c__Alphaproteobacteria;o__Rhizobiales;f__Rhizobiaceae;g__Roseitalea;s__Roseitalea porphyridii
GCF_004339465.1	Ancylobacter aquaticus	d__Bacteria;p__Proteobacteria;c__Alphaproteobacteria;o__Rhizobiales;f__Xanthobacteraceae;g__Ancylobacter;s__Ancylobacter aquaticus
GCF_004341645.1	Aminobacter aminovorans	d__Bacteria;p__Proteobacteria;c__Alphaproteobacteria;o__Rhizobiales;f__Rhizobiaceae;g__Aminobacter;s__Aminobacter aminovorans
GCF_004341885.1	Shinella granuli	d__Bacteria;p__Proteobacteria;c__Alphaproteobacteria;o__Rhizobiales;f__Rhizobiaceae;g__Shinella;s__Shinella granuli
GCF_004342915.1	Camelimonas lactis	d__Bacteria;p__Proteobacteria;c__Alphaproteobacteria;o__Rhizobiales;f__Beijerinckiaceae;g__Camelimonas;s__Camelimonas lactis
GCF_004346185.1	Aquabacter spiritensis	d__Bacteria;p__Proteobacteria;c__Alphaproteobacteria;o__Rhizobiales;f__Xanthobacteraceae;g__Aquabacter;s__Aquabacter spiritensis
GCF_004346195.1	Tepidamorphus gemmatus	d__Bacteria;p__Proteobacteria;c__Alphaproteobacteria;o__Rhizobiales;f__Tepidamorphaceae;g__Tepidamorphus;s__Tepidamorphus gemmatus
GCF_004348265.1	Methylobacterium segetis	d__Bacteria;p__Proteobacteria;c__Alphaproteobacteria;o__Rhizobiales;f__Beijerinckiaceae;g__Methylobacterium;s__Methylobacterium segetis
GCF_004354915.1	Pseudohoeflea suaedae	d__Bacteria;p__Proteobacteria;c__Alphaproteobacteria;o__Rhizobiales;f__Rhizobiaceae;g__Pseudohoeflea;s__Pseudohoeflea suaedae
GCF_004358025.1	Rhizobium deserti	d__Bacteria;p__Proteobacteria;c__Alphaproteobacteria;o__Rhizobiales;f__Rhizobiaceae;g__Neorhizobium;s__Neorhizobium deserti
GCF_004362745.1	Oharaeibacter diazotrophicus	d__Bacteria;p__Proteobacteria;c__Alphaproteobacteria;o__Rhizobiales;f__Pleomorphomonadaceae;g__Oharaeibacter;s__Oharaeibacter diazotrophicus
GCF_004363175.1	Maritalea mobilis	d__Bacteria;p__Proteobacteria;c__Alphaproteobacteria;o__Rhizobiales;f__Devosiaceae;g__Maritalea;s__Maritalea mobilis
GCF_004363725.1	Aquamicrobium defluvii	d__Bacteria;p__Proteobacteria;c__Alphaproteobacteria;o__Rhizobiales;f__Rhizobiaceae;g__Mesorhizobium;s__Mesorhizobium defluvii
GCF_004363955.1	Enterovirga rhinocerotis	d__Bacteria;p__Proteobacteria;c__Alphaproteobacteria;o__Rhizobiales;f__Beijerinckiaceae;g__Enterovirga;s__Enterovirga rhinocerotis
GCF_004365425.1	Rhizobium azibense	d__Bacteria;p__Proteobacteria;c__Alphaproteobacteria;o__Rhizobiales;f__Rhizobiaceae;g__Rhizobium;s__Rhizobium azibense
GCF_004458765.1	Microvirga pakistanensis	d__Bacteria;p__Proteobacteria;c__Alphaproteobacteria;o__Rhizobiales;f__Beijerinckiaceae;g__Microvirga;s__Microvirga pakistanensis
GCF_004519335.1	Jiella endophytica	d__Bacteria;p__Proteobacteria;c__Alphaproteobacteria;o__Rhizobiales;f__Rhizobiaceae;g__Jiella;s__Jiella endophytica
GCF_004801285.1	Mesorhizobium composti	d__Bacteria;p__Proteobacteria;c__Alphaproteobacteria;o__Rhizobiales;f__Rhizobiaceae;g__Mesorhizobium;s__Mesorhizobium composti
GCF_004802635.2	Methylocystis heyeri	d__Bacteria;p__Proteobacteria;c__Alphaproteobacteria;o__Rhizobiales;f__Beijerinckiaceae;g__Methylocystis;s__Methylocystis heyeri
GCF_004912135.1	Rhizobium rosettiformans W3	d__Bacteria;p__Proteobacteria;c__Alphaproteobacteria;o__Rhizobiales;f__Rhizobiaceae;g__Allorhizobium;s__Allorhizobium rosettiformans
GCF_004912165.1	Rhizobium ipomoeae	d__Bacteria;p__Proteobacteria;c__Alphaproteobacteria;o__Rhizobiales;f__Rhizobiaceae;g__Allorhizobium;s__Allorhizobium ipomoeae
GCF_005145045.1	Agrobacterium larrymoorei	d__Bacteria;p__Proteobacteria;c__Alphaproteobacteria;o__Rhizobiales;f__Rhizobiaceae;g__Agrobacterium;s__Agrobacterium larrymoorei
GCF_005871085.1	Xanthobacter autotrophicus	d__Bacteria;p__Proteobacteria;c__Alphaproteobacteria;o__Rhizobiales;f__Xanthobacteraceae;g__Xanthobacter;s__Xanthobacter autotrophicus_A
GCF_005924265.1	Martelella lutilitoris	d__Bacteria;p__Proteobacteria;c__Alphaproteobacteria;o__Rhizobiales;f__Rhizobiaceae;g__Martelella;s__Martelella lutilitoris
GCF_005938105.1	Ochrobactrum haematophilum	d__Bacteria;p__Proteobacteria;c__Alphaproteobacteria;o__Rhizobiales_A;f__Rhizobiaceae_A;g__Ochrobactrum_B;s__Ochrobactrum_B haematophilum
GCF_006335145.1	Rhizobium smilacinae	d__Bacteria;p__Proteobacteria;c__Alphaproteobacteria;o__Rhizobiales;f__Rhizobiaceae;g__Neorhizobium;s__Neorhizobium smilacinae
GCF_006376675.1	Ochrobactrum pecoris	d__Bacteria;p__Proteobacteria;c__Alphaproteobacteria;o__Rhizobiales_A;f__Rhizobiaceae_A;g__Ochrobactrum;s__Ochrobactrum pecoris
GCF_006443685.1	Rhizobium glycinendophyticum	d__Bacteria;p__Proteobacteria;c__Alphaproteobacteria;o__Rhizobiales;f__Rhizobiaceae;g__Allorhizobium;s__Allorhizobium glycinendophyticum
GCF_006476605.1	Ochrobactrum gallinifaecis	d__Bacteria;p__Proteobacteria;c__Alphaproteobacteria;o__Rhizobiales_A;f__Rhizobiaceae_A;g__Ochrobactrum_A;s__Ochrobactrum_A gallinifaecis
GCF_006539605.1	Sinorhizobium fredii	d__Bacteria;p__Proteobacteria;c__Alphaproteobacteria;o__Rhizobiales;f__Rhizobiaceae;g__Sinorhizobium;s__Sinorhizobium fredii
GCF_006539645.1	Bradyrhizobium japonicum	d__Bacteria;p__Proteobacteria;c__Alphaproteobacteria;o__Rhizobiales;f__Xanthobacteraceae;g__Bradyrhizobium;s__Bradyrhizobium japonicum
GCF_006539665.1	Bradyrhizobium elkanii	d__Bacteria;p__Proteobacteria;c__Alphaproteobacteria;o__Rhizobiales;f__Xanthobacteraceae;g__Bradyrhizobium;s__Bradyrhizobium elkanii
GCF_007002985.1	Agrobacterium rhizogenes	d__Bacteria;p__Proteobacteria;c__Alphaproteobacteria;o__Rhizobiales;f__Rhizobiaceae;g__Rhizobium;s__Rhizobium rhizogenes
GCF_007474605.1	Rhodoligotrophos appendicifer	d__Bacteria;p__Proteobacteria;c__Alphaproteobacteria;o__Rhizobiales;f__Im1;g__Rhodoligotrophos;s__Rhodoligotrophos appendicifer
GCF_007827505.1	Rhizobium mongolense USDA 1844	d__Bacteria;p__Proteobacteria;c__Alphaproteobacteria;o__Rhizobiales;f__Rhizobiaceae;g__Rhizobium;s__Rhizobium mongolense
GCF_007827695.1	Sinorhizobium medicae	d__Bacteria;p__Proteobacteria;c__Alphaproteobacteria;o__Rhizobiales;f__Rhizobiaceae;g__Sinorhizobium;s__Sinorhizobium medicae
GCF_007830205.1	Bradyrhizobium daqingense	d__Bacteria;p__Proteobacteria;c__Alphaproteobacteria;o__Rhizobiales;f__Xanthobacteraceae;g__Bradyrhizobium;s__Bradyrhizobium daqingense
GCF_007830635.1	Bradyrhizobium huanghuaihaiense	d__Bacteria;p__Proteobacteria;c__Alphaproteobacteria;o__Rhizobiales;f__Xanthobacteraceae;g__Bradyrhizobium;s__Bradyrhizobium huanghuaihaiense
GCF_007859655.1	Devosia ginsengisoli	d__Bacteria;p__Proteobacteria;c__Alphaproteobacteria;o__Rhizobiales;f__Devosiaceae;g__Devosia;s__Devosia ginsengisoli
GCF_007991055.1	Methylobacterium radiotolerans	d__Bacteria;p__Proteobacteria;c__Alphaproteobacteria;o__Rhizobiales;f__Beijerinckiaceae;g__Methylobacterium;s__Methylobacterium organophilum
GCF_007991675.1	Microvirga aerophila	d__Bacteria;p__Proteobacteria;c__Alphaproteobacteria;o__Rhizobiales;f__Beijerinckiaceae;g__Microvirga;s__Microvirga aerophila
GCF_007992095.1	Rhizobium naphthalenivorans	d__Bacteria;p__Proteobacteria;c__Alphaproteobacteria;o__Rhizobiales;f__Rhizobiaceae;g__Allorhizobium;s__Allorhizobium naphthalenivorans
GCF_007992175.1	Methylobacterium haplocladii	d__Bacteria;p__Proteobacteria;c__Alphaproteobacteria;o__Rhizobiales;f__Beijerinckiaceae;g__Methylobacterium;s__Methylobacterium haplocladii
GCF_007992195.1	Methylobacterium oxalidis	d__Bacteria;p__Proteobacteria;c__Alphaproteobacteria;o__Rhizobiales;f__Beijerinckiaceae;g__Methylobacterium;s__Methylobacterium oxalidis
GCF_007992215.1	Methylobacterium gnaphalii	d__Bacteria;p__Proteobacteria;c__Alphaproteobacteria;o__Rhizobiales;f__Beijerinckiaceae;g__Methylobacterium;s__Methylobacterium gnaphalii
GCF_008000755.1	Youhaiella tibetensis	d__Bacteria;p__Proteobacteria;c__Alphaproteobacteria;o__Rhizobiales;f__Devosiaceae;g__Youhaiella;s__Youhaiella tibetensis
GCF_008123425.1	Bradyrhizobium rifense	d__Bacteria;p__Proteobacteria;c__Alphaproteobacteria;o__Rhizobiales;f__Xanthobacteraceae;g__Bradyrhizobium;s__Bradyrhizobium rifense
GCF_008123515.1	Bradyrhizobium cytisi	d__Bacteria;p__Proteobacteria;c__Alphaproteobacteria;o__Rhizobiales;f__Xanthobacteraceae;g__Bradyrhizobium;s__Bradyrhizobium cytisi
GCF_008180215.1	Phyllobacterium endophyticum	d__Bacteria;p__Proteobacteria;c__Alphaproteobacteria;o__Rhizobiales_A;f__Rhizobiaceae_A;g__Phyllobacterium;s__Phyllobacterium endophyticum
GCF_008630065.1	Blastochloris sulfoviridis	d__Bacteria;p__Proteobacteria;c__Alphaproteobacteria;o__Rhizobiales;f__Xanthobacteraceae;g__Blastochloris;s__Blastochloris sulfoviridis
GCF_008641065.1	Rhabdaerophilum calidifontis	d__Bacteria;p__Proteobacteria;c__Alphaproteobacteria;o__Rhizobiales;f__Beijerinckiaceae;g__Rhabdaerophilum;s__Rhabdaerophilum calidifontis
GCF_008757455.1	Microvirga brassicacearum	d__Bacteria;p__Proteobacteria;c__Alphaproteobacteria;o__Rhizobiales;f__Beijerinckiaceae;g__Microvirga;s__Microvirga brassicacearum
GCF_008801385.1	Agrobacterium tumefaciens	d__Bacteria;p__Proteobacteria;c__Alphaproteobacteria;o__Rhizobiales;f__Rhizobiaceae;g__Agrobacterium;s__Agrobacterium tumefaciens
GCF_008801705.1	Ochrobactrum pituitosum	d__Bacteria;p__Proteobacteria;c__Alphaproteobacteria;o__Rhizobiales_A;f__Rhizobiaceae_A;g__Ochrobactrum_A;s__Ochrobactrum_A pituitosum
GCF_008801715.1	Pseudochrobactrum saccharolyticum	d__Bacteria;p__Proteobacteria;c__Alphaproteobacteria;o__Rhizobiales_A;f__Rhizobiaceae_A;g__Pseudochrobactrum;s__Pseudochrobactrum saccharolyticum
GCF_008802405.1	Aureimonas leprariae	d__Bacteria;p__Proteobacteria;c__Alphaproteobacteria;o__Rhizobiales;f__Rhizobiaceae;g__Aureimonas_A;s__Aureimonas_A leprariae
GCF_008806385.1	Methylobacterium soli	d__Bacteria;p__Proteobacteria;c__Alphaproteobacteria;o__Rhizobiales;f__Beijerinckiaceae;g__Methylobacterium;s__Methylobacterium soli
GCF_008932115.1	Bradyrhizobium betae	d__Bacteria;p__Proteobacteria;c__Alphaproteobacteria;o__Rhizobiales;f__Xanthobacteraceae;g__Bradyrhizobium;s__Bradyrhizobium betae
GCF_008932245.1	Ensifer alkalisoli	d__Bacteria;p__Proteobacteria;c__Alphaproteobacteria;o__Rhizobiales;f__Rhizobiaceae;g__Sinorhizobium;s__Sinorhizobium alkalisoli
GCF_008932295.1	Ochrobactrum tritici	d__Bacteria;p__Proteobacteria;c__Alphaproteobacteria;o__Rhizobiales_A;f__Rhizobiaceae_A;g__Ochrobactrum;s__Ochrobactrum tritici
GCF_009498475.1	Agrobacterium tumefaciens	d__Bacteria;p__Proteobacteria;c__Alphaproteobacteria;o__Rhizobiales;f__Rhizobiaceae;g__Agrobacterium;s__Agrobacterium tumefaciens
GCF_009599935.1	Sinorhizobium medicae	d__Bacteria;p__Proteobacteria;c__Alphaproteobacteria;o__Rhizobiales;f__Rhizobiaceae;g__Sinorhizobium;s__Sinorhizobium medicae
GCF_009601385.1	Sinorhizobium meliloti	d__Bacteria;p__Proteobacteria;c__Alphaproteobacteria;o__Rhizobiales;f__Rhizobiaceae;g__Sinorhizobium;s__Sinorhizobium meliloti
GCF_009601405.1	Sinorhizobium fredii	d__Bacteria;p__Proteobacteria;c__Alphaproteobacteria;o__Rhizobiales;f__Rhizobiaceae;g__Sinorhizobium;s__Sinorhizobium fredii
GCF_009720755.1	Rhodoplanes serenus	d__Bacteria;p__Proteobacteria;c__Alphaproteobacteria;o__Rhizobiales;f__Xanthobacteraceae;g__Rhodoplanes;s__Rhodoplanes serenus
GCF_009811675.1	Methylosinus sporium	d__Bacteria;p__Proteobacteria;c__Alphaproteobacteria;o__Rhizobiales;f__Beijerinckiaceae;g__Methylosinus;s__Methylosinus sporium
GCF_009826855.1	Shinella zoogloeoides	d__Bacteria;p__Proteobacteria;c__Alphaproteobacteria;o__Rhizobiales;f__Rhizobiaceae;g__Shinella;s__Shinella zoogloeoides
GCF_009827055.1	Shinella kummerowiae	d__Bacteria;p__Proteobacteria;c__Alphaproteobacteria;o__Rhizobiales;f__Rhizobiaceae;g__Shinella;s__Shinella kummerowiae
GCF_009830105.1	Microvirga makkahensis	d__Bacteria;p__Proteobacteria;c__Alphaproteobacteria;o__Rhizobiales;f__Beijerinckiaceae;g__Microvirga;s__Microvirga makkahensis
GCF_009910475.1	Pyruvatibacter mobilis	d__Bacteria;p__Proteobacteria;c__Alphaproteobacteria;o__Parvibaculales;f__Phaeomarinobacteraceae;g__Pyruvatibacter;s__Pyruvatibacter mobilis
GCF_010500835.1	Aurantimonas aggregata	d__Bacteria;p__Proteobacteria;c__Alphaproteobacteria;o__Rhizobiales;f__Rhizobiaceae;g__Aurantimonas;s__Aurantimonas aggregata
GCF_010669125.1	Ancylobacter pratisalsi	d__Bacteria;p__Proteobacteria;c__Alphaproteobacteria;o__Rhizobiales;f__Xanthobacteraceae;g__Ancyclobacter_A;s__Ancyclobacter_A pratisalsi
GCF_011045115.1	Mesorhizobium zhangyense	d__Bacteria;p__Proteobacteria;c__Alphaproteobacteria;o__Rhizobiales;f__Rhizobiaceae;g__Pseudaminobacter;s__Pseudaminobacter zhangyense
GCF_011045125.1	Mesorhizobium camelthorni	d__Bacteria;p__Proteobacteria;c__Alphaproteobacteria;o__Rhizobiales;f__Rhizobiaceae;g__Pseudaminobacter;s__Pseudaminobacter camelthorni
GCF_011045155.1	Rhizobium daejeonense	d__Bacteria;p__Proteobacteria;c__Alphaproteobacteria;o__Rhizobiales;f__Rhizobiaceae;g__Allorhizobium;s__Allorhizobium daejeonense
GCF_011317445.1	Chelativorans multitrophicus	d__Bacteria;p__Proteobacteria;c__Alphaproteobacteria;o__Rhizobiales;f__Rhizobiaceae;g__Chelativorans;s__Chelativorans multitrophicus
GCF_011317485.1	Oharaeibacter diazotrophicus	d__Bacteria;p__Proteobacteria;c__Alphaproteobacteria;o__Rhizobiales;f__Pleomorphomonadaceae;g__Oharaeibacter;s__Oharaeibacter diazotrophicus
GCF_011317505.1	Chelativorans oligotrophicus	d__Bacteria;p__Proteobacteria;c__Alphaproteobacteria;o__Rhizobiales;f__Rhizobiaceae;g__Chelativorans;s__Chelativorans multitrophicus
GCF_011761465.1	Variibacter gotjawalensis	d__Bacteria;p__Proteobacteria;c__Alphaproteobacteria;o__Rhizobiales;f__Xanthobacteraceae;g__Variibacter;s__Variibacter gotjawalensis
GCF_013004495.1	Rhizobium sp. SEMIA 4085	d__Bacteria;p__Proteobacteria;c__Alphaproteobacteria;o__Rhizobiales;f__Rhizobiaceae;g__Rhizobium;s__Rhizobium azibense
GCF_900045375.1	Agrobacterium tumefaciens str. B6	d__Bacteria;p__Proteobacteria;c__Alphaproteobacteria;o__Rhizobiales;f__Rhizobiaceae;g__Agrobacterium;s__Agrobacterium tumefaciens
GCF_900094545.1	Rhizobium miluonense	d__Bacteria;p__Proteobacteria;c__Alphaproteobacteria;o__Rhizobiales;f__Rhizobiaceae;g__Rhizobium;s__Rhizobium miluonense
GCF_900094555.1	Rhizobium hainanense	d__Bacteria;p__Proteobacteria;c__Alphaproteobacteria;o__Rhizobiales;f__Rhizobiaceae;g__Rhizobium;s__Rhizobium hainanense
GCF_900094565.1	Rhizobium lusitanum	d__Bacteria;p__Proteobacteria;c__Alphaproteobacteria;o__Rhizobiales;f__Rhizobiaceae;g__Rhizobium;s__Rhizobium lusitanum
GCF_900094575.1	Bradyrhizobium yuanmingense	d__Bacteria;p__Proteobacteria;c__Alphaproteobacteria;o__Rhizobiales;f__Xanthobacteraceae;g__Bradyrhizobium;s__Bradyrhizobium yuanmingense
GCF_900094585.1	Rhizobium multihospitium	d__Bacteria;p__Proteobacteria;c__Alphaproteobacteria;o__Rhizobiales;f__Rhizobiaceae;g__Rhizobium;s__Rhizobium multihospitium
GCF_900094605.1	Bradyrhizobium shewense	d__Bacteria;p__Proteobacteria;c__Alphaproteobacteria;o__Rhizobiales;f__Xanthobacteraceae;g__Bradyrhizobium;s__Bradyrhizobium shewense
GCF_900094625.1	Rhizobium aethiopicum	d__Bacteria;p__Proteobacteria;c__Alphaproteobacteria;o__Rhizobiales;f__Rhizobiaceae;g__Rhizobium;s__Rhizobium aethiopicum
GCF_900099775.1	Rhizobium loessense	d__Bacteria;p__Proteobacteria;c__Alphaproteobacteria;o__Rhizobiales;f__Rhizobiaceae;g__Rhizobium;s__Rhizobium loessense
GCF_900099905.1	Mesorhizobium muleiense	d__Bacteria;p__Proteobacteria;c__Alphaproteobacteria;o__Rhizobiales;f__Rhizobiaceae;g__Mesorhizobium;s__Mesorhizobium muleiense
GCF_900100155.1	Ancylobacter rudongensis	d__Bacteria;p__Proteobacteria;c__Alphaproteobacteria;o__Rhizobiales;f__Xanthobacteraceae;g__Ancylobacter;s__Ancylobacter rudongensis
GCF_900100455.1	Roseospirillum parvum	d__Bacteria;p__Proteobacteria;c__Alphaproteobacteria;o__Rhodospirillales;f__Rhodospirillaceae;g__Roseospirillum;s__Roseospirillum parvum
GCF_900100665.1	Pelagibacterium luteolum	d__Bacteria;p__Proteobacteria;c__Alphaproteobacteria;o__Rhizobiales;f__Devosiaceae;g__Pelagibacterium;s__Pelagibacterium luteolum
GCF_900102105.1	Rhizobium pusense	d__Bacteria;p__Proteobacteria;c__Alphaproteobacteria;o__Rhizobiales;f__Rhizobiaceae;g__Agrobacterium;s__Agrobacterium pusense
GCF_900102135.1	Microvirga guangxiensis	d__Bacteria;p__Proteobacteria;c__Alphaproteobacteria;o__Rhizobiales;f__Beijerinckiaceae;g__Microvirga;s__Microvirga guangxiensis
GCF_900102525.1	Bosea robiniae	d__Bacteria;p__Proteobacteria;c__Alphaproteobacteria;o__Rhizobiales;f__Beijerinckiaceae;g__Bosea;s__Bosea robiniae
GCF_900102695.1	Afifella marina DSM 2698	d__Bacteria;p__Proteobacteria;c__Alphaproteobacteria;o__Rhizobiales;f__Afifellaceae;g__Afifella;s__Afifella marina
GCF_900103325.1	Mesorhizobium qingshengii	d__Bacteria;p__Proteobacteria;c__Alphaproteobacteria;o__Rhizobiales;f__Rhizobiaceae;g__Mesorhizobium;s__Mesorhizobium qingshengii
GCF_900103445.1	Methylobacterium phyllostachyos	d__Bacteria;p__Proteobacteria;c__Alphaproteobacteria;o__Rhizobiales;f__Beijerinckiaceae;g__Methylobacterium;s__Methylobacterium phyllostachyos
GCF_900104305.1	Filomicrobium insigne	d__Bacteria;p__Proteobacteria;c__Alphaproteobacteria;o__Rhizobiales;f__Hyphomicrobiaceae;g__Filomicrobium;s__Filomicrobium insigne
GCF_900104485.1	Bauldia litoralis	d__Bacteria;p__Proteobacteria;c__Alphaproteobacteria;o__Rhizobiales;f__Kaistiaceae;g__Bauldia;s__Bauldia litoralis
GCF_900108245.1	Bosea lathyri	d__Bacteria;p__Proteobacteria;c__Alphaproteobacteria;o__Rhizobiales;f__Beijerinckiaceae;g__Bosea;s__Bosea lathyri
GCF_900108425.1	Rhizobium tibeticum	d__Bacteria;p__Proteobacteria;c__Alphaproteobacteria;o__Rhizobiales;f__Rhizobiaceae;g__Rhizobium;s__Rhizobium tibeticum
GCF_900109605.1	Rhizobium oryzae	d__Bacteria;p__Proteobacteria;c__Alphaproteobacteria;o__Rhizobiales;f__Rhizobiaceae;g__Pararhizobium;s__Pararhizobium oryzae
GCF_900110205.1	Rhizobium tibeticum	d__Bacteria;p__Proteobacteria;c__Alphaproteobacteria;o__Rhizobiales;f__Rhizobiaceae;g__Rhizobium;s__Rhizobium tibeticum
GCF_900110435.1	Rhodopseudomonas pseudopalustris	d__Bacteria;p__Proteobacteria;c__Alphaproteobacteria;o__Rhizobiales;f__Xanthobacteraceae;g__Rhodopseudomonas;s__Rhodopseudomonas pseudopalustris
GCF_900112505.1	Devosia psychrophila	d__Bacteria;p__Proteobacteria;c__Alphaproteobacteria;o__Rhizobiales;f__Devosiaceae;g__Devosia;s__Devosia psychrophila
GCF_900113465.1	Methylobacterium phyllosphaerae	d__Bacteria;p__Proteobacteria;c__Alphaproteobacteria;o__Rhizobiales;f__Beijerinckiaceae;g__Methylobacterium;s__Methylobacterium fujisawaense
GCF_900113485.1	Methylobacterium gossipiicola	d__Bacteria;p__Proteobacteria;c__Alphaproteobacteria;o__Rhizobiales;f__Beijerinckiaceae;g__Methylobacterium;s__Methylobacterium gossipiicola
GCF_900113935.1	Aquamicrobium aerolatum DSM 21857	d__Bacteria;p__Proteobacteria;c__Alphaproteobacteria;o__Rhizobiales;f__Rhizobiaceae;g__Aquamicrobium_A;s__Aquamicrobium_A aerolatum
GCF_900114255.1	Mesorhizobium albiziae	d__Bacteria;p__Proteobacteria;c__Alphaproteobacteria;o__Rhizobiales;f__Rhizobiaceae;g__Mesorhizobium_F;s__Mesorhizobium_F albiziae
GCF_900114285.1	Methylocapsa palsarum	d__Bacteria;p__Proteobacteria;c__Alphaproteobacteria;o__Rhizobiales;f__Beijerinckiaceae;g__Methylocella;s__Methylocella palsarum
GCF_900114375.1	Methylorubrum salsuginis	d__Bacteria;p__Proteobacteria;c__Alphaproteobacteria;o__Rhizobiales;f__Beijerinckiaceae;g__Methylobacterium;s__Methylobacterium salsuginis
GCF_900114535.1	Methylobacterium pseudosasicola	d__Bacteria;p__Proteobacteria;c__Alphaproteobacteria;o__Rhizobiales;f__Beijerinckiaceae;g__Methylobacterium;s__Methylobacterium pseudosasicola
GCF_900114935.1	Pleomorphomonas diazotrophica	d__Bacteria;p__Proteobacteria;c__Alphaproteobacteria;o__Rhizobiales;f__Pleomorphomonadaceae;g__Pleomorphomonas;s__Pleomorphomonas diazotrophica
GCF_900115225.1	Cohaesibacter marisflavi	d__Bacteria;p__Proteobacteria;c__Alphaproteobacteria;o__Rhizobiales;f__Cohaesibacteraceae;g__Cohaesibacter;s__Cohaesibacter marisflavi
GCF_900116175.1	Hyphomicrobium facile	d__Bacteria;p__Proteobacteria;c__Alphaproteobacteria;o__Rhizobiales;f__Hyphomicrobiaceae;g__Hyphomicrobium;s__Hyphomicrobium facile
GCF_900116545.1	Devosia crocina	d__Bacteria;p__Proteobacteria;c__Alphaproteobacteria;o__Rhizobiales;f__Devosiaceae;g__Devosia;s__Devosia crocina
GCF_900116675.1	Bradyrhizobium arachidis	d__Bacteria;p__Proteobacteria;c__Alphaproteobacteria;o__Rhizobiales;f__Xanthobacteraceae;g__Bradyrhizobium;s__Bradyrhizobium arachidis
GCF_900119845.1	Devosia enhydra	d__Bacteria;p__Proteobacteria;c__Alphaproteobacteria;o__Rhizobiales;f__Devosiaceae;g__Devosia_A;s__Devosia_A enhydra
GCF_900128975.1	Devosia limi DSM 17137	d__Bacteria;p__Proteobacteria;c__Alphaproteobacteria;o__Rhizobiales;f__Devosiaceae;g__Devosia;s__Devosia limi
GCF_900129325.1	Kaistia soli DSM 19436	d__Bacteria;p__Proteobacteria;c__Alphaproteobacteria;o__Rhizobiales;f__Kaistiaceae;g__Kaistia;s__Kaistia soli
GCF_900141975.1	Aureimonas altamirensis DSM 21988	d__Bacteria;p__Proteobacteria;c__Alphaproteobacteria;o__Rhizobiales;f__Rhizobiaceae;g__Aureimonas;s__Aureimonas altamirensis
GCF_900148505.1	Pseudoxanthobacter soli DSM 19599	d__Bacteria;p__Proteobacteria;c__Alphaproteobacteria;o__Rhizobiales;f__Pseudoxanthobacteraceae;g__Pseudoxanthobacter;s__Pseudoxanthobacter soli
GCF_900167365.1	Consotaella salsifontis	d__Bacteria;p__Proteobacteria;c__Alphaproteobacteria;o__Rhizobiales;f__Rhizobiaceae;g__Consotaella;s__Consotaella salsifontis
GCF_900168195.1	Bosea thiooxidans	d__Bacteria;p__Proteobacteria;c__Alphaproteobacteria;o__Rhizobiales;f__Beijerinckiaceae;g__Bosea;s__Bosea thiooxidans
GCF_900176465.1	Fulvimarina manganoxydans	d__Bacteria;p__Proteobacteria;c__Alphaproteobacteria;o__Rhizobiales;f__Rhizobiaceae;g__Fulvimarina;s__Fulvimarina manganoxydans
GCF_900177655.1	Devosia lucknowensis	d__Bacteria;p__Proteobacteria;c__Alphaproteobacteria;o__Rhizobiales;f__Devosiaceae;g__Devosia;s__Devosia lucknowensis
GCF_900185775.1	Bartonella mastomydis	d__Bacteria;p__Proteobacteria;c__Alphaproteobacteria;o__Rhizobiales_A;f__Rhizobiaceae_A;g__Bartonella;s__Bartonella elizabethae
GCF_900187365.1	Rhodoblastus acidophilus	d__Bacteria;p__Proteobacteria;c__Alphaproteobacteria;o__Rhizobiales;f__Beijerinckiaceae;g__Rhodoblastus;s__Rhodoblastus acidophilus
GCF_900215605.1	Cohaesibacter gelatinilyticus	d__Bacteria;p__Proteobacteria;c__Alphaproteobacteria;o__Rhizobiales;f__Cohaesibacteraceae;g__Cohaesibacter;s__Cohaesibacter gelatinilyticus
GCF_900218015.1	Rhodopseudomonas pentothenatexigens	d__Bacteria;p__Proteobacteria;c__Alphaproteobacteria;o__Rhizobiales;f__Xanthobacteraceae;g__Rhodopseudomonas;s__Rhodopseudomonas pentothenatexigens
GCF_900220975.1	Rhizobium subbaraonis	d__Bacteria;p__Proteobacteria;c__Alphaproteobacteria;o__Rhizobiales;f__Rhizobiaceae;g__Mycoplana;s__Mycoplana subbaraonis
GCF_900220985.1	Hoeflea halophila	d__Bacteria;p__Proteobacteria;c__Alphaproteobacteria;o__Rhizobiales;f__Rhizobiaceae;g__Hoeflea;s__Hoeflea halophila
GCF_900231165.1	Hartmannibacter diazotrophicus	d__Bacteria;p__Proteobacteria;c__Alphaproteobacteria;o__Rhizobiales;f__Pleomorphomonadaceae;g__Hartmannibacter;s__Hartmannibacter diazotrophicus
GCF_900234795.1	Methylorubrum extorquens	d__Bacteria;p__Proteobacteria;c__Alphaproteobacteria;o__Rhizobiales;f__Beijerinckiaceae;g__Methylobacterium;s__Methylobacterium extorquens
GCF_900445155.1	Afipia felis	d__Bacteria;p__Proteobacteria;c__Alphaproteobacteria;o__Rhizobiales;f__Xanthobacteraceae;g__Afipia;s__Afipia felis
GCF_900445235.1	Aminobacter aminovorans	d__Bacteria;p__Proteobacteria;c__Alphaproteobacteria;o__Rhizobiales;f__Rhizobiaceae;g__Aminobacter;s__Aminobacter aminovorans
GCF_900445535.1	Bartonella doshiae	d__Bacteria;p__Proteobacteria;c__Alphaproteobacteria;o__Rhizobiales_A;f__Rhizobiaceae_A;g__Bartonella;s__Bartonella doshiae
GCF_900445635.1	Bartonella grahamii	d__Bacteria;p__Proteobacteria;c__Alphaproteobacteria;o__Rhizobiales_A;f__Rhizobiaceae_A;g__Bartonella;s__Bartonella grahamii
GCF_900446005.1	Brucella abortus	d__Bacteria;p__Proteobacteria;c__Alphaproteobacteria;o__Rhizobiales_A;f__Rhizobiaceae_A;g__Brucella;s__Brucella melitensis
GCF_900446125.1	Brucella neotomae	d__Bacteria;p__Proteobacteria;c__Alphaproteobacteria;o__Rhizobiales_A;f__Rhizobiaceae_A;g__Brucella;s__Brucella melitensis
GCF_900446135.1	Brucella ovis	d__Bacteria;p__Proteobacteria;c__Alphaproteobacteria;o__Rhizobiales_A;f__Rhizobiaceae_A;g__Brucella;s__Brucella melitensis
GCF_900454225.1	Ochrobactrum intermedium	d__Bacteria;p__Proteobacteria;c__Alphaproteobacteria;o__Rhizobiales_A;f__Rhizobiaceae_A;g__Ochrobactrum;s__Ochrobactrum intermedium
GCF_900454235.1	Ochrobactrum anthropi	d__Bacteria;p__Proteobacteria;c__Alphaproteobacteria;o__Rhizobiales_A;f__Rhizobiaceae_A;g__Ochrobactrum;s__Ochrobactrum anthropi
GCF_900460605.1	Brucella suis	d__Bacteria;p__Proteobacteria;c__Alphaproteobacteria;o__Rhizobiales_A;f__Rhizobiaceae_A;g__Brucella;s__Brucella melitensis
GCF_902141855.1	Methylobacterium dankookense	d__Bacteria;p__Proteobacteria;c__Alphaproteobacteria;o__Rhizobiales;f__Beijerinckiaceae;g__Methylobacterium;s__Methylobacterium dankookense
GCF_902150025.1	Bartonella massiliensis	d__Bacteria;p__Proteobacteria;c__Alphaproteobacteria;o__Rhizobiales_A;f__Rhizobiaceae_A;g__Bartonella;s__Bartonella massiliensis
GCF_902153235.1	Rhizobium halotolerans	d__Bacteria;p__Proteobacteria;c__Alphaproteobacteria;o__Rhizobiales;f__Rhizobiaceae;g__Pseudorhizobium;s__Pseudorhizobium flavum
GCF_902153245.1	Rhizobium endolithicum	d__Bacteria;p__Proteobacteria;c__Alphaproteobacteria;o__Rhizobiales;f__Rhizobiaceae;g__Pseudorhizobium;s__Pseudorhizobium endolithicum
GCF_902162175.1	Bartonella saheliensis	d__Bacteria;p__Proteobacteria;c__Alphaproteobacteria;o__Rhizobiales_A;f__Rhizobiaceae_A;g__Bartonella;s__
GCF_009908265.2	Rhodobacter amnigenus (outgroup)	d__Bacteria;p__Proteobacteria;c__Alphaproteobacteria;o__Rhodobacterales;f__Rhodobacteraceae;g__Gemmobacter_B;s__Gemmobacter_B sp009908265
